# Supplementary material for: An empirical data analysis of “price runs” in daily financial indices: Dynamically assessing market geometric distributional behavior
Source: PLoS One. 2022 Jul 7;17(7):e0270492. doi: 10.1371/journal.pone.0270492 (PMC9262240; doi:10.1371/journal.pone.0270492)
Supplement: S1 Dataset — (ZIP) [file pone.0270492.s001.zip]

Archive with 5 entries (5 files):
- DJIA_10301978-08072020.dat
- IPC_10301978-08072020.dat
- Nasdaq_10301978-08072020.dat
- Nikkei_10301978-08072020.dat
- README.txt
