# Supplementary material for: An empirical data analysis of “price runs” in daily financial indices: Dynamically assessing market geometric distributional behavior
Source: PLoS One. 2022 Jul 7;17(7):e0270492. doi: 10.1371/journal.pone.0270492 (PMC9262240; doi:10.1371/journal.pone.0270492)
Supplement: S1 Dataset — (ZIP) [file pone.0270492.s001.zip › DJIA_10301978-08072020.dat]

8.1185e2
7.9245e2
8.2779e2
8.1696e2
8.2311e2
8.1488e2
8.0007e2
8.0761e2
8.0397e2
8.0709e2
7.9201e2
7.8526e2
7.856e2
7.9418e2
7.9773e2
8.0561e2
8.0405e2
8.07e2
8.1012e2
8.1384e2
8.0414e2
7.9011e2
7.9903e2
8.115e2
8.0683e2
8.2051e2
8.219e2
8.1609e2
8.1185e2
8.1765e2
8.1497e2
8.0986e2
8.1254e2
8.0535e2
7.8751e2
7.8985e2
7.9366e2
7.9479e2
8.0847e2
8.1601e2
8.0856e2
8.0596e2
8.0501e2
8.1142e2
8.1739e2
8.2614e2
8.3073e2
8.2814e2
8.3143e2
8.2493e2
8.2805e2
8.3628e2
8.4867e2
8.3559e2
8.342e2
8.3914e2
8.3749e2
8.3853e2
8.4685e2
8.4641e2
8.5464e2
8.5975e2
8.5577e2
8.5178e2
8.3922e2
8.4087e2
8.3463e2
8.2398e2
8.2285e2
8.1601e2
8.1887e2
8.2223e2
8.2484e2
8.3021e2
8.2978e2
8.2909e2
8.2701e2
8.3455e2
8.3455e2
8.2857e2
8.2328e2
8.2112e2
8.07e2
8.0882e2
8.1584e2
8.1575e2
8.2736e2
8.2658e2
8.3429e2
8.4485e2
8.4286e2
8.4468e2
8.4693e2
8.4537e2
8.4702e2
8.5282e2
8.5759e2
8.5031e2
8.5776e2
8.6131e2
8.5975e2
8.5482e2
8.7136e2
8.6625e2
8.6677e2
8.6218e2
8.5525e2
8.6833e2
8.698e2
8.776e2
8.7569e2
8.737e2
8.7872e2
8.7171e2
8.705e2
8.6045e2
8.5793e2
8.6027e2
8.5525e2
8.5698e2
8.601e2
8.6686e2
8.6746e2
8.6097e2
8.5664e2
8.549e2
8.5551e2
8.5551e2
8.5759e2
8.4754e2
8.3342e2
8.3489e2
8.3862e2
8.2892e2
8.3056e2
8.2502e2
8.2588e2
8.2848e2
8.4295e2
8.4191e2
8.4243e2
8.4537e2
8.374e2
8.3766e2
8.3628e2
8.3255e2
8.2216e2
8.2233e2
8.2121e2
8.219e2
8.3134e2
8.355e2
8.3697e2
8.3515e2
8.3758e2
8.4529e2
8.4217e2
8.4234e2
8.433e2
8.394e2
8.394e2
8.3983e2
8.4364e2
8.491e2
8.4425e2
8.3766e2
8.4052e2
8.4304e2
8.4198e2
8.3404e2
8.3558e2
8.3575e2
8.4616e2
8.5299e2
8.5034e2
8.4386e2
8.3686e2
8.3353e2
8.349e2
8.285e2
8.2858e2
8.273e2
8.2807e2
8.2551e2
8.2978e2
8.3951e2
8.3976e2
8.3976e2
8.3874e2
8.4642e2
8.5034e2
8.4795e2
8.4616e2
8.4855e2
8.5981e2
8.6314e2
8.5828e2
8.6706e2
8.7526e2
8.7671e2
8.8584e2
8.8404e2
8.8336e2
8.8652e2
8.8601e2
8.8584e2
8.8038e2
8.802e2
8.8541e2
8.8464e2
8.849e2
8.837e2
8.8763e2
8.7261e2
8.6613e2
8.6732e2
8.7415e2
8.7688e2
8.6971e2
8.709e2
8.7073e2
8.791e2
8.8131e2
8.7415e2
8.7645e2
8.9369e2
8.9394e2
8.8584e2
8.8618e2
8.8635e2
8.8746e2
8.7858e2
8.7295e2
8.8532e2
8.8515e2
8.901e2
8.9761e2
8.8404e2
8.5759e2
8.4932e2
8.4462e2
8.3899e2
8.3106e2
8.2952e2
8.3072e2
8.3012e2
8.1468e2
8.0913e2
8.0683e2
8.0836e2
8.0846e2
8.093e2
8.0862e2
8.2381e2
8.157e2
8.2014e2
8.1894e2
8.1263e2
8.0648e2
7.9667e2
7.9761e2
8.0648e2
8.2193e2
8.1408e2
8.1655e2
8.2133e2
8.157e2
8.1527e2
8.0922e2
8.0742e2
8.1177e2
8.2875e2
8.2585e2
8.3046e2
8.3174e2
8.2235e2
8.1962e2
8.2491e2
8.2841e2
8.3507e2
8.3319e2
8.3387e2
8.337e2
8.3567e2
8.3609e2
8.4275e2
8.4462e2
8.3865e2
8.3891e2
8.4334e2
8.3891e2
8.3916e2
8.3814e2
8.401e2
8.3891e2
8.3874e2
8.2457e2
8.2031e2
8.2884e2
8.32e2
8.5171e2
8.5009e2
8.5896e2
8.5853e2
8.6357e2
8.686e2
8.6519e2
8.6357e2
8.6715e2
8.7278e2
8.6621e2
8.7756e2
8.7995e2
8.7611e2
8.785e2
8.744e2
8.8191e2
8.7585e2
8.8148e2
8.7509e2
8.7662e2
8.8183e2
8.8549e2
8.9573e2
8.8959e2
8.9898e2
9.0384e2
8.9377e2
8.8498e2
8.7602e2
8.8686e2
8.6852e2
8.6877e2
8.5981e2
8.6425e2
8.5512e2
8.5444e2
8.6314e2
8.5435e2
8.5648e2
8.4488e2
8.2807e2
8.2056e2
8.1894e2
8.2645e2
8.1954e2
8.0956e2
8.1169e2
7.8865e2
8.0162e2
8.0094e2
7.8908e2
7.8515e2
7.6544e2
7.6783e2
7.6212e2
7.5998e2
7.7765e2
7.8575e2
7.8447e2
7.878e2
7.8413e2
7.6834e2
7.75e2
7.8592e2
7.9147e2
7.9155e2
7.849e2
7.8336e2
7.7125e2
7.6886e2
7.634e2
7.5913e2
7.8985e2
7.8925e2
7.971e2
8.0358e2
8.0546e2
8.1109e2
8.1706e2
8.0879e2
8.1092e2
8.163e2
8.1604e2
8.2125e2
8.1519e2
8.058e2
8.052e2
8.1689e2
8.1962e2
8.2253e2
8.2688e2
8.3089e2
8.3251e2
8.3106e2
8.4292e2
8.541e2
8.5776e2
8.6032e2
8.4625e2
8.5085e2
8.4735e2
8.4377e2
8.5802e2
8.587e2
8.6152e2
8.6067e2
8.6399e2
8.727e2
8.7261e2
8.7637e2
8.7773e2
8.7927e2
8.8191e2
8.709e2
8.6971e2
8.7381e2
8.773e2
8.8754e2
8.8345e2
8.8183e2
8.6792e2
8.7227e2
8.7602e2
8.8891e2
8.9821e2
8.9735e2
8.9727e2
8.8592e2
8.8713e2
9.0555e2
9.0154e2
9.0444e2
9.151e2
9.2398e2
9.2867e2
9.273e2
9.2858e2
9.2611e2
9.1809e2
9.2543e2
9.3191e2
9.3618e2
9.3532e2
9.3148e2
9.3106e2
9.2978e2
9.3823e2
9.5094e2
9.5469e2
9.6408e2
9.5239e2
9.4923e2
9.6263e2
9.6672e2
9.4863e2
9.3985e2
9.4531e2
9.5503e2
9.5819e2
9.5623e2
9.5341e2
9.4309e2
9.3038e2
9.3259e2
9.4078e2
9.5316e2
9.4881e2
9.4096e2
9.2858e2
9.3473e2
9.3848e2
9.413e2
9.3652e2
9.3763e2
9.459e2
9.6126e2
9.5648e2
9.6374e2
9.7457e2
9.6203e2
9.6476e2
9.5597e2
9.401e2
9.2193e2
9.3242e2
9.3942e2
9.4224e2
9.5068e2
9.657e2
9.6067e2
9.6399e2
9.5896e2
9.5068e2
9.599e2
9.622e2
9.7244e2
9.587e2
9.5614e2
9.6084e2
9.5444e2
9.5512e2
9.3951e2
9.436e2
9.3174e2
9.3259e2
9.2918e2
9.1775e2
9.2449e2
9.372e2
9.5316e2
9.3541e2
9.3242e2
9.3379e2
9.4403e2
9.6493e2
9.8242e2
9.8635e2
9.8626e2
9.9795e2
9.9104e2
1.00017e3
9.8993e2
9.7875e2
9.8268e2
9.8968e2
9.9334e2
9.6945e2
9.744e2
9.7227e2
9.7048e2
9.5623e2
9.337e2
9.3404e2
9.1621e2
9.0845e2
9.1715e2
9.116e2
9.1809e2
9.285e2
9.302e2
9.372e2
9.5879e2
9.5828e2
9.6305e2
9.6638e2
9.6058e2
9.6203e2
9.6399e2
9.7278e2
9.9266e2
1.00469e3
9.8089e2
9.657e2
9.6869e2
9.6877e2
9.651e2
9.6647e2
9.6997e2
9.7329e2
9.7099e2
9.5068e2
9.4625e2
9.4044e2
9.4019e2
9.3891e2
9.4949e2
9.4258e2
9.4889e2
9.4727e2
9.3225e2
9.4138e2
9.4198e2
9.4676e2
9.523e2
9.4718e2
9.4863e2
9.4249e2
9.366e2
9.3157e2
9.3968e2
9.471e2
9.3336e2
9.3609e2
9.4523e2
9.461e2
9.544e2
9.6681e2
9.7458e2
9.7799e2
9.6602e2
9.7144e2
9.6462e2
9.6462e2
9.7642e2
9.7266e2
9.6767e2
9.8982e2
9.8577e2
1.00279e3
9.9253e2
9.9406e2
9.8658e2
9.928e2
1.00423e3
9.9613e2
1.01522e3
1.00576e3
9.9478e2
9.9216e2
1.00387e3
1.01414e3
1.00901e3
1.00711e3
9.9424e2
9.9289e2
9.9343e2
9.9883e2
1.00027e3
9.9316e2
9.891e2
1.00171e3
1.00558e3
1.01594e3
1.00594e3
1.00702e3
1.01027e3
1.02035e3
1.02405e3
1.01693e3
1.00432e3
9.9775e2
9.9559e2
9.7911e2
9.7244e2
9.7334e2
9.7839e2
9.764e2
9.6344e2
9.7082e2
9.6776e2
9.7307e2
9.8595e2
9.8577e2
9.8001e2
9.7686e2
9.7659e2
9.7172e2
9.8396e2
9.9314e2
9.9425e2
9.9175e2
9.9796e2
9.8748e2
9.8971e2
9.8674e2
9.9379e2
9.9564e2
9.9444e2
9.9388e2
1.00742e3
1.00628e3
1.01199e3
1.00333e3
1.00656e3
9.9515e2
9.9619e2
9.942e2
1.00666e3
9.9933e2
9.9677e2
9.9287e2
9.8459e2
9.7688e2
9.6766e2
9.5919e2
9.493e2
9.5415e2
9.5348e2
9.59e2
9.5567e2
9.5434e2
9.4825e2
9.5415e2
9.5548e2
9.589e2
9.4054e2
9.3446e2
9.2466e2
9.2856e2
9.3674e2
9.4587e2
9.394e2
9.374e2
9.4511e2
9.5234e2
9.4625e2
9.4597e2
9.5358e2
9.5291e2
9.4254e2
9.4368e2
9.493e2
9.4521e2
9.4435e2
9.3693e2
9.2675e2
9.2437e2
9.2646e2
9.2837e2
9.2057e2
9.0011e2
9.0183e2
8.9926e2
8.8908e2
8.9222e2
8.8147e2
8.8271e2
8.8423e2
8.6701e2
8.6168e2
8.5112e2
8.5388e2
8.6244e2
8.7281e2
8.6615e2
8.5835e2
8.516e2
8.4009e2
8.3619e2
8.4656e2
8.457e2
8.4094e2
8.3514e2
8.2401e2
8.4256e2
8.4789e2
8.4998e2
8.5226e2
8.6073e2
8.5987e2
8.5626e2
8.6872e2
8.7814e2
8.73e2
8.6948e2
8.6558e2
8.5065e2
8.5626e2
8.5169e2
8.4713e2
8.5188e2
8.5103e2
8.4827e2
8.3799e2
8.3096e2
8.3838e2
8.3761e2
8.3295e2
8.5255e2
8.6682e2
8.6872e2
8.6682e2
8.5911e2
8.5245e2
8.5521e2
8.5398e2
8.5712e2
8.6054e2
8.5588e2
8.4503e2
8.5017e2
8.4408e2
8.4475e2
8.5293e2
8.5179e2
8.7024e2
8.7814e2
8.8594e2
8.8898e2
8.9022e2
8.8261e2
8.8385e2
8.9269e2
8.8699e2
8.8175e2
8.8822e2
8.9203e2
8.8651e2
8.7148e2
8.7595e2
8.6872e2
8.7053e2
8.7576e2
8.731e2
8.7196e2
8.6967e2
8.7338e2
8.7034e2
8.6825e2
8.731e2
8.75e2
8.8252e2
8.653e2
8.6102e2
8.6178e2
8.6653e2
8.5046e2
8.477e2
8.3895e2
8.4228e2
8.476e2
8.5512e2
8.4741e2
8.4589e2
8.4827e2
8.4503e2
8.4275e2
8.4151e2
8.4266e2
8.6425e2
8.711e2
8.5169e2
8.5255e2
8.4503e2
8.4703e2
8.5103e2
8.3343e2
8.3057e2
8.3666e2
8.3467e2
8.3381e2
8.3134e2
8.2763e2
8.2896e2
8.243e2
8.1126e2
8.1298e2
8.2677e2
8.2582e2
8.2439e2
8.2839e2
8.2582e2
8.1516e2
8.0755e2
8.0736e2
7.9547e2
8.0384e2
8.0489e2
8.0556e2
7.9737e2
8.0099e2
7.9833e2
7.9585e2
8.0527e2
8.0565e2
8.1954e2
8.2667e2
8.2334e2
8.2763e2
8.1792e2
8.2382e2
8.2449e2
8.2277e2
8.3324e2
8.3857e2
8.3533e2
8.3933e2
8.3685e2
8.4294e2
8.4132e2
8.4104e2
8.3809e2
8.3961e2
8.4342e2
8.4608e2
8.4056e2
8.4342e2
8.5312e2
8.6216e2
8.6558e2
8.575e2
8.5264e2
8.4494e2
8.4836e2
8.4903e2
8.5445e2
8.5445e2
8.632e2
8.692e2
8.6092e2
8.6587e2
8.6577e2
8.5911e2
8.5778e2
8.4532e2
8.4085e2
8.359e2
8.3248e2
8.359e2
8.3638e2
8.3457e2
8.2877e2
8.2496e2
8.1954e2
8.1497e2
8.1688e2
8.165e2
8.0498e2
8.0403e2
8.0223e2
7.9557e2
7.9871e2
8.0974e2
8.0185e2
8.0127e2
7.969e2
7.9148e2
7.8862e2
7.8995e2
7.9966e2
8.1317e2
8.1041e2
8.0308e2
8.1193e2
8.1221e2
8.1193e2
8.0327e2
7.9699e2
7.989e2
7.9966e2
8.0498e2
8.1412e2
8.2487e2
8.242e2
8.2839e2
8.2734e2
8.2867e2
8.261e2
8.3343e2
8.3219e2
8.32e2
8.3057e2
8.2544e2
8.2277e2
8.1183e2
8.1221e2
8.086e2
8.2211e2
8.164e2
8.0346e2
7.9585e2
7.8434e2
7.8035e2
7.793e2
7.7721e2
7.7692e2
7.8805e2
7.9243e2
8.3124e2
8.2943e2
8.3857e2
8.6929e2
8.9117e2
8.749e2
8.8489e2
8.9241e2
8.8347e2
8.933e2
9.0131e2
8.9505e2
9.094e2
9.2513e2
9.1428e2
9.1575e2
9.1253e2
9.0682e2
9.1869e2
9.2301e2
9.3046e2
9.278e2
9.1694e2
9.163e2
9.3479e2
9.2761e2
9.2577e2
9.1952e2
9.209e2
9.1933e2
9.0627e2
8.9625e2
9.0774e2
9.0361e2
9.0719e2
9.4426e2
9.6597e2
9.8685e2
1.01279e3
1.00368e3
1.01518e3
9.9687e2
9.931e2
1.01922e3
1.0138e3
1.03412e3
1.03698e3
1.03146e3
9.9513e2
1.00607e3
1.00635e3
9.9099e2
9.9172e2
1.0057e3
1.02208e3
1.06549e3
1.05022e3
1.05178e3
1.03744e3
1.06025e3
1.04452e3
1.05473e3
1.03992e3
1.02143e3
1.008e3
1.0275e3
1.0321e3
1.02125e3
1.0e3
9.9099e2
1.0e3
1.00736e3
1.00285e3
1.03928e3
1.03109e3
1.03311e3
1.03136e3
1.05565e3
1.05694e3
1.04709e3
1.02796e3
1.01876e3
1.02428e3
1.00938e3
9.9264e2
9.9025e2
1.0115e3
1.00451e3
1.03026e3
1.03504e3
1.04507e3
1.07055e3
1.05887e3
1.0596e3
1.04737e3
1.04654e3
1.02704e3
1.04608e3
1.04489e3
1.07092e3
1.07607e3
1.09235e3
1.08379e3
1.08361e3
1.07395e3
1.08085e3
1.08481e3
1.07965e3
1.06806e3
1.07082e3
1.05298e3
1.03017e3
1.04203e3
1.03799e3
1.06365e3
1.06475e3
1.0757e3
1.05979e3
1.06264e3
1.06466e3
1.07791e3
1.0871e3
1.07533e3
1.06742e3
1.08775e3
1.0865e3
1.0971e3
1.0931e3
1.08743e3
1.08891e3
1.09282e3
1.0804e3
1.09694e3
1.12181e3
1.12094e3
1.11262e3
1.13071e3
1.13506e3
1.13806e3
1.14096e3
1.14174e3
1.11978e3
1.13264e3
1.12094e3
1.11774e3
1.11445e3
1.12452e3
1.116e3
1.11697e3
1.11774e3
1.12529e3
1.12297e3
1.14087e3
1.1459e3
1.14009e3
1.13332e3
1.13119e3
1.14329e3
1.13003e3
1.12761e3
1.12016e3
1.11349e3
1.11765e3
1.12471e3
1.14183e3
1.14532e3
1.15664e3
1.16525e3
1.17134e3
1.18324e3
1.17454e3
1.19147e3
1.18827e3
1.1963e3
1.18721e3
1.20946e3
1.2084e3
1.21952e3
1.2262e3
1.20433e3
1.20801e3
1.21265e3
1.21972e3
1.23259e3
1.22823e3
1.22968e3
1.21972e3
1.2144e3
1.21875e3
1.20298e3
1.20579e3
1.20356e3
1.19137e3
1.19002e3
1.20056e3
1.21904e3
1.22901e3
1.22349e3
1.21614e3
1.19998e3
1.20221e3
1.21144e3
1.21304e3
1.21424e3
1.19491e3
1.1855e3
1.189e3
1.19611e3
1.22055e3
1.22726e3
1.23728e3
1.2483e3
1.24219e3
1.23918e3
1.2474e3
1.24569e3
1.24179e3
1.24169e3
1.22947e3
1.20923e3
1.21384e3
1.22196e3
1.22526e3
1.20853e3
1.22065e3
1.21044e3
1.20723e3
1.21554e3
1.19852e3
1.19782e3
1.20433e3
1.19231e3
1.1899e3
1.19712e3
1.22786e3
1.22937e3
1.23117e3
1.23287e3
1.24369e3
1.23047e3
1.21635e3
1.19922e3
1.19421e3
1.188e3
1.19782e3
1.18309e3
1.18329e3
1.16306e3
1.16827e3
1.17598e3
1.17439e3
1.18283e3
1.1935e3
1.19045e3
1.2065e3
1.19248e3
1.19421e3
1.20315e3
1.19289e3
1.18425e3
1.18506e3
1.19207e3
1.19411e3
1.19604e3
1.21616e3
1.20681e3
1.21545e3
1.23872e3
1.24411e3
1.24614e3
1.23974e3
1.22907e3
1.22409e3
1.22947e3
1.21504e3
1.22571e3
1.23394e3
1.24919e3
1.24329e3
1.25752e3
1.25559e3
1.26077e3
1.24797e3
1.24197e3
1.24014e3
1.23313e3
1.2313e3
1.23669e3
1.2502e3
1.2688e3
1.27215e3
1.28465e3
1.26514e3
1.25965e3
1.26138e3
1.26352e3
1.2687e3
1.25081e3
1.24675e3
1.25152e3
1.24888e3
1.24898e3
1.25244e3
1.2438e3
1.24207e3
1.22348e3
1.2252e3
1.22927e3
1.2373e3
1.22713e3
1.21829e3
1.21484e3
1.21494e3
1.23252e3
1.23587e3
1.2502e3
1.25407e3
1.24797e3
1.25132e3
1.25467e3
1.25102e3
1.2688e3
1.27581e3
1.27561e3
1.27744e3
1.26982e3
1.2872e3
1.27602e3
1.2751e3
1.26524e3
1.27053e3
1.26931e3
1.27378e3
1.26189e3
1.26006e3
1.26159e3
1.25589e3
1.24665e3
1.23679e3
1.24217e3
1.24461e3
1.24197e3
1.25498e3
1.25366e3
1.25051e3
1.26372e3
1.26321e3
1.26016e3
1.25864e3
1.25274e3
1.26905e3
1.28224e3
1.28664e3
1.28622e3
1.27848e3
1.27732e3
1.27931e3
1.2701e3
1.26759e3
1.27146e3
1.26937e3
1.26602e3
1.25911e3
1.24445e3
1.24288e3
1.23189e3
1.22969e3
1.23e3
1.22152e3
1.22058e3
1.21231e3
1.21388e3
1.19703e3
1.17431e3
1.18049e3
1.1563e3
1.15274e3
1.1607e3
1.15013e3
1.16384e3
1.15871e3
1.15494e3
1.14887e3
1.13934e3
1.13421e3
1.13463e3
1.1651e3
1.17996e3
1.15714e3
1.15463e3
1.15944e3
1.17148e3
1.1652e3
1.15253e3
1.14363e3
1.14709e3
1.13976e3
1.15536e3
1.16478e3
1.16604e3
1.1674e3
1.18436e3
1.17138e3
1.17577e3
1.17085e3
1.15588e3
1.15484e3
1.15295e3
1.15431e3
1.17462e3
1.17075e3
1.16489e3
1.15316e3
1.14876e3
1.14856e3
1.13055e3
1.13222e3
1.1339e3
1.1383e3
1.13097e3
1.15714e3
1.15013e3
1.16028e3
1.16457e3
1.15651e3
1.15808e3
1.1495e3
1.1629e3
1.16353e3
1.17525e3
1.16907e3
1.17075e3
1.183e3
1.18656e3
1.18153e3
1.16531e3
1.16656e3
1.1763e3
1.16552e3
1.16719e3
1.15714e3
1.15107e3
1.15086e3
1.15316e3
1.14227e3
1.13379e3
1.12531e3
1.11662e3
1.1138e3
1.10343e3
1.1071e3
1.10124e3
1.10259e3
1.10485e3
1.12435e3
1.13157e3
1.12489e3
1.13384e3
1.13244e3
1.13125e3
1.11561e3
1.11053e3
1.11053e3
1.09761e3
1.0869e3
1.10965e3
1.11583e3
1.13163e3
1.12721e3
1.13107e3
1.13052e3
1.12279e3
1.11672e3
1.12655e3
1.1324e3
1.13008e3
1.13428e3
1.12456e3
1.12257e3
1.13405e3
1.12688e3
1.10855e3
1.10457e3
1.10987e3
1.11683e3
1.1229e3
1.11164e3
1.10292e3
1.10137e3
1.09662e3
1.08657e3
1.09695e3
1.10755e3
1.11462e3
1.10998e3
1.11528e3
1.13461e3
1.16608e3
1.20208e3
1.20296e3
1.20462e3
1.19611e3
1.22405e3
1.21809e3
1.22008e3
1.21411e3
1.19898e3
1.20914e3
1.2119e3
1.21698e3
1.23973e3
1.23178e3
1.23244e3
1.23653e3
1.22792e3
1.23211e3
1.22692e3
1.22328e3
1.22438e3
1.21235e3
1.20903e3
1.21886e3
1.20738e3
1.20252e3
1.19799e3
1.20031e3
1.22825e3
1.23752e3
1.23708e3
1.22626e3
1.21301e3
1.21654e3
1.20174e3
1.20506e3
1.20716e3
1.21212e3
1.21676e3
1.20671e3
1.19898e3
1.19136e3
1.18286e3
1.18739e3
1.18253e3
1.17789e3
1.17513e3
1.17723e3
1.18308e3
1.1907e3
1.20296e3
1.19777e3
1.19589e3
1.22538e3
1.22593e3
1.2172e3
1.21301e3
1.21643e3
1.21102e3
1.20495e3
1.20141e3
1.21731e3
1.20738e3
1.21709e3
1.21665e3
1.22924e3
1.24415e3
1.23322e3
1.22869e3
1.21897e3
1.21919e3
1.2066e3
1.20693e3
1.20616e3
1.18794e3
1.18529e3
1.19512e3
1.20152e3
1.2203e3
1.21235e3
1.22019e3
1.20539e3
1.19346e3
1.18894e3
1.18242e3
1.18507e3
1.1716e3
1.17049e3
1.16321e3
1.17226e3
1.17833e3
1.17513e3
1.16884e3
1.17591e3
1.17679e3
1.21157e3
1.20804e3
1.20329e3
1.19898e3
1.21014e3
1.20892e3
1.20252e3
1.20417e3
1.21157e3
1.19887e3
1.18982e3
1.18496e3
1.19059e3
1.1917e3
1.20274e3
1.2235e3
1.21809e3
1.23454e3
1.23079e3
1.23068e3
1.22869e3
1.22736e3
1.26137e3
1.2595e3
1.27473e3
1.27043e3
1.27606e3
1.27783e3
1.29262e3
1.28788e3
1.28677e3
1.27772e3
1.29008e3
1.28523e3
1.28059e3
1.29008e3
1.28997e3
1.27606e3
1.27661e3
1.29792e3
1.28788e3
1.28202e3
1.28059e3
1.28313e3
1.27904e3
1.27584e3
1.2775e3
1.28611e3
1.28103e3
1.28401e3
1.29936e3
1.28953e3
1.29185e3
1.28037e3
1.27153e3
1.26966e3
1.26855e3
1.27175e3
1.2617e3
1.26005e3
1.24735e3
1.24967e3
1.27109e3
1.26524e3
1.26822e3
1.26745e3
1.25994e3
1.25972e3
1.26491e3
1.26071e3
1.26678e3
1.27275e3
1.26568e3
1.25806e3
1.25905e3
1.25298e3
1.25386e3
1.25994e3
1.26369e3
1.26568e3
1.26678e3
1.26955e3
1.27231e3
1.26513e3
1.26656e3
1.26656e3
1.27871e3
1.27849e3
1.28478e3
1.27518e3
1.25972e3
1.25806e3
1.24205e3
1.24227e3
1.24724e3
1.24779e3
1.25276e3
1.24978e3
1.26027e3
1.27418e3
1.2775e3
1.2733e3
1.27352e3
1.27805e3
1.28534e3
1.30488e3
1.3097e3
1.30376e3
1.29671e3
1.30197e3
1.30152e3
1.30298e3
1.30578e3
1.31541e3
1.31093e3
1.3153e3
1.32056e3
1.32728e3
1.31642e3
1.31844e3
1.31384e3
1.30634e3
1.2901e3
1.30096e3
1.29839e3
1.30477e3
1.29738e3
1.29973e3
1.32448e3
1.32056e3
1.32303e3
1.32381e3
1.33221e3
1.33546e3
1.33714e3
1.33401e3
1.32639e3
1.33445e3
1.32841e3
1.32191e3
1.33289e3
1.3377e3
1.3386e3
1.33546e3
1.34789e3
1.35797e3
1.35092e3
1.35954e3
1.35764e3
1.35181e3
1.3489e3
1.35361e3
1.35708e3
1.34386e3
1.3461e3
1.34745e3
1.35562e3
1.35305e3
1.34689e3
1.32516e3
1.32504e3
1.32986e3
1.32079e3
1.31429e3
1.3153e3
1.31698e3
1.31776e3
1.31272e3
1.3125e3
1.3237e3
1.32953e3
1.3181e3
1.31832e3
1.31765e3
1.32247e3
1.33109e3
1.33513e3
1.33401e3
1.32919e3
1.32672e3
1.32583e3
1.33569e3
1.33927e3
1.33345e3
1.31944e3
1.31239e3
1.30768e3
1.30914e3
1.29816e3
1.3004e3
1.30679e3
1.29794e3
1.31631e3
1.32112e3
1.31205e3
1.32079e3
1.32863e3
1.34095e3
1.33367e3
1.33311e3
1.32874e3
1.32437e3
1.32549e3
1.32672e3
1.32807e3
1.33994e3
1.35473e3
1.35081e3
1.3685e3
1.36929e3
1.36884e3
1.36414e3
1.36436e3
1.36716e3
1.36234e3
1.35652e3
1.35999e3
1.36873e3
1.37557e3
1.37431e3
1.39025e3
1.38968e3
1.39667e3
1.40344e3
1.39954e3
1.40436e3
1.43188e3
1.4336e3
1.42775e3
1.43922e3
1.43509e3
1.44002e3
1.43899e3
1.43922e3
1.46227e3
1.46433e3
1.45665e3
1.45677e3
1.47569e3
1.47213e3
1.45791e3
1.45906e3
1.4844e3
1.48291e3
1.47718e3
1.49702e3
1.4992e3
1.5117e3
1.51124e3
1.53521e3
1.5531e3
1.5445e3
1.54243e3
1.54392e3
1.543e3
1.52878e3
1.51915e3
1.52649e3
1.543e3
1.55046e3
1.54667e3
1.53773e3
1.5492e3
1.54759e3
1.56571e3
1.52661e3
1.51823e3
1.51353e3
1.52053e3
1.51904e3
1.52729e3
1.54163e3
1.5367e3
1.52913e3
1.51445e3
1.50229e3
1.51124e3
1.52993e3
1.53761e3
1.55642e3
1.55894e3
1.55218e3
1.57099e3
1.59427e3
1.59323e3
1.59312e3
1.60069e3
1.61342e3
1.62638e3
1.62282e3
1.62993e3
1.64507e3
1.66445e3
1.67878e3
1.65826e3
1.67282e3
1.69771e3
1.69828e3
1.69266e3
1.6969e3
1.71399e3
1.70906e3
1.69667e3
1.68642e3
1.68666e3
1.6966e3
1.69983e3
1.70295e3
1.74605e3
1.74545e3
1.75371e3
1.79274e3
1.77682e3
1.78987e3
1.78795e3
1.80424e3
1.76856e3
1.78293e3
1.7785e3
1.8107e3
1.82172e3
1.81861e3
1.79011e3
1.79526e3
1.7664e3
1.73922e3
1.73551e3
1.76976e3
1.77862e3
1.7943e3
1.79018e3
1.80531e3
1.80965e3
1.84797e3
1.85503e3
1.8404e3
1.8559e3
1.83098e3
1.82961e3
1.83172e3
1.83557e3
1.84375e3
1.82589e3
1.78398e3
1.77778e3
1.77468e3
1.79377e3
1.78795e3
1.7753e3
1.78621e3
1.78943e3
1.78733e3
1.78534e3
1.80828e3
1.77468e3
1.7598e3
1.75818e3
1.78398e3
1.77517e3
1.8063e3
1.82329e3
1.85303e3
1.87828e3
1.88235e3
1.87671e3
1.86195e3
1.87043e3
1.86329e3
1.87944e3
1.8859e3
1.84015e3
1.83719e3
1.84607e3
1.83813e3
1.87419e3
1.87177e3
1.86578e3
1.86894e3
1.85586e3
1.87954e3
1.86426e3
1.87555e3
1.88505e3
1.8802e3
1.88526e3
1.89272e3
1.90354e3
1.90903e3
1.90087e3
1.839e3
1.82073e3
1.82607e3
1.83183e3
1.82143e3
1.79345e3
1.7687e3
1.77418e3
1.78178e3
1.77798e3
1.77911e3
1.79513e3
1.79837e3
1.79162e3
1.81004e3
1.7739e3
1.76687e3
1.77939e3
1.77531e3
1.76364e3
1.76997e3
1.777e3
1.77953e3
1.78628e3
1.78262e3
1.81116e3
1.83549e3
1.84449e3
1.84491e3
1.8556e3
1.86952e3
1.86291e3
1.88133e3
1.88119e3
1.8878e3
1.87177e3
1.90425e3
1.90453e3
1.90017e3
1.89834e3
1.87036e3
1.88133e3
1.91971e3
1.89975e3
1.88864e3
1.88414e3
1.8795e3
1.79289e3
1.75872e3
1.76758e3
1.77854e3
1.7694e3
1.77418e3
1.76265e3
1.79345e3
1.79781e3
1.80329e3
1.76856e3
1.76969e3
1.7552e3
1.76758e3
1.7829e3
1.78121e3
1.77418e3
1.78445e3
1.78445e3
1.80385e3
1.79682e3
1.79317e3
1.79837e3
1.8002e3
1.83169e3
1.83619e3
1.83704e3
1.81102e3
1.80568e3
1.80835e3
1.83493e3
1.83226e3
1.84182e3
1.84547e3
1.8518e3
1.87837e3
1.87781e3
1.89426e3
1.89244e3
1.89904e3
1.89159e3
1.88653e3
1.89229e3
1.89595e3
1.8937e3
1.8622e3
1.87359e3
1.86052e3
1.81721e3
1.82663e3
1.86066e3
1.89356e3
1.90607e3
1.91212e3
1.91676e3
1.91423e3
1.91268e3
1.95557e3
1.94727e3
1.93968e3
1.92506e3
1.93026e3
1.9169e3
1.93293e3
1.92365e3
1.91226e3
1.92281e3
1.93616e3
1.91831e3
1.91282e3
1.92885e3
1.92618e3
1.91437e3
1.92688e3
1.9304e3
1.91212e3
1.90861e3
1.89595e3
1.92731e3
1.97132e3
1.97483e3
1.99395e3
2.00225e3
2.00591e3
2.00942e3
2.01294e3
2.03501e3
2.07073e3
2.07663e3
2.1025e3
2.10447e3
2.09407e3
2.14567e3
2.10152e3
2.10728e3
2.15045e3
2.16339e3
2.16001e3
2.15804e3
2.17942e3
2.16845e3
2.19123e3
2.20149e3
2.18687e3
2.17674e3
2.15804e3
2.17196e3
2.16578e3
2.18335e3
2.23749e3
2.23763e3
2.24409e3
2.23524e3
2.21654e3
2.22328e3
2.22624e3
2.21668e3
2.22399e3
2.22047e3
2.22652e3
2.25745e3
2.27643e3
2.28023e3
2.26012e3
2.28009e3
2.26898e3
2.26734e3
2.25866e3
2.24844e3
2.2848e3
2.28693e3
2.29957e3
2.33352e3
2.36378e3
2.36918e3
2.36349e3
2.37259e3
2.3358e3
2.27841e3
2.30469e3
2.31605e3
2.32045e3
2.39034e3
2.40554e3
2.36094e3
2.37216e3
2.3392e3
2.33878e3
2.28707e3
2.25298e3
2.28295e3
2.27599e3
2.2706e3
2.33707e3
2.28594e3
2.28097e3
2.23537e3
2.23054e3
2.23196e3
2.25426e3
2.28636e3
2.2804e3
2.28622e3
2.33807e3
2.34219e3
2.33466e3
2.3223e3
2.3073e3
2.3226e3
2.32968e3
2.32549e3
2.27252e3
2.25866e3
2.22128e3
2.21587e3
2.22577e3
2.2432e3
2.29794e3
2.29581e3
2.31068e3
2.29157e3
2.28823e3
2.27822e3
2.32069e3
2.33708e3
2.32615e3
2.35164e3
2.3527e3
2.35361e3
2.36013e3
2.37773e3
2.39154e3
2.40735e3
2.40735e3
2.40813e3
2.42085e3
2.44551e3
2.43973e3
2.42841e3
2.45105e3
2.43686e3
2.44691e3
2.41853e3
2.40976e3
2.4367e3
2.42953e3
2.44978e3
2.46397e3
2.45121e3
2.45599e3
2.45297e3
2.48135e3
2.48374e3
2.49697e3
2.51004e3
2.48772e3
2.46795e3
2.47018e3
2.47194e3
2.48533e3
2.49394e3
2.51977e3
2.53954e3
2.56744e3
2.57207e3
2.55708e3
2.54672e3
2.56665e3
2.59423e3
2.592e3
2.63584e3
2.68048e3
2.66932e3
2.69149e3
2.68543e3
2.70057e3
2.65466e3
2.66582e3
2.70679e3
2.7095e3
2.69707e3
2.72242e3
2.70185e3
2.67506e3
2.63935e3
2.66295e3
2.61097e3
2.60204e3
2.59949e3
2.56138e3
2.54512e3
2.54927e3
2.57605e3
2.60874e3
2.61304e3
2.56658e3
2.53019e3
2.5279e3
2.52464e3
2.49282e3
2.56805e3
2.58567e3
2.56642e3
2.57017e3
2.6015e3
2.59057e3
2.59628e3
2.6392e3
2.64099e3
2.64018e3
2.54863e3
2.55108e3
2.51664e3
2.48221e3
2.47144e3
2.50816e3
2.4127e3
2.35509e3
2.24674e3
1.73874e3
1.84101e3
2.02785e3
1.95043e3
1.95076e3
1.79393e3
1.84649e3
1.84682e3
1.93833e3
1.99353e3
2.01409e3
1.96353e3
1.94529e3
1.98541e3
1.95905e3
1.9002e3
1.87815e3
1.8992e3
1.96021e3
1.93501e3
1.9491e3
1.92225e3
1.93916e3
1.89539e3
1.91363e3
1.92308e3
1.96353e3
1.94695e3
1.91048e3
1.83355e3
1.84234e3
1.84897e3
1.77653e3
1.76674e3
1.81217e3
1.86837e3
1.90252e3
1.85544e3
1.86704e3
1.93286e3
1.94148e3
1.97447e3
1.9244e3
1.9753e3
1.99038e3
1.97845e3
2.00564e3
1.99967e3
1.94297e3
1.92689e3
1.9501e3
1.93883e3
2.01525e3
2.0315e3
2.0378e3
2.05189e3
1.91131e3
1.94513e3
1.92855e3
1.92473e3
1.91611e3
1.95607e3
1.96386e3
1.93634e3
1.87914e3
1.87931e3
1.90351e3
1.94645e3
1.92059e3
1.91114e3
1.93004e3
1.95822e3
1.94463e3
1.95292e3
1.92457e3
1.92357e3
1.91048e3
1.89572e3
1.91446e3
1.96204e3
1.96154e3
1.98326e3
2.00597e3
2.00099e3
1.98641e3
2.01459e3
2.04029e3
2.03912e3
2.03995e3
2.01757e3
2.02321e3
2.07162e3
2.07046e3
2.07129e3
2.06349e3
2.05786e3
2.05637e3
2.08107e3
2.07427e3
2.02603e3
2.03498e3
2.05007e3
2.04741e3
2.06432e3
2.08604e3
2.08737e3
2.06714e3
2.06615e3
2.06764e3
2.02387e3
1.97895e3
1.97977e3
1.99834e3
1.97812e3
1.98806e3
1.9806e3
1.99751e3
2.06167e3
2.06217e3
2.09019e3
2.09599e3
2.11008e3
2.1071e3
2.00564e3
2.01393e3
2.00812e3
1.9995e3
1.98541e3
1.9874e3
2.01509e3
2.03597e3
2.04476e3
2.04791e3
2.04128e3
2.03233e3
2.04327e3
2.05836e3
2.03631e3
2.02023e3
2.00746e3
1.99735e3
2.00365e3
1.96585e3
1.968e3
1.99055e3
2.00763e3
1.98641e3
1.95109e3
1.95872e3
1.95259e3
1.94148e3
1.96253e3
1.96137e3
1.96675e3
1.95644e3
2.03112e3
2.06401e3
2.05245e3
2.0713e3
2.07521e3
2.05459e3
2.10295e3
2.09335e3
2.10171e3
2.0994e3
2.12447e3
2.1314e3
2.09424e3
2.10402e3
2.08393e3
2.10917e3
2.1522e3
2.14829e3
2.14296e3
2.10846e3
2.13087e3
2.12198e3
2.14171e3
2.13158e3
2.15861e3
2.13016e3
2.12269e3
2.10615e3
2.11131e3
2.09264e3
2.10437e3
2.11362e3
2.12945e3
2.11789e3
2.09726e3
2.1106e3
2.08659e3
2.06099e3
2.07183e3
2.07397e3
2.0537e3
2.08233e3
2.12873e3
2.13051e3
2.13122e3
2.13407e3
2.1266e3
2.11913e3
2.1074e3
2.07913e3
2.03414e3
2.0393e3
2.03752e3
2.00427e3
2.02151e3
2.02596e3
2.02703e3
2.016e3
1.99022e3
1.98933e3
2.02667e3
2.01085e3
2.01743e3
2.04143e3
2.03823e3
2.03165e3
2.00231e3
2.05459e3
2.06526e3
2.06579e3
2.06312e3
2.06881e3
2.07237e3
2.08304e3
2.10064e3
2.09228e3
2.09815e3
2.08108e3
2.08748e3
2.0905e3
2.08001e3
2.09068e3
2.08517e3
2.08233e3
2.08553e3
2.11931e3
2.11291e3
2.10526e3
2.10206e3
2.10651e3
2.10775e3
2.15025e3
2.15896e3
2.15647e3
2.12624e3
2.13336e3
2.13318e3
2.14047e3
2.15985e3
2.13727e3
2.18119e3
2.1835e3
2.17034e3
2.17336e3
2.16518e3
2.14083e3
2.14989e3
2.14865e3
2.15096e3
2.15683e3
2.17034e3
2.1458e3
2.12464e3
2.12749e3
2.11824e3
2.11469e3
2.06703e3
2.06508e3
2.07717e3
2.03858e3
2.05245e3
2.06241e3
2.06597e3
2.0777e3
2.09228e3
2.07468e3
2.08144e3
2.10153e3
2.11451e3
2.10188e3
2.09228e3
2.12376e3
2.14936e3
2.15363e3
2.14171e3
2.14349e3
2.13958e3
2.14349e3
2.13425e3
2.133e3
2.15071e3
2.17268e3
2.16607e3
2.16464e3
2.16036e3
2.16893e3
2.16268e3
2.16643e3
2.18268e3
2.16857e3
2.14464e3
2.17768e3
2.19054e3
2.19429e3
2.19946e3
2.19321e3
2.20643e3
2.22232e3
2.22607e3
2.22464e3
2.21464e3
2.23875e3
2.23911e3
2.23536e3
2.21839e3
2.25643e3
2.26589e3
2.29107e3
2.32286e3
2.32411e3
2.34232e3
2.33821e3
2.33375e3
2.33125e3
2.32107e3
2.34714e3
2.34321e3
2.32304e3
2.28607e3
2.2825e3
2.28125e3
2.30393e3
2.31143e3
2.32482e3
2.32643e3
2.28393e3
2.28946e3
2.24554e3
2.25036e3
2.25839e3
2.24304e3
2.26571e3
2.27429e3
2.29482e3
2.29071e3
2.29554e3
2.29143e3
2.28214e3
2.30625e3
2.30625e3
2.32054e3
2.34071e3
2.29214e3
2.2625e3
2.26625e3
2.26321e3
2.24304e3
2.25786e3
2.27554e3
2.28152e3
2.28134e3
2.29362e3
2.3048e3
2.2982e3
2.3048e3
2.29197e3
2.3048e3
2.30187e3
2.31158e3
2.31965e3
2.296e3
2.33706e3
2.33779e3
2.3794e3
2.38691e3
2.37738e3
2.40946e3
2.40268e3
2.38691e3
2.38911e3
2.41899e3
2.4188e3
2.41496e3
2.40286e3
2.3937e3
2.3849e3
2.38196e3
2.37647e3
2.37133e3
2.37445e3
2.38288e3
2.4397e3
2.46389e3
2.45345e3
2.46243e3
2.47012e3
2.5011e3
2.50202e3
2.47801e3
2.48387e3
2.48259e3
2.49377e3
2.47555e3
2.48015e3
2.49063e3
2.51783e3
2.4807e3
2.49632e3
2.51232e3
2.51691e3
2.51342e3
2.51884e3
2.50354e3
2.50336e3
2.475e3
2.48638e3
2.47989e3
2.47288e3
2.46491e3
2.48217e3
2.53187e3
2.51138e3
2.52637e3
2.50474e3
2.45827e3
2.44006e3
2.45277e3
2.45656e3
2.46244e3
2.48786e3
2.50266e3
2.51461e3
2.53263e3
2.53832e3
2.55482e3
2.55349e3
2.54476e3
2.58441e3
2.57549e3
2.60736e3
2.58498e3
2.58308e3
2.61305e3
2.63543e3
2.63524e3
2.66066e3
2.64112e3
2.65744e3
2.66161e3
2.65345e3
2.69499e3
2.69917e3
2.68608e3
2.71263e3
2.68399e3
2.67792e3
2.68778e3
2.69329e3
2.67963e3
2.68797e3
2.647e3
2.65099e3
2.67811e3
2.73464e3
2.73236e3
2.74336e3
2.72663e3
2.72815e3
2.73727e3
2.75209e3
2.74468e3
2.71979e3
2.70688e3
2.70954e3
2.70441e3
2.70726e3
2.67952e3
2.66489e3
2.67458e3
2.6875e3
2.68731e3
2.68389e3
2.68028e3
2.68161e3
2.65919e3
2.66394e3
2.67306e3
2.69491e3
2.69282e3
2.71372e3
2.75456e3
2.77109e3
2.77356e3
2.78552e3
2.79141e3
2.78533e3
2.77336e3
2.75984e3
2.56926e3
2.65738e3
2.63873e3
2.64365e3
2.6832e3
2.68914e3
2.66291e3
2.65922e3
2.65328e3
2.61373e3
2.59672e3
2.60348e3
2.64508e3
2.6459e3
2.63156e3
2.62951e3
2.58217e3
2.59713e3
2.62336e3
2.60369e3
2.62561e3
2.62643e3
2.61025e3
2.63258e3
2.63566e3
2.65266e3
2.63204e3
2.63929e3
2.65678e3
2.67555e3
2.69497e3
2.70201e3
2.68878e3
2.70627e3
2.74765e3
2.75363e3
2.74168e3
2.73677e3
2.72078e3
2.73144e3
2.72824e3
2.75213e3
2.76109e3
2.75363e3
2.73955e3
2.69753e3
2.69561e3
2.68793e3
2.69113e3
2.71139e3
2.70926e3
2.7244e3
2.7323e3
2.7532e3
2.81015e3
2.80973e3
2.79608e3
2.77325e3
2.79437e3
2.766e3
2.75064e3
2.76067e3
2.68921e3
2.66937e3
2.69262e3
2.65913e3
2.66638e3
2.6779e3
2.60045e3
2.61532e3
2.6045e3
2.56104e3
2.55923e3
2.55338e3
2.54324e3
2.59054e3
2.58626e3
2.6027e3
2.62252e3
2.60631e3
2.64009e3
2.64437e3
2.6482e3
2.61914e3
2.6241e3
2.62432e3
2.64955e3
2.63559e3
2.59685e3
2.58356e3
2.57477e3
2.56419e3
2.60248e3
2.61712e3
2.62725e3
2.63559e3
2.66036e3
2.64955e3
2.6768e3
2.66959e3
2.69617e3
2.68333e3
2.68671e3
2.67455e3
2.68784e3
2.69572e3
2.74122e3
2.75563e3
2.73874e3
2.72793e3
2.69572e3
2.70428e3
2.70766e3
2.73694e3
2.74369e3
2.7277e3
2.70721e3
2.70045e3
2.73671e3
2.71937e3
2.72117e3
2.71712e3
2.72207e3
2.73108e3
2.72973e3
2.7518e3
2.76306e3
2.76577e3
2.73288e3
2.71194e3
2.69595e3
2.66667e3
2.6545e3
2.66644e3
2.67658e3
2.64505e3
2.65676e3
2.66892e3
2.68964e3
2.69617e3
2.71036e3
2.72162e3
2.73356e3
2.73288e3
2.73851e3
2.80158e3
2.82153e3
2.82245e3
2.81968e3
2.83171e3
2.81991e3
2.84468e3
2.85223e3
2.85626e3
2.85555e3
2.82092e3
2.87049e3
2.87856e3
2.87666e3
2.90097e3
2.93519e3
2.925e3
2.91165e3
2.89733e3
2.86238e3
2.89257e3
2.93342e3
2.9297e3
2.92822e3
2.93589e3
2.88218e3
2.89356e3
2.8953e3
2.90173e3
2.85718e3
2.84505e3
2.84233e3
2.86213e3
2.87871e3
2.88069e3
2.89926e3
2.91163e3
2.87921e3
2.90495e3
2.91411e3
2.89084e3
2.93267e3
2.9698e3
2.9802e3
2.99975e3
2.99975e3
2.98168e3
2.99381e3
2.96114e3
2.9047e3
2.92252e3
2.93094e3
2.92079e3
2.89851e3
2.91733e3
2.9052e3
2.89926e3
2.8646e3
2.80965e3
2.71634e3
2.71064e3
2.7349e3
2.75891e3
2.71658e3
2.74678e3
2.74777e3
2.74827e3
2.68144e3
2.6448e3
2.65644e3
2.60396e3
2.56015e3
2.48342e3
2.53292e3
2.61163e3
2.61485e3
2.63243e3
2.59332e3
2.61436e3
2.61337e3
2.62822e3
2.59629e3
2.61955e3
2.61559e3
2.61262e3
2.62574e3
2.58267e3
2.56411e3
2.56733e3
2.57129e3
2.55743e3
2.51832e3
2.51238e3
2.45297e3
2.48564e3
2.45965e3
2.42748e3
2.45248e3
2.51584e3
2.5052e3
2.48936e3
2.51683e3
2.51064e3
2.52376e3
2.44554e3
2.40792e3
2.3651e3
2.39802e3
2.41634e3
2.38119e3
2.38787e3
2.45272e3
2.52079e3
2.51609e3
2.49406e3
2.50421e3
2.48416e3
2.43614e3
2.4302e3
2.44802e3
2.44233e3
2.45495e3
2.49084e3
2.50223e3
2.48515e3
2.44084e3
2.44381e3
2.48861e3
2.54035e3
2.5354e3
2.55965e3
2.54505e3
2.55025e3
2.56535e3
2.5302e3
2.53936e3
2.52723e3
2.53317e3
2.54381e3
2.53515e3
2.51881e3
2.55965e3
2.56559e3
2.5797e3
2.6104e3
2.60248e3
2.5901e3
2.59678e3
2.58614e3
2.62228e3
2.61436e3
2.59381e3
2.59332e3
2.62673e3
2.62673e3
2.62946e3
2.63366e3
2.62129e3
2.63713e3
2.6255e3
2.62921e3
2.63366e3
2.61064e3
2.57351e3
2.56609e3
2.52277e3
2.50941e3
2.4703e3
2.49876e3
2.50149e3
2.48391e3
2.49059e3
2.50891e3
2.62351e3
2.64678e3
2.62921e3
2.60322e3
2.61906e3
2.64307e3
2.65941e3
2.65446e3
2.66262e3
2.71312e3
2.73639e3
2.73069e3
2.77228e3
2.78837e3
2.83094e3
2.81064e3
2.83069e3
2.90223e3
2.87475e3
2.90916e3
2.87723e3
2.93465e3
2.93218e3
2.89901e3
2.89183e3
2.88936e3
2.88787e3
2.8646e3
2.88911e3
2.88218e3
2.9099e3
2.91411e3
2.97252e3
2.97327e3
2.96337e3
2.9552e3
2.93936e3
2.92252e3
2.9552e3
2.95223e3
2.94827e3
2.92995e3
2.86782e3
2.87203e3
2.85545e3
2.85891e3
2.86584e3
2.91485e3
2.91757e3
2.91386e3
2.88119e3
2.94505e3
2.92673e3
2.9245e3
2.89678e3
2.91856e3
2.87302e3
2.8745e3
2.90545e3
2.92079e3
2.93317e3
2.98688e3
3.00446e3
2.99926e3
2.96559e3
2.92772e3
2.93045e3
2.9495e3
2.92104e3
2.91238e3
2.87698e3
2.88787e3
2.9302e3
2.93861e3
2.93886e3
2.94164e3
2.91749e3
2.9309e3
2.97115e3
2.92017e3
2.92442e3
2.88685e3
2.86538e3
2.89401e3
2.88663e3
2.89222e3
2.90608e3
2.91033e3
2.90004e3
2.91391e3
2.95886e3
2.96959e3
3.00045e3
3.0275e3
3.03533e3
3.02795e3
3.00537e3
2.99486e3
2.97674e3
2.9754e3
2.98591e3
2.96199e3
2.96512e3
3.00045e3
2.99396e3
2.98681e3
2.9555e3
2.95394e3
2.96556e3
2.91301e3
2.91011e3
2.91301e3
2.93493e3
2.90675e3
2.95841e3
2.97272e3
2.9347e3
2.93247e3
2.96199e3
2.94723e3
2.94477e3
2.95975e3
2.98077e3
2.99061e3
2.9839e3
2.97876e3
3.01632e3
3.01632e3
3.01297e3
2.98323e3
2.96623e3
2.9801e3
2.9725e3
2.98524e3
3.01632e3
3.02482e3
3.01767e3
3.00626e3
2.98904e3
3.02728e3
3.02661e3
3.01386e3
2.9962e3
3.00134e3
3.00872e3
3.00537e3
2.99843e3
2.96802e3
2.89803e3
2.91369e3
3.00179e3
3.00738e3
3.04025e3
3.03936e3
3.02616e3
3.05523e3
3.04964e3
3.0436e3
3.01767e3
3.0085e3
3.0085e3
3.01163e3
3.00716e3
2.98256e3
2.98703e3
3.00783e3
2.98569e3
3.01521e3
3.01319e3
3.01789e3
3.02437e3
3.01923e3
3.01051e3
3.02907e3
3.02102e3
3.01722e3
3.00604e3
3.01677e3
3.01834e3
3.01252e3
2.98479e3
2.96176e3
2.94275e3
2.96377e3
2.94633e3
2.97652e3
2.98368e3
3.01945e3
3.04137e3
3.06172e3
3.053e3
3.07715e3
3.06038e3
3.0398e3
3.04092e3
3.01632e3
3.00492e3
3.04562e3
3.06194e3
3.07178e3
3.0691e3
3.05635e3
3.04562e3
3.03131e3
3.03846e3
3.05411e3
3.04562e3
3.04226e3
3.05411e3
3.0653e3
3.06351e3
2.9432e3
2.97272e3
2.93157e3
2.93001e3
2.93269e3
2.90273e3
2.90206e3
2.91614e3
2.90004e3
2.89468e3
2.93538e3
2.92956e3
2.91167e3
2.88909e3
2.8864e3
2.87165e3
2.86382e3
2.86538e3
2.89513e3
2.91436e3
2.91905e3
2.90228e3
2.90809e3
2.91436e3
2.93448e3
3.02258e3
3.05098e3
3.08296e3
3.10152e3
3.16391e3
3.16883e3
3.17241e3
3.20148e3
3.20013e3
3.20483e3
3.20394e3
3.20953e3
3.19946e3
3.1856e3
3.2462e3
3.2585e3
3.24955e3
3.26498e3
3.25402e3
3.22339e3
3.25581e3
3.22674e3
3.23278e3
3.24061e3
3.27214e3
3.22496e3
3.24486e3
3.22339e3
3.23412e3
3.27281e3
3.2576e3
3.25559e3
3.2254e3
3.24508e3
3.25157e3
3.27683e3
3.24665e3
3.24597e3
3.22473e3
3.23032e3
3.28063e3
3.28019e3
3.28242e3
3.25783e3
3.28332e3
3.26945e3
3.26767e3
3.27527e3
3.29025e3
3.26856e3
3.2415e3
3.2216e3
3.21512e3
3.23099e3
3.20863e3
3.20863e3
3.23591e3
3.23636e3
3.25604e3
3.25425e3
3.2614e3
3.27639e3
3.27214e3
3.26096e3
3.25939e3
3.26767e3
3.23144e3
3.23524e3
3.23547e3
3.24933e3
3.23412e3
3.24911e3
3.27549e3
3.21355e3
3.18135e3
3.22496e3
3.25537e3
3.2699e3
3.30613e3
3.35376e3
3.3665e3
3.33631e3
3.34325e3
3.33877e3
3.34861e3
3.32446e3
3.30456e3
3.30792e3
3.33318e3
3.35912e3
3.33609e3
3.37813e3
3.35935e3
3.36941e3
3.36337e3
3.36941e3
3.39758e3
3.38512e3
3.39198e3
3.36888e3
3.35309e3
3.37603e3
3.39799e3
3.39384e3
3.37871e3
3.38677e3
3.36421e3
3.37044e3
3.39843e3
3.39688e3
3.41321e3
3.3961e3
3.40699e3
3.39973e3
3.39869e3
3.40413e3
3.36992e3
3.34322e3
3.35151e3
3.35436e3
3.3549e3
3.32949e3
3.28776e3
3.27412e3
3.28535e3
3.2808e3
3.28562e3
3.2907e3
3.28401e3
3.28241e3
3.31986e3
3.31852e3
3.3541e3
3.33029e3
3.3392e3
3.29517e3
3.29328e3
3.32408e3
3.33056e3
3.33731e3
3.35839e3
3.34542e3
3.36163e3
3.33164e3
3.303e3
3.30841e3
3.27761e3
3.29004e3
3.28571e3
3.2822e3
3.33407e3
3.37919e3
3.39189e3
3.39378e3
3.3954e3
3.38432e3
3.36514e3
3.34056e3
3.33218e3
3.33758e3
3.3311e3
3.32083e3
3.31327e3
3.32894e3
3.32489e3
3.32948e3
3.30706e3
3.30489e3
3.2541e3
3.22817e3
3.23222e3
3.24681e3
3.25464e3
3.26761e3
3.25735e3
3.26626e3
3.29031e3
3.2922e3
3.28193e3
3.26059e3
3.27139e3
3.30516e3
3.3057e3
3.37622e3
3.32732e3
3.31921e3
3.3157e3
3.32705e3
3.32083e3
3.28085e3
3.27869e3
3.28787e3
3.25032e3
3.27626e3
3.2668e3
3.27166e3
3.25437e3
3.20061e3
3.179e3
3.17819e3
3.15225e3
3.17603e3
3.13658e3
3.17441e3
3.20142e3
3.19548e3
3.17468e3
3.17441e3
3.18845e3
3.18602e3
3.1871e3
3.20088e3
3.20764e3
3.24411e3
3.23573e3
3.2514e3
3.24627e3
3.22628e3
3.26221e3
3.25248e3
3.22304e3
3.24384e3
3.24006e3
3.24087e3
3.22547e3
3.24033e3
3.23979e3
3.23303e3
3.20574e3
3.19332e3
3.20737e3
3.20953e3
3.22736e3
3.22304e3
3.2487e3
3.26626e3
3.2822e3
3.30516e3
3.29436e3
3.28625e3
3.27653e3
3.28868e3
3.30733e3
3.32218e3
3.32381e3
3.31219e3
3.30408e3
3.2922e3
3.28436e3
3.25518e3
3.26923e3
3.31327e3
3.31246e3
3.3211e3
3.31354e3
3.32624e3
3.33326e3
3.31084e3
3.3211e3
3.30111e3
3.30922e3
3.30787e3
3.30516e3
3.26896e3
3.25167e3
3.26275e3
3.26464e3
3.26356e3
3.26788e3
3.27112e3
3.27491e3
3.25599e3
3.24195e3
3.25302e3
3.25681e3
3.2922e3
3.29895e3
3.29139e3
3.30625e3
3.31003e3
3.33218e3
3.32867e3
3.37379e3
3.41674e3
3.44214e3
3.43754e3
3.41458e3
3.41242e3
3.42269e3
3.39243e3
3.30949e3
3.31219e3
3.30219e3
3.32218e3
3.34299e3
3.32327e3
3.3565e3
3.36514e3
3.37081e3
3.35541e3
3.40053e3
3.40404e3
3.39891e3
3.40458e3
3.46942e3
3.47212e3
3.47834e3
3.457e3
3.42782e3
3.44241e3
3.44295e3
3.42674e3
3.46564e3
3.47158e3
3.46348e3
3.46186e3
3.44538e3
3.46132e3
3.43998e3
3.4551e3
3.45727e3
3.43511e3
3.43944e3
3.37081e3
3.37919e3
3.37757e3
3.39702e3
3.39648e3
3.42809e3
3.44403e3
3.45564e3
3.45592e3
3.47861e3
3.46699e3
3.44349e3
3.43944e3
3.42917e3
3.41377e3
3.39837e3
3.41593e3
3.4135e3
3.42512e3
3.42755e3
3.44646e3
3.44619e3
3.4491e3
3.4419e3
3.43719e3
3.44328e3
3.46875e3
3.48231e3
3.44799e3
3.44301e3
3.44993e3
3.44439e3
3.50003e3
3.52328e3
3.49283e3
3.50778e3
3.51663e3
3.54016e3
3.55483e3
3.52743e3
3.55234e3
3.55345e3
3.54487e3
3.54514e3
3.53213e3
3.51054e3
3.51193e3
3.49172e3
3.50501e3
3.51469e3
3.492e3
3.51165e3
3.52189e3
3.49477e3
3.51082e3
3.49753e3
3.46681e3
3.49061e3
3.49089e3
3.5302e3
3.51885e3
3.51608e3
3.51054e3
3.48397e3
3.44993e3
3.47567e3
3.51442e3
3.52106e3
3.52438e3
3.51544e3
3.54255e3
3.55093e3
3.52829e3
3.53528e3
3.54478e3
3.5554e3
3.52522e3
3.54674e3
3.5677e3
3.56546e3
3.55345e3
3.56742e3
3.53947e3
3.56099e3
3.56127e3
3.55205e3
3.54897e3
3.56043e3
3.57608e3
3.57273e3
3.58335e3
3.56909e3
3.56965e3
3.57915e3
3.58698e3
3.60486e3
3.61213e3
3.61548e3
3.60598e3
3.63896e3
3.65209e3
3.64818e3
3.64063e3
3.64399e3
3.65125e3
3.6451e3
3.6261e3
3.63393e3
3.6071e3
3.58893e3
3.58949e3
3.62163e3
3.63421e3
3.61576e3
3.63365e3
3.63085e3
3.61325e3
3.5758e3
3.53724e3
3.54702e3
3.53975e3
3.54311e3
3.5677e3
3.56602e3
3.5663e3
3.55512e3
3.58111e3
3.57776e3
3.58726e3
3.59899e3
3.58363e3
3.58474e3
3.59341e3
3.59313e3
3.60319e3
3.62163e3
3.62973e3
3.64231e3
3.63532e3
3.6451e3
3.63616e3
3.6493e3
3.67361e3
3.67249e3
3.66466e3
3.68786e3
3.68059e3
3.69261e3
3.69764e3
3.66187e3
3.62498e3
3.64343e3
3.6479e3
3.64007e3
3.66355e3
3.66243e3
3.68451e3
3.67752e3
3.71077e3
3.70435e3
3.68534e3
3.69401e3
3.67025e3
3.67417e3
3.68758e3
3.68395e3
3.6778e3
3.68395e3
3.69708e3
3.70211e3
3.70407e3
3.71021e3
3.71888e3
3.73453e3
3.72978e3
3.74067e3
3.76443e3
3.74263e3
3.71692e3
3.72614e3
3.75157e3
3.75521e3
3.74515e3
3.76219e3
3.75772e3
3.79293e3
3.79377e3
3.79433e3
3.77588e3
3.75409e3
3.7566e3
3.7839e3
3.79882e3
3.80388e3
3.82077e3
3.86551e3
3.85031e3
3.84863e3
3.84243e3
3.8672e3
3.87029e3
3.87029e3
3.88437e3
3.89196e3
3.91448e3
3.91279e3
3.89534e3
3.908e3
3.9263e3
3.94543e3
3.97836e3
3.96401e3
3.97554e3
3.96766e3
3.87142e3
3.90632e3
3.90603e3
3.93192e3
3.89534e3
3.89478e3
3.90406e3
3.92827e3
3.93727e3
3.92264e3
3.88746e3
3.91166e3
3.89168e3
3.8399e3
3.83878e3
3.83202e3
3.80923e3
3.83174e3
3.82442e3
3.8323e3
3.85622e3
3.85172e3
3.85341e3
3.83061e3
3.8627e3
3.86298e3
3.84959e3
3.84815e3
3.86514e3
3.89565e3
3.86485e3
3.86255e3
3.86946e3
3.82109e3
3.77473e3
3.76235e3
3.69902e3
3.62675e3
3.63596e3
3.59335e3
3.67541e3
3.67973e3
3.69326e3
3.67426e3
3.68883e3
3.68169e3
3.66147e3
3.66325e3
3.66147e3
3.62042e3
3.61982e3
3.59871e3
3.65254e3
3.64868e3
3.70578e3
3.69954e3
3.66831e3
3.68169e3
3.70102e3
3.71441e3
3.69775e3
3.69597e3
3.6695e3
3.62904e3
3.65641e3
3.62904e3
3.65284e3
3.65968e3
3.6715e3
3.72061e3
3.73289e3
3.75898e3
3.76635e3
3.7424e3
3.74517e3
3.7553e3
3.75345e3
3.75714e3
3.75837e3
3.76083e3
3.75898e3
3.77221e3
3.76852e3
3.75591e3
3.74945e3
3.75314e3
3.77345e3
3.78312e3
3.81482e3
3.79041e3
3.81134e3
3.77677e3
3.74189e3
3.70797e3
3.72477e3
3.69909e3
3.63694e3
3.6855e3
3.66964e3
3.66705e3
3.62496e3
3.64665e3
3.65248e3
3.67449e3
3.68842e3
3.70913e3
3.70298e3
3.70266e3
3.70428e3
3.73924e3
3.75381e3
3.75543e3
3.74831e3
3.72726e3
3.73244e3
3.73503e3
3.74183e3
3.73568e3
3.72047e3
3.73083e3
3.7645e3
3.79816e3
3.79622e3
3.79266e3
3.76579e3
3.74701e3
3.75381e3
3.75575e3
3.76676e3
3.7509e3
3.7687e3
3.76029e3
3.78457e3
3.77647e3
3.75543e3
3.75511e3
3.75122e3
3.77583e3
3.84673e3
3.82989e3
3.88104e3
3.89885e3
3.9173e3
3.91342e3
3.90144e3
3.88558e3
3.88558e3
3.8987e3
3.88625e3
3.90845e3
3.87481e3
3.86034e3
3.87986e3
3.89533e3
3.95387e3
3.93335e3
3.93671e3
3.86909e3
3.85159e3
3.83713e3
3.83174e3
3.84924e3
3.86303e3
3.87817e3
3.85462e3
3.84318e3
3.84688e3
3.80113e3
3.78733e3
3.77556e3
3.79743e3
3.82131e3
3.87683e3
3.87515e3
3.88995e3
3.91047e3
3.92393e3
3.91754e3
3.93604e3
3.91114e3
3.89129e3
3.8553e3
3.85059e3
3.84823e3
3.87515e3
3.93066e3
3.90812e3
3.86337e3
3.83713e3
3.84588e3
3.80752e3
3.80887e3
3.83074e3
3.83174e3
3.82199e3
3.80146e3
3.82973e3
3.82636e3
3.8452e3
3.82804e3
3.81526e3
3.7695e3
3.67799e3
3.67463e3
3.70827e3
3.73956e3
3.73855e3
3.73922e3
3.70087e3
3.74562e3
3.74191e3
3.74595e3
3.73552e3
3.68573e3
3.69111e3
3.71836e3
3.71534e3
3.74629e3
3.76547e3
3.80718e3
3.7907e3
3.76715e3
3.8018e3
3.81492e3
3.83343e3
3.86169e3
3.83948e3
3.83343e3
3.83444e3
3.83847e3
3.85765e3
3.85092e3
3.86741e3
3.86135e3
3.86673e3
3.86202e3
3.859e3
3.90845e3
3.93234e3
3.93066e3
3.92898e3
3.88221e3
3.86943e3
3.86741e3
3.8627e3
3.87144e3
3.87044e3
3.85799e3
3.83208e3
3.84386e3
3.84756e3
3.87077e3
3.92864e3
3.93772e3
3.93739e3
3.93537e3
3.93268e3
3.93907e3
3.95421e3
3.95825e3
3.98617e3
3.98752e3
3.95354e3
3.96397e3
3.97305e3
4.00333e3
4.01174e3
3.98857e3
4.01105e3
3.9948e3
3.97992e3
3.98961e3
3.99756e3
3.96263e3
3.97923e3
3.98338e3
4.0356e3
4.02523e3
4.04875e3
4.03837e3
4.06915e3
4.07365e3
4.08368e3
4.07261e3
4.08298e3
4.08783e3
4.13866e3
4.15734e3
4.15181e3
4.1608e3
4.17256e3
4.15769e3
4.16841e3
4.20161e3
4.20057e3
4.20541e3
4.19262e3
4.19815e3
4.18708e3
4.1978e3
4.20818e3
4.19538e3
4.17913e3
4.20749e3
4.23066e3
4.27008e3
4.30398e3
4.30017e3
4.29983e3
4.3147e3
4.32127e3
4.31608e3
4.32888e3
4.37314e3
4.35966e3
4.3434e3
4.38386e3
4.39078e3
4.40462e3
4.41119e3
4.43055e3
4.43747e3
4.43505e3
4.4226e3
4.34063e3
4.34133e3
4.39562e3
4.43643e3
4.43816e3
4.41222e3
4.36899e3
4.37868e3
4.46514e3
4.47275e3
4.44439e3
4.47655e3
4.4852e3
4.46202e3
4.45857e3
4.42398e3
4.44646e3
4.4845e3
4.49108e3
4.49626e3
4.51079e3
4.55367e3
4.55056e3
4.5471e3
4.58964e3
4.58584e3
4.55125e3
4.54261e3
4.55678e3
4.55056e3
4.55609e3
4.58514e3
4.61523e3
4.664e3
4.70273e3
4.70238e3
4.6806e3
4.72728e3
4.72748e3
4.70882e3
4.73629e3
4.68628e3
4.62887e3
4.64155e3
4.64155e3
4.66867e3
4.71445e3
4.70706e3
4.73277e3
4.71551e3
4.70847e3
4.70036e3
4.69015e3
4.70142e3
4.68346e3
4.69332e3
4.69332e3
4.67149e3
4.64366e3
4.6183e3
4.65986e3
4.64084e3
4.63908e3
4.63063e3
4.6176e3
4.61478e3
4.62042e3
4.58485e3
4.58062e3
4.6014e3
4.594e3
4.60844e3
4.60457e3
4.61056e3
4.64754e3
4.64754e3
4.67008e3
4.68381e3
4.66972e3
4.70072e3
4.70494e3
4.74721e3
4.76552e3
4.8018e3
4.79757e3
4.78041e3
4.76704e3
4.79269e3
4.7674e3
4.76415e3
4.76993e3
4.7656e3
4.76234e3
4.78763e3
4.78908e3
4.76126e3
4.7497e3
4.74067e3
4.76271e3
4.76921e3
4.72622e3
4.7208e3
4.73525e3
4.76487e3
4.79378e3
4.78438e3
4.79594e3
4.77752e3
4.80245e3
4.79486e3
4.75548e3
4.78366e3
4.75367e3
4.70382e3
4.74175e3
4.75656e3
4.75548e3
4.76668e3
4.80859e3
4.82557e3
4.81401e3
4.79703e3
4.85266e3
4.86422e3
4.87037e3
4.87289e3
4.87181e3
4.92275e3
4.96936e3
4.98995e3
4.98308e3
5.02355e3
5.04161e3
5.04161e3
5.04884e3
5.07087e3
5.0781e3
5.10556e3
5.07449e3
5.08713e3
5.13952e3
5.17745e3
5.19913e3
5.15939e3
5.15686e3
5.18432e3
5.17492e3
5.21647e3
5.18215e3
5.17673e3
5.07521e3
5.10989e3
5.05931e3
5.09652e3
5.09797e3
5.09797e3
5.11025e3
5.10592e3
5.0958e3
5.11712e3
5.17745e3
5.19407e3
5.17384e3
5.18142e3
5.19768e3
5.13012e3
5.03294e3
5.06509e3
5.06112e3
5.04378e3
5.08822e3
5.0669e3
5.12434e3
5.18468e3
5.21936e3
5.19226e3
5.24284e3
5.21683e3
5.27174e3
5.30498e3
5.38121e3
5.3953e3
5.40505e3
5.37399e3
5.40758e3
5.45961e3
5.49212e3
5.53945e3
5.54162e3
5.60014e3
5.60123e3
5.57955e3
5.55137e3
5.50332e3
5.50332e3
5.45852e3
5.51597e3
5.60845e3
5.63049e3
5.5651e3
5.5492e3
5.50621e3
5.48562e3
5.53656e3
5.60014e3
5.64241e3
5.62977e3
5.64169e3
5.47045e3
5.581e3
5.58389e3
5.56871e3
5.58605e3
5.58497e3
5.6836e3
5.66951e3
5.65542e3
5.62688e3
5.63663e3
5.64386e3
5.67059e3
5.62688e3
5.63085e3
5.58714e3
5.63772e3
5.67168e3
5.68974e3
5.68288e3
5.68288e3
5.59436e3
5.5604e3
5.48598e3
5.48706e3
5.53259e3
5.59292e3
5.62001e3
5.54993e3
5.55173e3
5.53548e3
5.56474e3
5.58858e3
5.5539e3
5.56691e3
5.56799e3
5.57341e3
5.56907e3
5.57522e3
5.49826e3
5.47803e3
5.4643e3
5.42095e3
5.47406e3
5.47514e3
5.51813e3
5.58259e3
5.6247e3
5.62544e3
5.63504e3
5.6875e3
5.74882e3
5.73626e3
5.778e3
5.76211e3
5.76285e3
5.76285e3
5.70966e3
5.67383e3
5.69341e3
5.64317e3
5.6247e3
5.6657e3
5.69747e3
5.66718e3
5.6971e3
5.68787e3
5.66866e3
5.66829e3
5.65795e3
5.64945e3
5.65278e3
5.62803e3
5.64834e3
5.65942e3
5.70523e3
5.71779e3
5.71927e3
5.6827e3
5.67752e3
5.65462e3
5.72998e3
5.72037e3
5.70301e3
5.70301e3
5.58813e3
5.55082e3
5.58185e3
5.60365e3
5.52053e3
5.51056e3
5.34951e3
5.35875e3
5.37688e3
5.46418e3
5.42682e3
5.39094e3
5.34655e3
5.35468e3
5.42201e3
5.47305e3
5.43458e3
5.48193e3
5.52891e3
5.59475e3
5.67983e3
5.67428e3
5.6961e3
5.71867e3
5.71349e3
5.68131e3
5.70498e3
5.64728e3
5.66688e3
5.66577e3
5.68945e3
5.69943e3
5.72126e3
5.68982e3
5.73346e3
5.72274e3
5.69388e3
5.71127e3
5.71238e3
5.64765e3
5.6162e3
5.6162e3
5.64839e3
5.65689e3
5.60696e3
5.65985e3
5.73383e3
5.72718e3
5.75492e3
5.77193e3
5.83852e3
5.88919e3
5.88882e3
5.87735e3
5.86774e3
5.88845e3
5.89474e3
5.87403e3
5.87735e3
5.86885e3
5.87292e3
5.88216e3
5.9049e3
5.93397e3
5.93285e3
5.99285e3
5.97981e3
5.96676e3
5.93061e3
5.92167e3
5.96937e3
6.01e3
6.00478e3
6.0208e3
6.05919e3
6.09422e3
6.09087e3
6.0618e3
6.03646e3
5.99248e3
6.00701e3
5.97273e3
6.00701e3
5.99323e3
6.02938e3
6.02192e3
6.04167e3
6.08118e3
6.17771e3
6.20603e3
6.21982e3
6.2556e3
6.26603e3
6.27423e3
6.31299e3
6.34803e3
6.34691e3
6.39759e3
6.43002e3
6.41846e3
6.47176e3
6.54779e3
6.52841e3
6.49934e3
6.49934e3
6.5217e3
6.5217e3
6.44269e3
6.42294e3
6.4371e3
6.38194e3
6.46393e3
6.47325e3
6.40251e3
6.30371e3
6.30486e3
6.26834e3
6.30832e3
6.34677e3
6.47363e3
6.4844e3
6.48901e3
6.52284e3
6.52284e3
6.54668e3
6.5609e3
6.54937e3
6.44826e3
6.44249e3
6.54408e3
6.56717e3
6.60065e3
6.54947e3
6.62567e3
6.70379e3
6.70918e3
6.76228e3
6.72688e3
6.76536e3
6.83309e3
6.84387e3
6.88389e3
6.85003e3
6.75574e3
6.69648e3
6.66069e3
6.65607e3
6.74073e3
6.82386e3
6.81308e3
6.80616e3
6.83348e3
6.74689e3
6.77306e3
6.8558e3
6.80654e3
6.85811e3
6.96163e3
7.02243e3
6.98895e3
6.98895e3
7.06746e3
7.02012e3
6.92738e3
6.93161e3
7.00819e3
7.03821e3
6.98318e3
6.92507e3
6.87773e3
6.91891e3
6.85272e3
6.94585e3
6.9447e3
7.00088e3
7.07939e3
7.08516e3
7.03936e3
6.87889e3
6.93546e3
6.95548e3
6.89656e3
6.87768e3
6.82027e3
6.80479e3
6.90525e3
6.87617e3
6.8807e3
6.74058e3
6.74058e3
6.58347e3
6.61104e3
6.51701e3
6.47735e3
6.52607e3
6.5559e3
6.60916e3
6.56384e3
6.54004e3
6.39169e3
6.45189e3
6.58715e3
6.67987e3
6.6586e3
6.70355e3
6.6602e3
6.83359e3
6.81272e3
6.79225e3
6.73887e3
6.78302e3
6.96203e3
7.00899e3
6.97647e3
7.0712e3
7.21448e3
7.22532e3
7.08565e3
7.13662e3
7.16953e3
7.29274e3
7.2742e3
7.28615e3
7.33354e3
7.19467e3
7.22887e3
7.30346e3
7.29068e3
7.25813e3
7.3459e3
7.3834e3
7.35722e3
7.33018e3
7.33104e3
7.2894e3
7.31215e3
7.26965e3
7.30528e3
7.43577e3
7.47849e3
7.53927e3
7.57582e3
7.71146e3
7.78203e3
7.77208e3
7.76077e3
7.7187e3
7.77706e3
7.79651e3
7.60425e3
7.75806e3
7.68998e3
7.65424e3
7.68772e3
7.67279e3
7.72232e3
7.79538e3
7.8958e3
7.85848e3
7.9623e3
7.84243e3
7.88676e3
7.92181e3
7.92298e3
7.9757e3
8.03888e3
8.02076e3
7.89046e3
7.90672e3
8.06164e3
8.08835e3
8.11692e3
8.11344e3
8.1211e3
8.17452e3
8.25489e3
8.22261e3
8.19404e3
8.19845e3
8.18753e3
8.2593e3
8.188e3
8.03122e3
8.06211e3
7.96084e3
7.92832e3
7.94202e3
7.69465e3
7.80336e3
7.9181e3
8.02123e3
7.89394e3
7.8879e3
7.85957e3
7.78222e3
7.78733e3
7.69442e3
7.62242e3
7.62242e3
7.87978e3
7.89464e3
7.86723e3
7.8224e3
7.83518e3
7.8519e3
7.71927e3
7.66098e3
7.74297e3
7.72113e3
7.89592e3
7.88643e3
7.92272e3
7.91726e3
7.99683e3
7.97006e3
7.9067e3
7.84801e3
7.92217e3
7.99142e3
7.94525e3
8.01549e3
8.02752e3
8.03857e3
8.10021e3
8.17831e3
8.09505e3
8.06141e3
8.0452e3
8.07222e3
8.09628e3
8.05797e3
7.93887e3
7.84703e3
7.92144e3
8.06043e3
8.03464e3
7.84776e3
7.7154e3
7.16114e3
7.49831e3
7.50666e3
7.38167e3
7.44208e3
7.67439e3
7.68912e3
7.69256e3
7.68323e3
7.58132e3
7.55259e3
7.55872e3
7.40131e3
7.48776e3
7.57248e3
7.69821e3
7.65082e3
7.72473e3
7.8266e3
7.88106e3
7.76792e3
7.80895e3
7.79477e3
7.82312e3
8.0131e3
8.01882e3
8.032e3
8.05016e3
8.14913e3
8.11083e3
8.04966e3
7.97879e3
7.84898e3
7.83829e3
7.92259e3
7.9763e3
7.9574e3
7.84649e3
7.75628e3
7.81931e3
7.69176e3
7.66012e3
7.67931e3
7.7924e3
7.91596e3
7.90824e3
7.96504e3
7.97899e3
7.90625e3
7.90226e3
7.80262e3
7.58041e3
7.64717e3
7.73212e3
7.78468e3
7.69176e3
7.75354e3
7.75354e3
7.87312e3
7.7944e3
7.73087e3
7.70073e3
7.71294e3
7.81507e3
7.91546e3
7.97301e3
7.9065e3
8.10778e3
8.16034e3
8.1297e3
8.11724e3
8.18949e3
8.18052e3
8.29561e3
8.31454e3
8.36959e3
8.37009e3
8.37009e3
8.39849e3
8.45105e3
8.37557e3
8.41393e3
8.4102e3
8.37009e3
8.45777e3
8.49066e3
8.54571e3
8.55044e3
8.58482e3
8.53924e3
8.44432e3
8.56938e3
8.56714e3
8.64311e3
8.67575e3
8.65955e3
8.60251e3
8.71884e3
8.74998e3
8.77539e3
8.80304e3
8.90642e3
8.81625e3
8.90443e3
8.87279e3
8.84688e3
8.79607e3
8.78212e3
8.7998e3
8.86831e3
8.98664e3
8.9834e3
9.03322e3
8.95649e3
8.89148e3
8.99486e3
8.99486e3
9.01229e3
9.11019e3
9.16226e3
9.07656e3
9.16749e3
9.14183e3
9.18493e3
9.17671e3
9.14332e3
9.06461e3
8.91763e3
8.89895e3
8.95151e3
9.06336e3
9.14706e3
9.19265e3
9.14756e3
9.05464e3
8.97667e3
9.05514e3
9.09151e3
9.16176e3
9.21183e3
9.17222e3
9.09599e3
9.05091e3
9.05464e3
9.17148e3
9.13236e3
9.11443e3
8.96372e3
8.93656e3
8.9702e3
8.89995e3
8.92237e3
8.89123e3
8.80379e3
8.87055e3
9.0377e3
9.06959e3
9.04991e3
8.97169e3
8.81176e3
8.83493e3
8.62792e3
8.66528e3
8.82945e3
8.813e3
8.71286e3
8.71112e3
8.82845e3
8.92386e3
8.93557e3
8.94453e3
8.99735e3
8.95201e3
9.04866e3
9.02525e3
9.02525e3
9.09176e3
9.08503e3
9.17496e3
9.08977e3
9.10573e3
9.09621e3
9.24554e3
9.23447e3
9.32818e3
9.33797e3
9.29574e3
9.19018e3
9.12891e3
8.93297e3
8.93735e3
9.02824e3
8.93478e3
8.91495e3
9.02695e3
8.88329e3
8.78673e3
8.48731e3
8.54678e3
8.57767e3
8.59802e3
8.57484e3
8.46284e3
8.55296e3
8.4595e3
8.425e3
8.57484e3
8.71464e3
8.69328e3
8.6114e3
8.53365e3
8.5666e3
8.60265e3
8.52335e3
8.16599e3
8.05168e3
7.53906e3
7.82742e3
7.78237e3
7.68222e3
7.64025e3
8.02078e3
7.86502e3
7.61555e3
7.7955e3
7.94535e3
8.02439e3
8.08978e3
7.87377e3
7.89565e3
7.93325e3
7.8972e3
8.15441e3
8.00198e3
8.02877e3
8.10883e3
8.08052e3
7.84262e3
7.63253e3
7.7847e3
7.72624e3
7.74298e3
7.7417e3
7.73191e3
7.89953e3
8.00147e3
7.93814e3
7.96879e3
8.29936e3
8.41676e3
8.46645e3
8.50585e3
8.51923e3
8.53314e3
8.45229e3
8.43221e3
8.36604e3
8.37197e3
8.49503e3
8.59211e3
8.70615e3
8.70615e3
8.78314e3
8.91547e3
8.97546e3
8.89796e3
8.86397e3
8.82382e3
8.82975e3
8.91959e3
9.01124e3
8.98629e3
9.04111e3
9.05605e3
9.15954e3
9.37427e3
9.30115e3
9.31428e3
9.31428e3
9.33307e3
9.11655e3
9.13354e3
9.06454e3
8.87968e3
9.01614e3
9.07046e3
9.02798e3
9.00918e3
8.84158e3
8.82176e3
8.69559e3
8.82329e3
8.7906e3
8.87582e3
8.90362e3
8.98885e3
9.04446e3
9.20203e3
9.21799e3
9.22675e3
9.32097e3
9.27464e3
9.18143e3
9.18426e3
9.31119e3
9.54497e3
9.53776e3
9.64332e3
9.61989e3
9.47468e3
9.34956e3
9.12093e3
9.34055e3
9.35522e3
9.33592e3
9.26407e3
9.12067e3
9.20331e3
9.32458e3
9.20023e3
9.28133e3
9.35882e3
9.34569e3
9.27412e3
9.36682e3
9.3045e3
9.30424e3
9.29111e3
9.13303e3
9.17731e3
9.36345e3
9.27489e3
9.27489e3
9.29703e3
9.19547e3
9.29863e3
9.33995e3
9.55267e3
9.54441e3
9.39966e3
9.36634e3
9.30657e3
9.32478e3
9.29761e3
9.27588e3
9.4674e3
9.73607e3
9.72761e3
9.69375e3
9.77284e3
9.89744e3
9.87635e3
9.95877e3
9.93047e3
9.8794e3
9.99762e3
9.90355e3
9.8905e3
9.67183e3
9.66684e3
9.83639e3
9.82224e3
1.000678e4
9.91326e3
9.78616e3
9.8325e3
9.8325e3
1.000733e4
9.96349e3
1.008531e4
1.01977e4
1.017383e4
1.033951e4
1.039501e4
1.041166e4
1.046272e4
1.049389e4
1.044053e4
1.044855e4
1.058142e4
1.072718e4
1.068967e4
1.071859e4
1.083171e4
1.084545e4
1.087838e4
1.078904e4
1.101469e4
1.088612e4
1.095542e4
1.094682e4
1.103159e4
1.100724e4
1.102614e4
1.100037e4
1.110719e4
1.091332e4
1.085347e4
1.083695e4
1.088739e4
1.086674e4
1.082928e4
1.065468e4
1.053109e4
1.070216e4
1.046693e4
1.055975e4
1.055975e4
1.059626e4
1.05779e4
1.06637e4
1.079984e4
1.090939e4
1.076565e4
1.069029e4
1.062127e4
1.049051e4
1.056333e4
1.059499e4
1.078496e4
1.084163e4
1.085556e4
1.081599e4
1.072164e4
1.066687e4
1.053484e4
1.055257e4
1.065515e4
1.081535e4
1.097081e4
1.106643e4
1.113925e4
1.113513e4
1.118737e4
1.11269e4
1.11937e4
1.120098e4
1.117502e4
1.114811e4
1.118642e4
1.120985e4
1.118768e4
1.099614e4
1.100278e4
1.096922e4
1.091097e4
1.086316e4
1.097904e4
1.097208e4
1.079129e4
1.065515e4
1.064597e4
1.067731e4
1.067478e4
1.079382e4
1.071404e4
1.070771e4
1.065515e4
1.078781e4
1.078939e4
1.097366e4
1.10468e4
1.111708e4
1.099139e4
1.096384e4
1.110062e4
1.129976e4
1.12833e4
1.132604e4
1.119845e4
1.109017e4
1.091413e4
1.082928e4
1.093788e4
1.084321e4
1.107846e4
1.107846e4
1.103413e4
1.103635e4
1.10794e4
1.102843e4
1.103033e4
1.091034e4
1.080142e4
1.073747e4
1.080364e4
1.08239e4
1.059848e4
1.052407e4
1.03186e4
1.027934e4
1.03034e4
1.027554e4
1.021348e4
1.033696e4
1.0273e4
1.040123e4
1.04006e4
1.058835e4
1.053706e4
1.064977e4
1.064818e4
1.041706e4
1.023216e4
1.028662e4
1.001972e4
1.011628e4
1.020493e4
1.039236e4
1.02977e4
1.047025e4
1.034994e4
1.030213e4
1.03949e4
1.062254e4
1.072987e4
1.064852e4
1.058184e4
1.060907e4
1.063965e4
1.070449e4
1.071886e4
1.061732e4
1.059775e4
1.05953e4
1.076932e4
1.076076e4
1.093233e4
1.088309e4
1.10357e4
1.10039e4
1.108953e4
1.099564e4
1.100818e4
1.100818e4
1.098891e4
1.094793e4
1.087781e4
1.099839e4
1.103907e4
1.128618e4
1.122502e4
1.110666e4
1.106812e4
1.113479e4
1.122471e4
1.11926e4
1.116018e4
1.122532e4
1.124489e4
1.125743e4
1.114428e4
1.120055e4
1.120361e4
1.140576e4
1.140576e4
1.139108e4
1.147671e4
1.148467e4
1.145286e4
1.149712e4
1.135751e4
1.099794e4
1.112266e4
1.125327e4
1.152256e4
1.15722e4
1.151109e4
1.155111e4
1.158244e4
1.172298e4
1.156073e4
1.148937e4
1.13513e4
1.125172e4
1.100817e4
1.102989e4
1.103299e4
1.102803e4
1.073888e4
1.094054e4
1.104106e4
1.100321e4
1.101345e4
1.096381e4
1.090579e4
1.095761e4
1.069917e4
1.064364e4
1.042522e4
1.051985e4
1.07181e4
1.056142e4
1.051457e4
1.021953e4
1.021953e4
1.030485e4
1.022573e4
1.009264e4
9.86212e3
1.003866e4
1.012831e4
1.013793e4
1.016492e4
1.03672e4
1.017051e4
9.79604e3
9.85654e3
1.001073e4
9.92883e3
9.94713e3
9.81124e3
1.013142e4
1.063061e4
1.059524e4
1.068025e4
1.090735e4
1.08667e4
1.111986e4
1.111273e4
1.102586e4
1.093612e4
1.101872e4
1.098025e4
1.092193e4
1.122194e4
1.116485e4
1.103393e4
1.111428e4
1.111149e4
1.118657e4
1.128709e4
1.112514e4
1.092355e4
1.030578e4
1.058252e4
1.076742e4
1.067497e4
1.084406e4
1.09061e4
1.112483e4
1.09455e4
1.088811e4
1.073392e4
1.081179e4
1.073113e4
1.048013e4
1.04125e4
1.057786e4
1.060364e4
1.053675e4
1.036779e4
1.054597e4
1.060937e4
1.080778e4
1.093457e4
1.076974e4
1.077728e4
1.062686e4
1.054255e4
1.042228e4
1.053535e4
1.032392e4
1.029924e4
1.029926e4
1.052714e4
1.052234e4
1.06522e4
1.079476e4
1.081531e4
1.073558e4
1.081287e4
1.066873e4
1.061407e4
1.056421e4
1.062185e4
1.068796e4
1.071483e4
1.044931e4
1.055785e4
1.043517e4
1.049775e4
1.037612e4
1.040476e4
1.0543e4
1.050447e4
1.05278e4
1.039804e4
1.04479e4
1.056068e4
1.056068e4
1.04836e4
1.048148e4
1.063599e4
1.064659e4
1.072719e4
1.078342e4
1.078872e4
1.081275e4
1.080427e4
1.073992e4
1.069608e4
1.084387e4
1.073356e4
1.068512e4
1.069997e4
1.051648e4
1.058613e4
1.051117e4
1.052198e4
1.060695e4
1.068753e4
1.070658e4
1.076775e4
1.086701e4
1.097689e4
1.090583e4
1.090876e4
1.10278e4
1.117614e4
1.1067e4
1.100839e4
1.105564e4
1.104648e4
1.107981e4
1.113915e4
1.114465e4
1.118274e4
1.119263e4
1.125284e4
1.12151e4
1.110301e4
1.12151e4
1.123878e4
1.126061e4
1.131064e4
1.125987e4
1.122065e4
1.119549e4
1.123323e4
1.118218e4
1.108747e4
1.0927e4
1.080852e4
1.078929e4
1.068792e4
1.076552e4
1.084737e4
1.080815e4
1.063132e4
1.062836e4
1.082406e4
1.065092e4
1.070013e4
1.071974e4
1.078448e4
1.072492e4
1.059654e4
1.056843e4
1.05244e4
1.041379e4
1.003458e4
1.019218e4
1.02388e4
1.008971e4
9.97502e3
1.014298e4
1.022659e4
1.027172e4
1.039307e4
1.032648e4
1.038012e4
1.059062e4
1.083577e4
1.097114e4
1.089947e4
1.088051e4
1.081795e4
1.097721e4
1.095218e4
1.090706e4
1.083425e4
1.060295e4
1.051725e4
1.068106e4
1.07076e4
1.065603e4
1.062987e4
1.046265e4
1.04945e4
1.039932e4
1.039932e4
1.047023e4
1.054607e4
1.050758e4
1.062911e4
1.041449e4
1.037354e4
1.05601e4
1.089872e4
1.066438e4
1.061736e4
1.071291e4
1.07258e4
1.076827e4
1.079444e4
1.067499e4
1.043496e4
1.064542e4
1.058437e4
1.031893e4
1.048729e4
1.063556e4
1.069244e4
1.080316e4
1.086876e4
1.078685e4
1.064615e4
1.094575e4
1.091241e4
1.066201e4
1.062135e4
1.057255e4
1.060427e4
1.060955e4
1.052538e4
1.052538e4
1.065266e4
1.058434e4
1.067828e4
1.058759e4
1.057824e4
1.064981e4
1.064697e4
1.072952e4
1.065998e4
1.070219e4
1.08812e4
1.088736e4
1.098362e4
1.08641e4
1.096585e4
1.095742e4
1.094672e4
1.088055e4
1.078145e4
1.094677e4
1.090332e4
1.079541e4
1.089102e4
1.079982e4
1.079982e4
1.073088e4
1.052658e4
1.052681e4
1.04419e4
1.064253e4
1.063688e4
1.049528e4
1.045014e4
1.046631e4
1.05623e4
1.059122e4
1.07296e4
1.085825e4
1.064462e4
1.020825e4
1.02908e4
9.97346e3
1.003128e4
9.82341e3
9.95911e3
9.72076e3
9.487e3
9.38948e3
9.50478e3
9.68753e3
9.94754e3
9.78535e3
9.79906e3
9.87878e3
9.77793e3
9.48571e3
9.51542e3
9.91805e3
9.79109e3
9.84515e3
1.010274e4
1.001347e4
1.012694e4
1.012694e4
1.015856e4
1.021673e4
1.061583e4
1.069371e4
1.057985e4
1.053223e4
1.045434e4
1.06252e4
1.069235e4
1.081005e4
1.073497e4
1.089834e4
1.087668e4
1.079665e4
1.095124e4
1.093517e4
1.088351e4
1.086698e4
1.091044e4
1.082131e4
1.087733e4
1.087297e4
1.121592e4
1.124858e4
1.130174e4
1.133792e4
1.125724e4
1.110551e4
1.112242e4
1.100537e4
1.100537e4
1.103914e4
1.087264e4
1.091194e4
1.099041e4
1.106152e4
1.117584e4
1.107024e4
1.109074e4
1.0977e4
1.092209e4
1.094838e4
1.087162e4
1.069013e4
1.062364e4
1.064538e4
1.059667e4
1.064733e4
1.071543e4
1.060459e4
1.050422e4
1.047248e4
1.043484e4
1.056621e4
1.05024e4
1.059372e4
1.057111e4
1.047986e4
1.025268e4
1.02994e4
1.017564e4
1.024102e4
1.047899e4
1.053906e4
1.047212e4
1.060639e4
1.056983e4
1.061e4
1.057665e4
1.042442e4
1.024112e4
1.040567e4
1.045563e4
1.041667e4
1.040172e4
1.052281e4
1.051001e4
1.055118e4
1.051278e4
1.040131e4
1.045874e4
1.02935e4
1.029856e4
1.041625e4
1.041591e4
1.041217e4
1.034595e4
1.039252e4
1.024078e4
1.032007e4
1.017414e4
1.02769e4
1.022915e4
1.042317e4
1.038235e4
1.022203e4
1.00909e4
9.91958e3
9.94975e3
9.99749e3
1.003327e4
9.84084e3
9.60585e3
9.60551e3
9.60551e3
9.60551e3
9.60551e3
9.60551e3
8.9207e3
8.9034e3
8.75913e3
8.37621e3
8.23581e3
8.60386e3
8.65997e3
8.56739e3
8.68142e3
8.84756e3
8.83683e3
8.95059e3
9.12378e3
9.06088e3
9.11977e3
9.06794e3
9.05244e3
9.24086e3
9.41045e3
9.34416e3
9.34762e3
9.38423e3
9.23297e3
9.16322e3
9.20411e3
9.37703e3
9.34008e3
9.34562e3
9.4629e3
9.54517e3
9.2695e3
9.12198e3
9.07514e3
9.2639e3
9.32354e3
9.44103e3
9.59112e3
9.55437e3
9.58752e3
9.608e3
9.55437e3
9.75095e3
9.82361e3
9.87239e3
9.86699e3
9.97646e3
9.90138e3
9.83468e3
9.95971e3
9.98275e3
9.8726e3
9.71186e3
9.82942e3
9.85156e3
9.76396e3
9.89384e3
1.011429e4
1.009914e4
1.004946e4
9.92145e3
9.88837e3
9.89481e3
9.76645e3
9.81115e3
9.89197e3
9.99839e3
1.007049e4
9.98518e3
1.003534e4
1.003534e4
1.008814e4
1.013131e4
1.013699e4
1.00215e4
1.00734e4
1.017214e4
1.025974e4
1.019705e4
1.015055e4
1.009409e4
1.006786e4
9.98753e3
9.89142e3
9.92415e3
9.71227e3
9.85004e3
9.77185e3
9.7138e3
9.73096e3
9.79607e3
9.84008e3
9.86575e3
9.61824e3
9.76286e3
9.92e3
9.90726e3
9.68709e3
9.68543e3
9.65339e3
9.62544e3
9.74424e3
9.88478e3
9.86374e3
9.98967e3
1.000199e4
9.90304e3
9.74514e3
9.94117e3
9.83468e3
9.96815e3
1.014571e4
1.011526e4
1.012758e4
1.010613e4
1.036886e4
1.058682e4
1.043341e4
1.057429e4
1.052537e4
1.057249e4
1.061124e4
1.063235e4
1.050185e4
1.051714e4
1.060723e4
1.057775e4
1.063525e4
1.050157e4
1.047984e4
1.042767e4
1.028167e4
1.035336e4
1.042691e4
1.040394e4
1.03627e4
1.031371e4
1.019829e4
1.023517e4
1.027164e4
1.024908e4
1.020867e4
1.038173e4
1.017608e4
1.019082e4
1.009367e4
1.030132e4
1.022078e4
1.020528e4
1.025711e4
1.013643e4
1.008924e4
1.003043e4
1.003506e4
9.91072e3
9.81987e3
9.94622e3
1.005963e4
1.009187e4
1.000663e4
9.80804e3
9.83655e3
1.014183e4
1.003742e4
9.93992e3
1.010966e4
1.029814e4
1.024368e4
1.028921e4
1.035308e4
1.02295e4
1.010571e4
1.015788e4
1.021608e4
1.010426e4
9.98158e3
9.92304e3
9.91169e3
9.92525e3
9.70979e3
9.68784e3
9.7968e3
9.62464e3
9.58967e3
9.6454e3
9.51726e3
9.61771e3
9.5028e3
9.47421e3
9.68742e3
9.70612e3
9.56157e3
9.43177e3
9.25379e3
9.28182e3
9.12682e3
9.12011e3
9.26992e3
9.24326e3
9.10979e3
9.00775e3
9.05497e3
9.3795e3
9.2749e3
9.09609e3
8.8135e3
8.80153e3
8.68453e3
8.63919e3
8.47311e3
8.54248e3
8.40949e3
8.01926e3
7.78458e3
7.70234e3
8.19129e3
8.18631e3
8.26439e3
8.71188e3
8.68003e3
8.73659e3
8.50662e3
8.31313e3
8.04363e3
8.27409e3
8.45615e3
8.71202e3
8.74545e3
8.68889e3
8.48239e3
8.74331e3
8.81814e3
8.77806e3
8.99079e3
8.87207e3
8.95723e3
9.05364e3
8.87296e3
8.91901e3
8.82441e3
8.69409e3
8.67099e3
8.6635e3
8.30805e3
8.42512e3
8.2837e3
8.4272e3
8.51938e3
8.60261e3
8.58117e3
8.37941e3
8.31269e3
8.38018e3
8.20755e3
8.17245e3
7.94239e3
7.98602e3
7.87215e3
7.68313e3
7.84182e3
7.99712e3
7.70145e3
7.59193e3
7.93879e3
7.75561e3
7.71719e3
7.5284e3
7.42284e3
7.50149e3
7.28627e3
7.53395e3
7.85029e3
7.8774e3
8.25568e3
8.03603e3
8.27504e3
8.3224e3
8.53824e3
8.45016e3
8.49427e3
8.31734e3
8.44399e3
8.36804e3
8.36894e3
8.42741e3
8.39703e3
8.51764e3
8.5716e3
8.67827e3
8.77101e3
8.58624e3
8.53713e3
8.35895e3
8.386e3
8.39849e3
8.54213e3
8.57909e3
8.48657e3
8.47478e3
8.62301e3
8.84515e3
8.80484e3
8.8494e3
8.67642e3
8.93168e3
8.89609e3
8.86257e3
8.74293e3
8.73785e3
8.62328e3
8.64577e3
8.47341e3
8.57426e3
8.58914e3
8.5384e3
8.43371e3
8.6274e3
8.53539e3
8.44735e3
8.3648e3
8.51132e3
8.49329e3
8.44811e3
8.43261e3
8.30378e3
8.33285e3
8.34163e3
8.60752e3
8.60169e3
8.77357e3
8.74059e3
8.59531e3
8.77618e3
8.78489e3
8.78598e3
8.84262e3
8.72318e3
8.69787e3
8.58674e3
8.4429e3
8.31873e3
8.36947e3
8.13101e3
7.98956e3
8.08884e3
8.11071e3
7.94513e3
8.05381e3
8.10982e3
8.01329e3
7.98518e3
7.9293e3
7.86423e3
7.92011e3
7.84311e3
7.75817e3
7.74987e3
7.9088e3
8.04115e3
8.0006e3
7.91496e3
8.01811e3
7.85824e3
7.9095e3
7.80698e3
7.88499e3
7.89108e3
7.83786e3
7.70487e3
7.7756e3
7.67399e3
7.74003e3
7.56818e3
7.52406e3
7.55207e3
7.82175e3
7.85971e3
8.14192e3
8.19423e3
8.26545e3
8.2866e3
8.52197e3
8.21468e3
8.28023e3
8.22988e3
8.20145e3
8.14577e3
7.99213e3
8.06986e3
8.28506e3
8.24038e3
8.27715e3
8.30041e3
8.29892e3
8.19794e3
8.22133e3
8.20341e3
8.3511e3
8.40236e3
8.25761e3
8.33765e3
8.3289e3
8.48499e3
8.51566e3
8.44004e3
8.30635e3
8.47161e3
8.50299e3
8.48009e3
8.45425e3
8.58268e3
8.53157e3
8.58836e3
8.56063e3
8.49122e3
8.6046e3
8.72673e3
8.67925e3
8.64782e3
8.71314e3
8.67897e3
8.49339e3
8.49136e3
8.51643e3
8.59402e3
8.60138e3
8.78135e3
8.79312e3
8.71118e3
8.85026e3
8.89781e3
8.92295e3
9.03898e3
9.0413e3
9.06279e3
8.98e3
9.05489e3
9.18322e3
9.19655e3
9.11712e3
9.31896e3
9.32302e3
9.2938e3
9.17953e3
9.20075e3
9.07295e3
9.10985e3
9.01153e3
9.07904e3
8.98905e3
8.98544e3
9.04095e3
9.14284e3
9.07021e3
9.21679e3
9.22309e3
9.15621e3
9.03604e3
9.11959e3
9.17715e3
9.12897e3
9.09459e3
9.05082e3
9.18815e3
9.09669e3
9.15845e3
9.19424e3
9.11251e3
9.28457e3
9.26651e3
9.20446e3
9.20005e3
9.2338e3
9.15397e3
9.18604e3
9.03632e3
9.06174e3
9.12645e3
9.19109e3
9.21735e3
9.31006e3
9.27176e3
9.31056e3
9.32169e3
9.41245e3
9.4289e3
9.39751e3
9.42368e3
9.34887e3
9.31764e3
9.34045e3
9.33379e3
9.37421e3
9.41582e3
9.52327e3
9.56846e3
9.5879e3
9.50334e3
9.58629e3
9.5072e3
9.42046e3
9.45976e3
9.47155e3
9.44881e3
9.56734e3
9.54565e3
9.65913e3
9.64482e3
9.53541e3
9.57604e3
9.42551e3
9.34396e3
9.31308e3
9.38024e3
9.27506e3
9.4692e3
9.4878e3
9.57231e3
9.59498e3
9.65461e3
9.6309e3
9.68001e3
9.67468e3
9.76438e3
9.81298e3
9.80305e3
9.79172e3
9.72179e3
9.77794e3
9.74764e3
9.59824e3
9.61313e3
9.58246e3
9.60816e3
9.74831e3
9.77453e3
9.78661e3
9.80112e3
9.85846e3
9.83883e3
9.82083e3
9.85697e3
9.80979e3
9.75653e3
9.73779e3
9.84883e3
9.83794e3
9.76868e3
9.71083e3
9.62416e3
9.69046e3
9.61942e3
9.62853e3
9.74779e3
9.76394e3
9.77957e3
9.78246e3
9.89905e3
9.85364e3
9.87342e3
9.93082e3
9.86268e3
9.96527e3
9.92342e3
9.92186e3
1.000816e4
1.004216e4
1.002282e4
1.012956e4
1.014526e4
1.024808e4
1.027822e4
1.0338e4
1.034126e4
1.030519e4
1.032467e4
1.045e4
1.042504e4
1.045392e4
1.040985e4
1.054407e4
1.053866e4
1.052903e4
1.059244e4
1.045889e4
1.048518e4
1.042718e4
1.053837e4
1.055385e4
1.060051e4
1.052866e4
1.062362e4
1.062318e4
1.056829e4
1.070251e4
1.060992e4
1.046837e4
1.051029e4
1.048807e4
1.049918e4
1.050518e4
1.047074e4
1.049555e4
1.059303e4
1.057903e4
1.061385e4
1.07377e4
1.069407e4
1.062785e4
1.071488e4
1.067199e4
1.066473e4
1.061903e4
1.060962e4
1.056637e4
1.060162e4
1.058014e4
1.058392e4
1.067814e4
1.059148e4
1.059311e4
1.0588e4
1.059555e4
1.052948e4
1.045696e4
1.029689e4
1.012838e4
1.024008e4
1.010289e4
1.018467e4
1.03003e4
1.029578e4
1.01866e4
1.006475e4
1.006364e4
1.004823e4
1.021882e4
1.021297e4
1.032963e4
1.03817e4
1.03577e4
1.037333e4
1.047059e4
1.055837e4
1.057081e4
1.048015e4
1.044203e4
1.051556e4
1.038128e4
1.037795e4
1.039746e4
1.045197e4
1.043785e4
1.03145e4
1.031727e4
1.04612e4
1.047284e4
1.044473e4
1.047816e4
1.03426e4
1.027227e4
1.022557e4
1.0314e4
1.03172e4
1.031095e4
1.024126e4
1.011734e4
9.99002e3
1.001947e4
1.004516e4
1.001074e4
1.001287e4
9.90691e3
9.96851e3
9.93771e3
9.93764e3
9.96674e3
9.95843e3
1.011762e4
1.010989e4
1.02052e4
1.018845e4
1.020265e4
1.026297e4
1.019591e4
1.024282e4
1.039108e4
1.043252e4
1.036844e4
1.04101e4
1.033473e4
1.038043e4
1.037958e4
1.037752e4
1.041641e4
1.037147e4
1.039507e4
1.047957e4
1.044381e4
1.037184e4
1.035709e4
1.041343e4
1.043548e4
1.033416e4
1.028283e4
1.021934e4
1.024029e4
1.017156e4
1.021322e4
1.023822e4
1.024759e4
1.02088e4
1.016316e4
1.013978e4
1.009406e4
1.014907e4
1.004613e4
1.005033e4
9.96222e3
9.96192e3
1.008514e4
1.011707e4
1.012924e4
1.013971e4
1.017916e4
1.012024e4
1.012651e4
9.96303e3
9.81533e3
9.81466e3
9.94467e3
9.93832e3
9.81459e3
9.82535e3
9.95455e3
9.97283e3
1.008315e4
1.004082e4
1.011014e4
1.007305e4
1.009863e4
1.018174e4
1.017341e4
1.019501e4
1.012252e4
1.017392e4
1.016846e4
1.029028e4
1.02602e4
1.034279e4
1.031336e4
1.02891e4
1.031307e4
1.031476e4
1.031816e4
1.023136e4
1.024449e4
1.028446e4
1.020489e4
1.024493e4
1.010918e4
1.00389e4
1.004724e4
9.98854e3
1.00774e4
1.013624e4
1.008027e4
1.019265e4
1.021654e4
1.017768e4
1.023992e4
1.01254e4
1.00552e4
1.008197e4
1.007718e4
1.000233e4
9.89445e3
9.93338e3
9.95632e3
9.89762e3
9.88693e3
9.86576e3
9.75781e3
9.74999e3
9.88848e3
1.000203e4
1.000454e4
1.002747e4
1.005439e4
1.003573e4
1.013705e4
1.031476e4
1.038754e4
1.039131e4
1.038637e4
1.038548e4
1.046984e4
1.053901e4
1.055024e4
1.048765e4
1.054957e4
1.057255e4
1.045691e4
1.048942e4
1.04926e4
1.052031e4
1.052223e4
1.04759e4
1.042802e4
1.059022e4
1.058512e4
1.059221e4
1.054706e4
1.044058e4
1.049423e4
1.055282e4
1.054322e4
1.063832e4
1.067645e4
1.069145e4
1.070564e4
1.064992e4
1.06616e4
1.075943e4
1.081589e4
1.082712e4
1.077613e4
1.085454e4
1.082919e4
1.08003e4
1.078301e4
1.072943e4
1.063078e4
1.059783e4
1.062288e4
1.060396e4
1.062103e4
1.055622e4
1.061778e4
1.050583e4
1.0558e4
1.062879e4
1.053997e4
1.047147e4
1.039299e4
1.036861e4
1.046156e4
1.049859e4
1.04674e4
1.04272e4
1.048994e4
1.055194e4
1.059679e4
1.05931e4
1.071613e4
1.071576e4
1.072463e4
1.066411e4
1.074961e4
1.079601e4
1.079113e4
1.083732e4
1.083488e4
1.075426e4
1.078522e4
1.06112e4
1.067379e4
1.074879e4
1.08416e4
1.076623e4
1.083e4
1.081197e4
1.083303e4
1.094055e4
1.093686e4
1.091262e4
1.080562e4
1.085151e4
1.077436e4
1.080451e4
1.07451e4
1.063307e4
1.062635e4
1.062967e4
1.056539e4
1.047051e4
1.045602e4
1.044287e4
1.048565e4
1.04057e4
1.054093e4
1.050376e4
1.04043e4
1.042114e4
1.045846e4
1.048602e4
1.054632e4
1.046134e4
1.044856e4
1.050797e4
1.040393e4
1.027875e4
1.008751e4
1.007125e4
1.012741e4
1.001236e4
1.02186e4
1.015771e4
1.024247e4
1.015113e4
1.01988e4
1.007037e4
1.019251e4
1.02517e4
1.025695e4
1.038464e4
1.034038e4
1.03454e4
1.038434e4
1.028111e4
1.030025e4
1.018948e4
1.014012e4
1.025229e4
1.033188e4
1.046445e4
1.049319e4
1.047191e4
1.052356e4
1.050368e4
1.04578e4
1.05376e4
1.054255e4
1.046748e4
1.054987e4
1.055349e4
1.046097e4
1.046703e4
1.048307e4
1.047686e4
1.050302e4
1.051263e4
1.052256e4
1.054757e4
1.056637e4
1.057865e4
1.062307e4
1.060911e4
1.059967e4
1.058793e4
1.042144e4
1.029784e4
1.029078e4
1.040563e4
1.037448e4
1.027497e4
1.030344e4
1.03718e4
1.027068e4
1.030229e4
1.044914e4
1.051972e4
1.051389e4
1.055739e4
1.062889e4
1.064083e4
1.057499e4
1.064656e4
1.068915e4
1.062777e4
1.065118e4
1.059648e4
1.057977e4
1.063709e4
1.070555e4
1.064091e4
1.062315e4
1.068374e4
1.069759e4
1.06101e4
1.055803e4
1.053693e4
1.061567e4
1.059441e4
1.068589e4
1.060031e4
1.063438e4
1.051345e4
1.055071e4
1.055493e4
1.055923e4
1.056989e4
1.051958e4
1.043487e4
1.045063e4
1.039729e4
1.046305e4
1.041282e4
1.04816e4
1.045963e4
1.044737e4
1.058924e4
1.06335e4
1.059593e4
1.067856e4
1.068294e4
1.059744e4
1.05449e4
1.055875e4
1.064194e4
1.055763e4
1.048152e4
1.037803e4
1.042205e4
1.041959e4
1.044363e4
1.045621e4
1.047309e4
1.055278e4
1.05687e4
1.053548e4
1.044111e4
1.031736e4
1.02871e4
1.029231e4
1.023876e4
1.025317e4
1.021691e4
1.021659e4
1.028734e4
1.03481e4
1.028526e4
1.041413e4
1.02811e4
1.021522e4
1.0385e4
1.037787e4
1.034498e4
1.022995e4
1.040277e4
1.044007e4
1.040677e4
1.047273e4
1.052259e4
1.053076e4
1.058623e4
1.053972e4
1.054621e4
1.06401e4
1.068604e4
1.069717e4
1.068644e4
1.067476e4
1.072022e4
1.076633e4
1.082028e4
1.087143e4
1.091609e4
1.093162e4
1.089072e4
1.088816e4
1.080587e4
1.091257e4
1.087751e4
1.083501e4
1.085686e4
1.081091e4
1.075512e4
1.077858e4
1.076777e4
1.082372e4
1.088351e4
1.088167e4
1.087559e4
1.083653e4
1.080555e4
1.083373e4
1.088944e4
1.088327e4
1.077777e4
1.079626e4
1.078482e4
1.07175e4
1.084741e4
1.088015e4
1.088215e4
1.095931e4
1.10119e4
1.101158e4
1.104344e4
1.096236e4
1.095987e4
1.089632e4
1.085486e4
1.088071e4
1.066739e4
1.068877e4
1.071222e4
1.070974e4
1.080947e4
1.090721e4
1.089992e4
1.086486e4
1.095395e4
1.085198e4
1.079362e4
1.079827e4
1.074976e4
1.085862e4
1.088335e4
1.091905e4
1.089232e4
1.102839e4
1.105897e4
1.112068e4
1.111532e4
1.106906e4
1.113717e4
1.106922e4
1.106185e4
1.109755e4
1.099341e4
1.105353e4
1.102551e4
1.102159e4
1.095859e4
1.098069e4
1.100574e4
1.097228e4
1.107634e4
1.107602e4
1.115134e4
1.120977e4
1.125324e4
1.127965e4
1.127453e4
1.123547e4
1.131743e4
1.127029e4
1.127997e4
1.125011e4
1.115454e4
1.12157e4
1.11507e4
1.110932e4
1.114494e4
1.120385e4
1.123955e4
1.12165e4
1.112004e4
1.114133e4
1.108963e4
1.112997e4
1.113765e4
1.107378e4
1.126877e4
1.127877e4
1.134289e4
1.134745e4
1.133632e4
1.128325e4
1.135449e4
1.138251e4
1.136714e4
1.134329e4
1.141645e4
1.140028e4
1.143886e4
1.157774e4
1.158454e4
1.163977e4
1.164265e4
1.150073e4
1.138099e4
1.142877e4
1.141989e4
1.120561e4
1.112829e4
1.114406e4
1.112533e4
1.109835e4
1.111732e4
1.121105e4
1.127861e4
1.109443e4
1.116831e4
1.126028e4
1.124787e4
1.104872e4
1.100214e4
1.09309e4
1.093882e4
1.089192e4
1.079258e4
1.070614e4
1.081692e4
1.101519e4
1.101455e4
1.094211e4
1.097484e4
1.107946e4
1.101911e4
1.098909e4
1.104528e4
1.092474e4
1.097356e4
1.11908e4
1.115022e4
1.122802e4
1.115182e4
1.12253e4
1.109067e4
1.110355e4
1.113477e4
1.101318e4
1.084629e4
1.073935e4
1.074736e4
1.079923e4
1.101142e4
1.09281e4
1.086838e4
1.105105e4
1.110371e4
1.110251e4
1.110043e4
1.12197e4
1.118568e4
1.112573e4
1.119993e4
1.124259e4
1.124035e4
1.121938e4
1.117359e4
1.107618e4
1.112437e4
1.108803e4
1.109787e4
1.123026e4
1.132712e4
1.133496e4
1.138147e4
1.134505e4
1.133984e4
1.12979e4
1.130446e4
1.128405e4
1.135201e4
1.136994e4
1.138291e4
1.138115e4
1.146415e4
1.146928e4
1.14062e4
1.133144e4
1.139211e4
1.139684e4
1.149809e4
1.154332e4
1.152739e4
1.156077e4
1.1555e4
1.154091e4
1.161319e4
1.153323e4
1.15081e4
1.157581e4
1.166939e4
1.168924e4
1.171845e4
1.167907e4
1.167035e4
1.172734e4
1.185061e4
1.186669e4
1.185021e4
1.185781e4
1.186717e4
1.185213e4
1.19477e4
1.196051e4
1.19806e4
1.195002e4
1.199268e4
1.201173e4
1.200237e4
1.211691e4
1.212788e4
1.213468e4
1.216366e4
1.209026e4
1.20865e4
1.208073e4
1.203102e4
1.201854e4
1.198604e4
1.210555e4
1.215677e4
1.217654e4
1.21033e4
1.210843e4
1.213188e4
1.221801e4
1.225171e4
1.230582e4
1.234256e4
1.231654e4
1.232159e4
1.232695e4
1.228017e4
1.212171e4
1.213645e4
1.222673e4
1.222193e4
1.219413e4
1.228385e4
1.23316e4
1.230925e4
1.227841e4
1.230749e4
1.232848e4
1.231558e4
1.23175e4
1.241676e4
1.244552e4
1.244127e4
1.247132e4
1.246387e4
1.242125e4
1.234322e4
1.240763e4
1.251057e4
1.250152e4
1.246315e4
1.247452e4
1.248069e4
1.239801e4
1.242349e4
1.24166e4
1.244216e4
1.251498e4
1.255608e4
1.258259e4
1.257715e4
1.256793e4
1.256553e4
1.247716e4
1.25338e4
1.262177e4
1.250256e4
1.248702e4
1.249078e4
1.252331e4
1.262169e4
1.267368e4
1.265349e4
1.266174e4
1.266631e4
1.266687e4
1.263763e4
1.258083e4
1.255255e4
1.265485e4
1.274186e4
1.276501e4
1.276757e4
1.278664e4
1.273841e4
1.268602e4
1.264748e4
1.263226e4
1.221624e4
1.226863e4
1.223434e4
1.21141e4
1.205041e4
1.220759e4
1.219245e4
1.22607e4
1.227632e4
1.231862e4
1.207596e4
1.21334e4
1.215968e4
1.211041e4
1.222617e4
1.22881e4
1.244752e4
1.246114e4
1.248101e4
1.246907e4
1.239729e4
1.230036e4
1.234875e4
1.235435e4
1.23823e4
1.25103e4
1.253005e4
1.25602e4
1.256914e4
1.257385e4
1.248462e4
1.255296e4
1.261213e4
1.272046e4
1.277304e4
1.280384e4
1.280863e4
1.296198e4
1.29194e4
1.295394e4
1.308989e4
1.31055e4
1.312094e4
1.306291e4
1.313614e4
1.321188e4
1.324138e4
1.326462e4
1.331297e4
1.330907e4
1.336287e4
1.321513e4
1.332622e4
1.334678e4
1.338384e4
1.348753e4
1.347672e4
1.355653e4
1.354288e4
1.353995e4
1.352565e4
1.344113e4
1.350728e4
1.352134e4
1.363308e4
1.362764e4
1.366811e4
1.367632e4
1.359546e4
1.346567e4
1.326673e4
1.342439e4
1.342496e4
1.329501e4
1.348235e4
1.355372e4
1.363948e4
1.361298e4
1.363542e4
1.348942e4
1.354584e4
1.336026e4
1.335205e4
1.333766e4
1.342773e4
1.342228e4
1.340862e4
1.353543e4
1.35773e4
1.356584e4
1.361168e4
1.364997e4
1.35017e4
1.357787e4
1.386173e4
1.390725e4
1.395098e4
1.397155e4
1.391822e4
1.400041e4
1.385108e4
1.394342e4
1.371695e4
1.378507e4
1.347357e4
1.326547e4
1.335831e4
1.321199e4
1.336237e4
1.346333e4
1.318191e4
1.346878e4
1.35043e4
1.365786e4
1.327068e4
1.323954e4
1.323653e4
1.302892e4
1.286147e4
1.284578e4
1.307908e4
1.312135e4
1.309086e4
1.323613e4
1.323588e4
1.337887e4
1.332213e4
1.304185e4
1.328929e4
1.323873e4
1.335774e4
1.344886e4
1.330547e4
1.336335e4
1.311338e4
1.312785e4
1.330839e4
1.329165e4
1.342488e4
1.344252e4
1.340342e4
1.373939e4
1.381556e4
1.37667e4
1.382019e4
1.375906e4
1.377865e4
1.387815e4
1.391294e4
1.389563e4
1.408755e4
1.404731e4
1.396805e4
1.397431e4
1.406601e4
1.404373e4
1.416453e4
1.407869e4
1.401512e4
1.409308e4
1.39848e4
1.391294e4
1.389254e4
1.388896e4
1.352202e4
1.356697e4
1.367623e4
1.367525e4
1.367192e4
1.38067e4
1.387026e4
1.379247e4
1.393001e4
1.356787e4
1.35951e4
1.35434e4
1.366094e4
1.330002e4
1.326629e4
1.304274e4
1.298755e4
1.330709e4
1.323101e4
1.311005e4
1.317679e4
1.295844e4
1.301014e4
1.279904e4
1.298088e4
1.274344e4
1.295844e4
1.328945e4
1.331173e4
1.337172e4
1.331457e4
1.324873e4
1.344496e4
1.361989e4
1.362558e4
1.372703e4
1.343277e4
1.34739e4
1.351796e4
1.333985e4
1.31672e4
1.323247e4
1.320727e4
1.324564e4
1.345065e4
1.354933e4
1.355169e4
1.335961e4
1.336587e4
1.326482e4
1.304396e4
1.305672e4
1.280018e4
1.282749e4
1.258907e4
1.273531e4
1.285309e4
1.26063e4
1.277815e4
1.250111e4
1.246616e4
1.215921e4
1.20993e4
1.197119e4
1.227017e4
1.237861e4
1.220717e4
1.238389e4
1.24803e4
1.244283e4
1.265036e4
1.274319e4
1.263516e4
1.226513e4
1.22001e4
1.2247e4
1.218213e4
1.224001e4
1.237341e4
1.255224e4
1.237698e4
1.234821e4
1.233722e4
1.242726e4
1.22843e4
1.238102e4
1.257022e4
1.268492e4
1.269428e4
1.258218e4
1.226639e4
1.22589e4
1.22138e4
1.225499e4
1.204039e4
1.189369e4
1.174015e4
1.215681e4
1.211024e4
1.214574e4
1.195109e4
1.197225e4
1.239266e4
1.209966e4
1.236132e4
1.254864e4
1.25326e4
1.242286e4
1.230246e4
1.22164e4
1.226289e4
1.265436e4
1.260583e4
1.262603e4
1.260942e4
1.261243e4
1.257644e4
1.252726e4
1.258198e4
1.232542e4
1.230206e4
1.236247e4
1.261927e4
1.262049e4
1.284936e4
1.282502e4
1.272023e4
1.276322e4
1.284895e4
1.289186e4
1.287175e4
1.283194e4
1.282013e4
1.301e4
1.30582e4
1.296954e4
1.302083e4
1.281435e4
1.286678e4
1.274588e4
1.287631e4
1.283218e4
1.289838e4
1.299266e4
1.29868e4
1.302816e4
1.282868e4
1.260119e4
1.262562e4
1.247963e4
1.254835e4
1.259403e4
1.264622e4
1.263832e4
1.250382e4
1.240285e4
1.239048e4
1.260445e4
1.220981e4
1.228032e4
1.228976e4
1.208377e4
1.214158e4
1.230735e4
1.226908e4
1.21603e4
1.202906e4
1.206309e4
1.184269e4
1.184236e4
1.180743e4
1.181183e4
1.145342e4
1.134651e4
1.135001e4
1.138226e4
1.121551e4
1.128854e4
1.123196e4
1.138421e4
1.114744e4
1.122902e4
1.110054e4
1.105519e4
1.096254e4
1.123928e4
1.144666e4
1.149657e4
1.146734e4
1.16025e4
1.163238e4
1.134928e4
1.137069e4
1.113108e4
1.139756e4
1.158369e4
1.137802e4
1.132632e4
1.128415e4
1.161577e4
1.165607e4
1.143143e4
1.173432e4
1.178235e4
1.164247e4
1.153296e4
1.161593e4
1.16599e4
1.147939e4
1.134855e4
1.141743e4
1.143021e4
1.162806e4
1.138625e4
1.141287e4
1.150251e4
1.171518e4
1.154355e4
1.151692e4
1.153288e4
1.118823e4
1.122096e4
1.151074e4
1.123073e4
1.126892e4
1.143371e4
1.142199e4
1.091751e4
1.105902e4
1.060966e4
1.101969e4
1.138844e4
1.101569e4
1.085417e4
1.082517e4
1.102206e4
1.114313e4
1.036545e4
1.085066e4
1.083107e4
1.048285e4
1.032538e4
9.9555e3
9.44711e3
9.2581e3
8.57919e3
8.45119e3
9.38761e3
9.31099e3
8.57791e3
8.97926e3
8.85222e3
9.26543e3
9.03366e3
8.51921e3
8.69125e3
8.37895e3
8.17577e3
9.06512e3
8.99096e3
9.18069e3
9.32501e3
9.31983e3
9.62528e3
9.13927e3
8.69579e3
8.94381e3
8.87054e3
8.69396e3
8.28266e3
8.83525e3
8.49731e3
8.27358e3
8.42475e3
7.99728e3
7.55229e3
8.04642e3
8.44339e3
8.47947e3
8.72661e3
8.82904e3
8.14909e3
8.41909e3
8.59169e3
8.37624e3
8.63542e3
8.93418e3
8.69133e3
8.76142e3
8.56509e3
8.62968e3
8.56453e3
8.92414e3
8.82434e3
8.60499e3
8.57911e3
8.51977e3
8.41949e3
8.46848e3
8.51555e3
8.48393e3
8.66839e3
8.77639e3
9.03469e3
8.95289e3
9.0151e3
8.7697e3
8.74246e3
8.59918e3
8.47397e3
8.44856e3
8.20014e3
8.21249e3
8.28122e3
7.94909e3
8.2281e3
8.1228e3
8.07756e3
8.11603e3
8.17473e3
8.37545e3
8.14901e3
8.00086e3
7.93683e3
8.07836e3
7.95666e3
8.06307e3
8.28059e3
8.27087e3
7.88888e3
7.93953e3
7.93276e3
7.85041e3
7.5526e3
7.55563e3
7.46595e3
7.36567e3
7.11478e3
7.35094e3
7.27089e3
7.18208e3
7.06293e3
6.76329e3
6.72602e3
6.87584e3
6.59444e3
6.62694e3
6.54705e3
6.92649e3
6.9304e3
7.17006e3
7.22398e3
7.21697e3
7.3957e3
7.48658e3
7.4008e3
7.27838e3
7.77586e3
7.65997e3
7.74981e3
7.92456e3
7.77618e3
7.52202e3
7.60892e3
7.7616e3
7.97808e3
8.01759e3
7.97585e3
7.78956e3
7.83711e3
8.08338e3
8.05781e3
7.92018e3
8.02962e3
8.12543e3
8.13133e3
7.84173e3
7.96956e3
7.88657e3
7.95706e3
8.07629e3
8.025e3
8.01695e3
8.18573e3
8.16812e3
8.21241e3
8.42674e3
8.41065e3
8.51228e3
8.40985e3
8.57465e3
8.41877e3
8.46911e3
8.28489e3
8.33132e3
8.26864e3
8.50408e3
8.47485e3
8.42204e3
8.29213e3
8.27732e3
8.47349e3
8.30002e3
8.4038e3
8.50033e3
8.72144e3
8.74087e3
8.67528e3
8.75024e3
8.76313e3
8.76449e3
8.76306e3
8.73902e3
8.77092e3
8.79926e3
8.61213e3
8.50467e3
8.49718e3
8.5556e3
8.53973e3
8.33901e3
8.32291e3
8.29986e3
8.4724e3
8.43839e3
8.52938e3
8.447e3
8.50406e3
8.28074e3
8.32487e3
8.1636e3
8.17841e3
8.18317e3
8.14652e3
8.33168e3
8.35949e3
8.61621e3
8.71182e3
8.74394e3
8.84815e3
8.91594e3
8.88126e3
9.06929e3
9.09324e3
9.10851e3
9.09672e3
9.07072e3
9.15446e3
9.17161e3
9.28656e3
9.32019e3
9.28097e3
9.25626e3
9.37007e3
9.33795e3
9.24145e3
9.36161e3
9.39819e3
9.3214e3
9.13534e3
9.21794e3
9.27916e3
9.35005e3
9.50596e3
9.50928e3
9.53929e3
9.54352e3
9.58063e3
9.5442e3
9.49628e3
9.3106e3
9.28067e3
9.34461e3
9.44127e3
9.49734e3
9.54722e3
9.62748e3
9.60541e3
9.6268e3
9.68341e3
9.79171e3
9.78392e3
9.8202e3
9.77886e3
9.82987e3
9.74855e3
9.70744e3
9.66519e3
9.78936e3
9.7422e3
9.71228e3
9.50928e3
9.48767e3
9.59975e3
9.73125e3
9.72558e3
9.78687e3
9.86494e3
9.8858e3
9.87106e3
1.001586e4
1.006294e4
9.99591e3
1.009219e4
1.004148e4
9.94936e3
1.008131e4
9.97218e3
9.86796e3
9.88217e3
9.76269e3
9.96258e3
9.71273e3
9.78944e3
9.77191e3
9.80214e3
1.000596e4
1.002342e4
1.022694e4
1.024697e4
1.029126e4
1.019747e4
1.027047e4
1.040696e4
1.043742e4
1.042631e4
1.033244e4
1.031816e4
1.045095e4
1.043371e4
1.04644e4
1.030992e4
1.034484e4
1.047158e4
1.045268e4
1.036615e4
1.03889e4
1.039011e4
1.028597e4
1.033705e4
1.040583e4
1.04715e4
1.050105e4
1.0452e4
1.044112e4
1.030826e4
1.032889e4
1.041414e4
1.046493e4
1.046644e4
1.05201e4
1.054708e4
1.054541e4
1.054851e4
1.042805e4
1.058396e4
1.057202e4
1.057368e4
1.060686e4
1.061819e4
1.066399e4
1.062726e4
1.068077e4
1.071055e4
1.060965e4
1.072543e4
1.060315e4
1.038988e4
1.017298e4
1.019686e4
1.019429e4
1.023616e4
1.012046e4
1.006733e4
1.018553e4
1.029685e4
1.027055e4
1.000218e4
1.001223e4
9.90839e3
1.005864e4
1.003838e4
1.014419e4
1.009914e4
1.026881e4
1.030924e4
1.03929e4
1.040235e4
1.038338e4
1.028241e4
1.037416e4
1.032103e4
1.032526e4
1.040379e4
1.040598e4
1.039676e4
1.044414e4
1.05662e4
1.055252e4
1.056438e4
1.056733e4
1.061184e4
1.062469e4
1.064215e4
1.068598e4
1.073367e4
1.077917e4
1.074198e4
1.078589e4
1.088883e4
1.083615e4
1.084121e4
1.085036e4
1.089586e4
1.090742e4
1.085663e4
1.092707e4
1.097355e4
1.096999e4
1.089752e4
1.092707e4
1.099735e4
1.100597e4
1.101942e4
1.112311e4
1.114457e4
1.101866e4
1.109205e4
1.111706e4
1.112492e4
1.113429e4
1.120428e4
1.120503e4
1.099199e4
1.104527e4
1.116732e4
1.100861e4
1.115183e4
1.092677e4
1.086812e4
1.052032e4
1.038043e4
1.078514e4
1.074826e4
1.089691e4
1.078295e4
1.062016e4
1.062583e4
1.051095e4
1.044437e4
1.006801e4
1.019339e4
1.006657e4
1.004375e4
9.97445e3
1.025899e4
1.013663e4
1.002402e4
1.024954e4
1.025528e4
9.93197e3
9.81649e3
9.93998e3
9.89925e3
1.017253e4
1.021107e4
1.019089e4
1.040477e4
1.040946e4
1.043417e4
1.045064e4
1.044241e4
1.029352e4
1.029844e4
1.01528e4
1.014381e4
1.013852e4
9.8703e3
9.77402e3
9.73253e3
9.68648e3
9.74362e3
1.001828e4
1.013899e4
1.019803e4
1.021627e4
1.036302e4
1.036672e4
1.035931e4
1.00979e4
1.015443e4
1.022996e4
1.012053e4
1.03223e4
1.042462e4
1.052543e4
1.053769e4
1.049788e4
1.046716e4
1.046594e4
1.067438e4
1.063638e4
1.068043e4
1.067498e4
1.065356e4
1.069875e4
1.064425e4
1.037883e4
1.031995e4
1.030315e4
1.030201e4
1.040585e4
1.041554e4
1.027121e4
1.021362e4
1.017441e4
1.004045e4
1.006006e4
9.98581e3
1.015065e4
1.000973e4
1.001472e4
1.026947e4
1.03201e4
1.044793e4
1.034069e4
1.038701e4
1.041524e4
1.046277e4
1.054413e4
1.052649e4
1.057273e4
1.059483e4
1.060785e4
1.075362e4
1.076103e4
1.073931e4
1.066242e4
1.086026e4
1.081204e4
1.085814e4
1.083528e4
1.078805e4
1.082968e4
1.075127e4
1.094472e4
1.096765e4
1.094858e4
1.100648e4
1.101034e4
1.10204e4
1.109608e4
1.109457e4
1.106278e4
1.114369e4
1.097862e4
1.110797e4
1.114657e4
1.113256e4
1.116405e4
1.116946e4
1.112628e4
1.111395e4
1.111849e4
1.112462e4
1.118872e4
1.121513e4
1.143484e4
1.144408e4
1.140684e4
1.134675e4
1.135704e4
1.12831e4
1.119258e4
1.120197e4
1.10235e4
1.100788e4
1.118123e4
1.120355e4
1.117858e4
1.103637e4
1.118728e4
1.1092e4
1.105249e4
1.100602e4
1.125578e4
1.136241e4
1.138209e4
1.136219e4
1.135916e4
1.137248e4
1.137006e4
1.141032e4
1.142856e4
1.147654e4
1.145747e4
1.149925e4
1.149191e4
1.147813e4
1.153316e4
1.155949e4
1.157349e4
1.155503e4
1.157554e4
1.158538e4
1.156971e4
1.157751e4
1.167075e4
1.169118e4
1.172289e4
1.169731e4
1.167476e4
1.163745e4
1.167188e4
1.175544e4
1.17319e4
1.178738e4
1.183793e4
1.182529e4
1.18228e4
1.187184e4
1.198052e4
1.197719e4
1.198544e4
1.198983e4
1.18237e4
1.189193e4
1.204016e4
1.204197e4
1.206226e4
1.209215e4
1.216163e4
1.223315e4
1.223989e4
1.222929e4
1.227326e4
1.226819e4
1.222664e4
1.228817e4
1.231814e4
1.239125e4
1.221279e4
1.210578e4
1.20685e4
1.213045e4
1.222634e4
1.205802e4
1.20668e4
1.22582e4
1.216988e4
1.209003e4
1.221438e4
1.221309e4
1.198461e4
1.20444e4
1.199316e4
1.185542e4
1.16133e4
1.177459e4
1.185852e4
1.203653e4
1.201863e4
1.208602e4
1.217056e4
1.222059e4
1.219788e4
1.227901e4
1.235061e4
1.231973e4
1.237672e4
1.240003e4
1.23939e4
1.242675e4
1.240949e4
1.238005e4
1.238111e4
1.226358e4
1.227099e4
1.228515e4
1.234183e4
1.220159e4
1.226675e4
1.245354e4
1.250599e4
1.247988e4
1.259537e4
1.269096e4
1.276331e4
1.281054e4
1.280736e4
1.280751e4
1.272358e4
1.258417e4
1.263874e4
1.268468e4
1.276036e4
1.263003e4
1.269592e4
1.259575e4
1.254837e4
1.247958e4
1.256018e4
1.260532e4
1.251204e4
1.238126e4
1.235621e4
1.239466e4
1.240276e4
1.244158e4
1.256979e4
1.229014e4
1.224855e4
1.215126e4
1.208996e4
1.207081e4
1.204894e4
1.212436e4
1.195191e4
1.195297e4
1.207611e4
1.189727e4
1.196152e4
1.200436e4
1.208038e4
1.219001e4
1.210967e4
1.205e4
1.193458e4
1.204356e4
1.218869e4
1.226142e4
1.241434e4
1.258277e4
1.256987e4
1.262602e4
1.271949e4
1.26572e4
1.250576e4
1.244688e4
1.249161e4
1.243712e4
1.247973e4
1.238516e4
1.258742e4
1.257191e4
1.272441e4
1.268116e4
1.25928e4
1.25013e4
1.230255e4
1.224011e4
1.214324e4
1.213249e4
1.186662e4
1.189644e4
1.138368e4
1.144461e4
1.080985e4
1.123977e4
1.071994e4
1.114331e4
1.126902e4
1.14829e4
1.140593e4
1.141021e4
1.099058e4
1.081765e4
1.085465e4
1.117676e4
1.132071e4
1.114982e4
1.128454e4
1.153925e4
1.155995e4
1.161353e4
1.149357e4
1.124026e4
1.11393e4
1.141486e4
1.129581e4
1.099213e4
1.106112e4
1.110585e4
1.124673e4
1.143318e4
1.150909e4
1.140101e4
1.140866e4
1.112484e4
1.073383e4
1.077148e4
1.104386e4
1.119069e4
1.10109e4
1.115398e4
1.091338e4
1.06553e4
1.080871e4
1.093995e4
1.112333e4
1.110312e4
1.143318e4
1.14163e4
1.151885e4
1.147813e4
1.164449e4
1.1397e4
1.157705e4
1.150462e4
1.154178e4
1.180879e4
1.191362e4
1.170662e4
1.186904e4
1.220855e4
1.223111e4
1.195501e4
1.165796e4
1.183604e4
1.204447e4
1.198324e4
1.206839e4
1.217018e4
1.178094e4
1.189379e4
1.215368e4
1.207898e4
1.209616e4
1.190559e4
1.177073e4
1.179616e4
1.154731e4
1.149372e4
1.125755e4
1.123178e4
1.152301e4
1.155563e4
1.204568e4
1.202003e4
1.201942e4
1.209783e4
1.215013e4
1.219637e4
1.19977e4
1.218426e4
1.202139e4
1.195494e4
1.182348e4
1.186881e4
1.186639e4
1.176626e4
1.210358e4
1.210774e4
1.216965e4
1.2294e4
1.229135e4
1.215141e4
1.228704e4
1.221756e4
1.239738e4
1.241842e4
1.24157e4
1.235992e4
1.239269e4
1.246247e4
1.244945e4
1.247102e4
1.242206e4
1.248207e4
1.257895e4
1.262398e4
1.272048e4
1.270882e4
1.267575e4
1.275696e4
1.273463e4
1.266046e4
1.265372e4
1.263291e4
1.271646e4
1.270541e4
1.286223e4
1.284513e4
1.28782e4
1.288395e4
1.289046e4
1.280123e4
1.287404e4
1.287828e4
1.278095e4
1.290408e4
1.294987e4
1.296569e4
1.293867e4
1.298469e4
1.298295e4
1.298151e4
1.300512e4
1.295207e4
1.29803e4
1.297757e4
1.296281e4
1.275915e4
1.283733e4
1.290794e4
1.292202e4
1.295971e4
1.317768e4
1.31941e4
1.325276e4
1.323262e4
1.323913e4
1.317019e4
1.312462e4
1.304614e4
1.308073e4
1.324163e4
1.319773e4
1.312621e4
1.314582e4
1.321204e4
1.326449e4
1.319955e4
1.307475e4
1.306014e4
1.292959e4
1.271593e4
1.280539e4
1.298658e4
1.284959e4
1.292141e4
1.311554e4
1.303275e4
1.29641e4
1.302926e4
1.292717e4
1.300156e4
1.309072e4
1.320462e4
1.322831e4
1.321363e4
1.327932e4
1.326857e4
1.320659e4
1.303827e4
1.300853e4
1.293209e4
1.283506e4
1.285504e4
1.28206e4
1.269535e4
1.2632e4
1.259855e4
1.244249e4
1.236938e4
1.250448e4
1.250281e4
1.249615e4
1.252975e4
1.245483e4
1.258069e4
1.241986e4
1.239345e4
1.211857e4
1.210146e4
1.212795e4
1.241479e4
1.246096e4
1.25542e4
1.241123e4
1.25738e4
1.249638e4
1.265191e4
1.276717e4
1.274182e4
1.283733e4
1.282439e4
1.257357e4
1.264078e4
1.250266e4
1.253467e4
1.262701e4
1.260226e4
1.288009e4
1.287139e4
1.294382e4
1.289667e4
1.277247e4
1.273629e4
1.265312e4
1.260453e4
1.257327e4
1.277709e4
1.272721e4
1.280554e4
1.29087e4
1.294336e4
1.282257e4
1.272146e4
1.261732e4
1.267605e4
1.288793e4
1.307566e4
1.307301e4
1.300868e4
1.297106e4
1.287888e4
1.309617e4
1.311751e4
1.31686e4
1.317564e4
1.316519e4
1.320795e4
1.316943e4
1.317214e4
1.316478e4
1.325011e4
1.32752e4
1.327164e4
1.320358e4
1.317276e4
1.305746e4
1.315797e4
1.312467e4
1.310299e4
1.310748e4
1.300071e4
1.309084e4
1.303594e4
1.304748e4
1.3292e4
1.330664e4
1.325429e4
1.332336e4
1.333335e4
1.353986e4
1.359337e4
1.35531e4
1.356464e4
1.357796e4
1.359693e4
1.357947e4
1.355892e4
1.345755e4
1.341351e4
1.348597e4
1.343713e4
1.351511e4
1.348236e4
1.349461e4
1.357536e4
1.361015e4
1.358365e4
1.347353e4
1.334497e4
1.332639e4
1.332885e4
1.342423e4
1.355178e4
1.3557e4
1.354894e4
1.334351e4
1.334589e4
1.310253e4
1.307734e4
1.310368e4
1.310721e4
1.309646e4
1.323262e4
1.309316e4
1.311244e4
1.324568e4
1.293273e4
1.281132e4
1.281539e4
1.281508e4
1.275618e4
1.257095e4
1.254238e4
1.258831e4
1.279596e4
1.278851e4
1.283689e4
1.300968e4
1.296737e4
1.287813e4
1.298511e4
1.302182e4
1.302558e4
1.29656e4
1.295178e4
1.303449e4
1.307404e4
1.315513e4
1.316988e4
1.324844e4
1.324545e4
1.317072e4
1.313501e4
1.323539e4
1.335096e4
1.325197e4
1.331172e4
1.319084e4
1.313908e4
1.311459e4
1.309631e4
1.293811e4
1.310414e4
1.341255e4
1.339136e4
1.343521e4
1.338429e4
1.332885e4
1.339051e4
1.347122e4
1.348843e4
1.350732e4
1.353489e4
1.351123e4
1.359602e4
1.36497e4
1.371221e4
1.377933e4
1.382533e4
1.389598e4
1.388193e4
1.395442e4
1.391042e4
1.386058e4
1.400979e4
1.388008e4
1.39793e4
1.398652e4
1.394405e4
1.399297e4
1.397124e4
1.40187e4
1.398291e4
1.397339e4
1.398176e4
1.403567e4
1.392754e4
1.388062e4
1.400057e4
1.378417e4
1.390013e4
1.407537e4
1.405449e4
1.408966e4
1.412782e4
1.425377e4
1.429624e4
1.432949e4
1.439707e4
1.444729e4
1.445006e4
1.445528e4
1.453914e4
1.451411e4
1.445206e4
1.445582e4
1.451173e4
1.442149e4
1.451203e4
1.444775e4
1.455965e4
1.452616e4
1.457854e4
1.457285e4
1.466201e4
1.455035e4
1.460611e4
1.456525e4
1.461348e4
1.467346e4
1.480224e4
1.486514e4
1.486506e4
1.45992e4
1.475678e4
1.461859e4
1.453714e4
1.454751e4
1.456717e4
1.471946e4
1.46763e4
1.47008e4
1.471255e4
1.481875e4
1.48398e4
1.470095e4
1.483158e4
1.497396e4
1.496889e4
1.50562e4
1.510512e4
1.508262e4
1.511849e4
1.509168e4
1.521525e4
1.527569e4
1.523322e4
1.53544e4
1.533528e4
1.538758e4
1.530717e4
1.52945e4
1.53031e4
1.540939e4
1.53028e4
1.532453e4
1.511557e4
1.525403e4
1.517754e4
1.496059e4
1.504062e4
1.524812e4
1.523859e4
1.512202e4
1.499523e4
1.517608e4
1.507018e4
1.517985e4
1.531823e4
1.511219e4
1.475832e4
1.47994e4
1.465956e4
1.476031e4
1.491014e4
1.502449e4
1.49096e4
1.497496e4
1.493241e4
1.498855e4
1.513584e4
1.522469e4
1.530034e4
1.529166e4
1.546092e4
1.54643e4
1.548426e4
1.545185e4
1.547052e4
1.554854e4
1.554374e4
1.554555e4
1.556774e4
1.554224e4
1.555561e4
1.555883e4
1.552197e4
1.552059e4
1.549954e4
1.562802e4
1.565836e4
1.561213e4
1.551874e4
1.547067e4
1.549832e4
1.542551e4
1.541968e4
1.545101e4
1.533766e4
1.511219e4
1.508147e4
1.501074e4
1.500299e4
1.489755e4
1.496374e4
1.501051e4
1.494646e4
1.477613e4
1.482451e4
1.484095e4
1.481031e4
1.483396e4
1.493087e4
1.493748e4
1.49225e4
1.506312e4
1.519106e4
1.53266e4
1.530064e4
1.537606e4
1.549478e4
1.552973e4
1.567694e4
1.563655e4
1.545109e4
1.540138e4
1.533459e4
1.527326e4
1.53283e4
1.525824e4
1.512967e4
1.51917e4
1.513314e4
1.499648e4
1.507258e4
1.493624e4
1.477653e4
1.480298e4
1.512607e4
1.523711e4
1.530126e4
1.516801e4
1.537383e4
1.537165e4
1.539965e4
1.53922e4
1.546766e4
1.541333e4
1.550921e4
1.557028e4
1.556893e4
1.568035e4
1.561876e4
1.554575e4
1.561555e4
1.563912e4
1.561822e4
1.574688e4
1.559398e4
1.576178e4
1.57831e4
1.575067e4
1.582163e4
1.587622e4
1.59617e4
1.597602e4
1.596703e4
1.590082e4
1.600999e4
1.606477e4
1.607254e4
1.60728e4
1.609733e4
1.608641e4
1.600877e4
1.591462e4
1.588977e4
1.582151e4
1.60202e4
1.602553e4
1.597313e4
1.584353e4
1.573943e4
1.575536e4
1.588457e4
1.587526e4
1.616797e4
1.617908e4
1.622114e4
1.629461e4
1.635755e4
1.647988e4
1.647841e4
1.650429e4
1.657666e4
1.644135e4
1.646999e4
1.64251e4
1.653094e4
1.646274e4
1.644476e4
1.643705e4
1.625794e4
1.637386e4
1.648194e4
1.641701e4
1.645856e4
1.641444e4
1.637334e4
1.619735e4
1.587911e4
1.583788e4
1.592856e4
1.573879e4
1.584861e4
1.569885e4
1.53728e4
1.544524e4
1.544023e4
1.562853e4
1.579408e4
1.580179e4
1.599477e4
1.596394e4
1.602759e4
1.615439e4
1.61304e4
1.604056e4
1.613323e4
1.61033e4
1.620714e4
1.617966e4
1.619841e4
1.627265e4
1.632171e4
1.616803e4
1.639588e4
1.636018e4
1.642189e4
1.645272e4
1.641868e4
1.635125e4
1.634008e4
1.610889e4
1.606567e4
1.624722e4
1.633619e4
1.622217e4
1.633105e4
1.630277e4
1.627669e4
1.636788e4
1.626899e4
1.626423e4
1.632306e4
1.645766e4
1.653261e4
1.6573e4
1.657255e4
1.641271e4
1.624587e4
1.625614e4
1.643718e4
1.617022e4
1.602675e4
1.617324e4
1.626256e4
1.642485e4
1.640854e4
1.644925e4
1.651437e4
1.650165e4
1.650165e4
1.636146e4
1.644874e4
1.653537e4
1.658084e4
1.655887e4
1.651289e4
1.653055e4
1.640102e4
1.651854e4
1.655097e4
1.658334e4
1.669547e4
1.671544e4
1.661397e4
1.644681e4
1.649131e4
1.651186e4
1.637431e4
1.653306e4
1.654308e4
1.660627e4
1.66755e4
1.663318e4
1.669874e4
1.671717e4
1.674363e4
1.672234e4
1.673753e4
1.683611e4
1.692428e4
1.69431e4
1.694592e4
1.684388e4
1.673419e4
1.677574e4
1.678101e4
1.680849e4
1.690662e4
1.692146e4
1.694708e4
1.693726e4
1.681813e4
1.686751e4
1.684613e4
1.685184e4
1.68266e4
1.695607e4
1.697624e4
1.706826e4
1.702421e4
1.690662e4
1.698561e4
1.691507e4
1.694381e4
1.705542e4
1.706068e4
1.71382e4
1.697681e4
1.710018e4
1.705173e4
1.711354e4
1.708663e4
1.70838e4
1.696057e4
1.698259e4
1.691211e4
1.688036e4
1.65633e4
1.649337e4
1.656928e4
1.642947e4
1.644334e4
1.636827e4
1.655393e4
1.656998e4
1.656054e4
1.66518e4
1.671358e4
1.666291e4
1.683874e4
1.691959e4
1.697913e4
1.703949e4
1.700122e4
1.707687e4
1.71067e4
1.712201e4
1.707957e4
1.709845e4
1.706756e4
1.707828e4
1.706958e4
1.713736e4
1.711142e4
1.701387e4
1.706871e4
1.7049e4
1.698751e4
1.703114e4
1.713197e4
1.715685e4
1.726599e4
1.727974e4
1.717268e4
1.705587e4
1.721006e4
1.69458e4
1.711315e4
1.707122e4
1.70429e4
1.680471e4
1.680105e4
1.700969e4
1.699191e4
1.671939e4
1.699422e4
1.665925e4
1.65441e4
1.632107e4
1.631519e4
1.614174e4
1.611724e4
1.638041e4
1.639967e4
1.661481e4
1.646132e4
1.66779e4
1.680541e4
1.681794e4
1.700575e4
1.697431e4
1.719542e4
1.739052e4
1.736624e4
1.738384e4
1.748453e4
1.755447e4
1.757393e4
1.761374e4
1.76149e4
1.76122e4
1.765279e4
1.763474e4
1.764775e4
1.768782e4
1.768573e4
1.7719e4
1.781006e4
1.78179e4
1.781494e4
1.782775e4
1.782824e4
1.77768e4
1.787955e4
1.791262e4
1.79001e4
1.795879e4
1.785248e4
1.78012e4
1.753315e4
1.759634e4
1.728083e4
1.718084e4
1.706887e4
1.735687e4
1.777815e4
1.78048e4
1.795944e4
1.802417e4
1.803021e4
1.805371e4
1.803823e4
1.798307e4
1.782307e4
1.783299e4
1.750165e4
1.737164e4
1.758452e4
1.790787e4
1.773737e4
1.764084e4
1.761368e4
1.742709e4
1.732071e4
1.751157e4
1.751523e4
1.755428e4
1.781398e4
1.76726e4
1.76787e4
1.738721e4
1.719137e4
1.741685e4
1.716495e4
1.736104e4
1.76664e4
1.767302e4
1.788488e4
1.782429e4
1.772921e4
1.786876e4
1.786214e4
1.797238e4
1.801935e4
1.804758e4
1.802985e4
1.798577e4
1.814044e4
1.811684e4
1.820919e4
1.822457e4
1.821442e4
1.81327e4
1.828863e4
1.820337e4
1.80969e4
1.813572e4
1.785678e4
1.799572e4
1.766294e4
1.763539e4
1.789522e4
1.774931e4
1.797742e4
1.784908e4
1.807619e4
1.795903e4
1.812765e4
1.811604e4
1.801114e4
1.771854e4
1.767823e4
1.771266e4
1.797631e4
1.777612e4
1.769818e4
1.776324e4
1.788085e4
1.787542e4
1.790251e4
1.795873e4
1.805765e4
1.797704e4
1.80367e4
1.811261e4
1.810577e4
1.78263e4
1.803493e4
1.794959e4
1.803827e4
1.805869e4
1.808014e4
1.803797e4
1.811014e4
1.803553e4
1.784052e4
1.802406e4
1.80704e4
1.79282e4
1.784198e4
1.792406e4
1.819111e4
1.810517e4
1.806823e4
1.806049e4
1.825224e4
1.827256e4
1.829888e4
1.831239e4
1.82854e4
1.828574e4
1.823202e4
1.804154e4
1.816299e4
1.812612e4
1.801068e4
1.804037e4
1.801194e4
1.807627e4
1.790558e4
1.784946e4
1.776655e4
1.776404e4
1.80004e4
1.803937e4
1.789884e4
1.779117e4
1.790448e4
1.793574e4
1.811584e4
1.801595e4
1.811978e4
1.814407e4
1.796607e4
1.789036e4
1.794668e4
1.759635e4
1.761951e4
1.775791e4
1.773011e4
1.768358e4
1.777691e4
1.751542e4
1.754862e4
1.776041e4
1.797768e4
1.805358e4
1.805017e4
1.812025e4
1.808645e4
1.810041e4
1.791929e4
1.785104e4
1.773192e4
1.756853e4
1.744059e4
1.763027e4
1.775139e4
1.774598e4
1.768986e4
1.75982e4
1.755069e4
1.754047e4
1.741975e4
1.737338e4
1.761517e4
1.740284e4
1.740251e4
1.740825e4
1.74774e4
1.754518e4
1.751134e4
1.734873e4
1.699069e4
1.645975e4
1.587135e4
1.566644e4
1.628551e4
1.665477e4
1.664301e4
1.652803e4
1.605835e4
1.635138e4
1.637476e4
1.610238e4
1.649268e4
1.625357e4
1.63304e4
1.643309e4
1.637096e4
1.659985e4
1.673995e4
1.667474e4
1.638458e4
1.651019e4
1.633047e4
1.627989e4
1.620132e4
1.631467e4
1.600189e4
1.604913e4
1.62847e4
1.627201e4
1.647237e4
1.677643e4
1.679019e4
1.691229e4
1.705075e4
1.708449e4
1.713186e4
1.708189e4
1.692475e4
1.714175e4
1.721597e4
1.723054e4
1.721711e4
1.716861e4
1.748916e4
1.76467e4
1.762305e4
1.758143e4
1.777952e4
1.77558e4
1.766354e4
1.782876e4
1.791815e4
1.786758e4
1.786343e4
1.791033e4
1.773048e4
1.775821e4
1.770222e4
1.744807e4
1.724524e4
1.748301e4
1.74895e4
1.773716e4
1.773275e4
1.782381e4
1.779268e4
1.781219e4
1.781339e4
1.779849e4
1.771992e4
1.788835e4
1.772968e4
1.747767e4
1.784763e4
1.773051e4
1.7568e4
1.74923e4
1.757475e4
1.726521e4
1.73685e4
1.752491e4
1.774909e4
1.749584e4
1.712855e4
1.725162e4
1.741727e4
1.760261e4
1.755217e4
1.752827e4
1.772098e4
1.760387e4
1.742503e4
1.714894e4
1.715866e4
1.690651e4
1.65141e4
1.634645e4
1.639857e4
1.651622e4
1.615141e4
1.637905e4
1.598808e4
1.601602e4
1.576674e4
1.588268e4
1.609351e4
1.588522e4
1.616723e4
1.594446e4
1.606964e4
1.64663e4
1.644918e4
1.615354e4
1.633666e4
1.641658e4
1.620497e4
1.602705e4
1.601438e4
1.591474e4
1.566018e4
1.597384e4
1.619641e4
1.645383e4
1.641343e4
1.639199e4
1.662066e4
1.643178e4
1.648499e4
1.669729e4
1.663997e4
1.65165e4
1.686508e4
1.689932e4
1.69439e4
1.700677e4
1.707395e4
1.69641e4
1.700036e4
1.699513e4
1.721331e4
1.722913e4
1.725153e4
1.732576e4
1.748149e4
1.76023e4
1.762387e4
1.758257e4
1.750259e4
1.751573e4
1.753539e4
1.763311e4
1.771666e4
1.768509e4
1.779275e4
1.7737e4
1.760332e4
1.771605e4
1.754196e4
1.757696e4
1.755641e4
1.772125e4
1.790828e4
1.792643e4
1.789746e4
1.800416e4
1.80536e4
1.809627e4
1.798252e4
1.800375e4
1.797724e4
1.799032e4
1.804155e4
1.783076e4
1.777364e4
1.789116e4
1.775091e4
1.765126e4
1.766071e4
1.774063e4
1.770591e4
1.792835e4
1.771112e4
1.77205e4
1.753532e4
1.771071e4
1.752998e4
1.752662e4
1.74354e4
1.750094e4
1.749293e4
1.770605e4
1.785151e4
1.782829e4
1.787322e4
1.77872e4
1.778967e4
1.783856e4
1.780706e4
1.792033e4
1.793828e4
1.800505e4
1.798519e4
1.786534e4
1.773248e4
1.767482e4
1.764017e4
1.77331e4
1.767516e4
1.780487e4
1.782973e4
1.778083e4
1.801107e4
1.740075e4
1.714024e4
1.740972e4
1.769468e4
1.792999e4
1.794937e4
1.784062e4
1.791862e4
1.789588e4
1.814674e4
1.822693e4
1.834767e4
1.837212e4
1.850641e4
1.851655e4
1.853305e4
1.855901e4
1.859503e4
1.851723e4
1.857085e4
1.849306e4
1.847375e4
1.847217e4
1.845635e4
1.843224e4
1.840451e4
1.831377e4
1.8355e4
1.835205e4
1.854353e4
1.852929e4
1.853305e4
1.849566e4
1.861352e4
1.857647e4
1.863605e4
1.855202e4
1.857394e4
1.85977e4
1.855257e4
1.852942e4
1.85473e4
1.848148e4
1.844841e4
1.83954e4
1.850299e4
1.84543e4
1.840088e4
1.84193e4
1.849196e4
1.853812e4
1.852614e4
1.847991e4
1.808545e4
1.832507e4
1.806675e4
1.803477e4
1.821248e4
1.81238e4
1.812017e4
1.812996e4
1.82937e4
1.839246e4
1.826145e4
1.809483e4
1.82283e4
1.833924e4
1.814345e4
1.830815e4
1.825385e4
1.816845e4
1.828103e4
1.82685e4
1.824049e4
1.832904e4
1.812866e4
1.81442e4
1.809894e4
1.813838e4
1.80864e4
1.816194e4
1.820262e4
1.816235e4
1.814571e4
1.822303e4
1.816927e4
1.819933e4
1.816968e4
1.816119e4
1.814242e4
1.80371e4
1.795964e4
1.793067e4
1.788828e4
1.82596e4
1.833274e4
1.858969e4
1.880788e4
1.884766e4
1.886869e4
1.892306e4
1.886814e4
1.890382e4
1.886793e4
1.895669e4
1.902387e4
1.908318e4
1.915214e4
1.90979e4
1.91216e4
1.912358e4
1.919193e4
1.917042e4
1.921624e4
1.925178e4
1.954962e4
1.961481e4
1.975685e4
1.979643e4
1.991121e4
1.979253e4
1.985224e4
1.984341e4
1.988306e4
1.997462e4
1.994196e4
1.991888e4
1.993381e4
1.994504e4
1.983368e4
1.981978e4
1.97626e4
1.988176e4
1.994216e4
1.989929e4
1.99638e4
1.988738e4
1.985553e4
1.995428e4
1.9891e4
1.988573e4
1.982677e4
1.980472e4
1.97324e4
1.982725e4
1.979985e4
1.991271e4
2.006851e4
2.010091e4
2.009378e4
1.997113e4
1.986409e4
1.989094e4
1.988491e4
2.007146e4
2.005242e4
2.009029e4
2.005434e4
2.01724e4
2.026937e4
2.041216e4
2.050441e4
2.061186e4
2.061977e4
2.062405e4
2.0743e4
2.07756e4
2.081032e4
2.082176e4
2.083744e4
2.081224e4
2.111555e4
2.100297e4
2.100571e4
2.095434e4
2.092476e4
2.085573e4
2.085819e4
2.090298e4
2.088148e4
2.083737e4
2.09501e4
2.093455e4
2.091462e4
2.090586e4
2.066801e4
2.06613e4
2.065658e4
2.059672e4
2.055098e4
2.07015e4
2.065932e4
2.072849e4
2.066322e4
2.065021e4
2.068924e4
2.064815e4
2.066295e4
2.06561e4
2.065802e4
2.06513e4
2.059186e4
2.045325e4
2.063692e4
2.052328e4
2.040449e4
2.057871e4
2.054776e4
2.0763890625e4
2.0996119141e4
2.0975089844e4
2.0981330078e4
2.0940509766e4
2.0913460938e4
2.0949890625e4
2.0957900391e4
2.0951470703e4
2.1006939453e4
2.1012279297e4
2.0975779297e4
2.0943109375e4
2.0919419922e4
2.0896609375e4
2.0981939453e4
2.097975e4
2.0606929688e4
2.0663019531e4
2.0804839844e4
2.0894830078e4
2.0937910156e4
2.1012419922e4
2.1082949219e4
2.1080279297e4
2.1029470703e4
2.1008650391e4
2.1144179688e4
2.1206289063e4
2.1184039063e4
2.1136230469e4
2.1173689453e4
2.1182529297e4
2.1271970703e4
2.1235669922e4
2.1328470703e4
2.1374560547e4
2.1359900391e4
2.1384279297e4
2.1528990234e4
2.1467140625e4
2.1410029297e4
2.1397289063e4
2.1394759766e4
2.1409550781e4
2.1310660156e4
2.1454609375e4
2.1287029297e4
2.1349630859e4
2.1479269531e4
2.1478169922e4
2.1320039063e4
2.1414339844e4
2.1408519531e4
2.1409070313e4
2.1532140625e4
2.1553089844e4
2.1637740234e4
2.1629720703e4
2.1574730469e4
2.164075e4
2.1611779297e4
2.1580070313e4
2.1513169922e4
2.1613429688e4
2.1711009766e4
2.1796550781e4
2.1830310547e4
2.1891119141e4
2.1963919922e4
2.2016240234e4
2.2026099609e4
2.2092810547e4
2.2118419922e4
2.2085339844e4
2.2048699219e4
2.1844009766e4
2.1858320313e4
2.1993710938e4
2.1998990234e4
2.2024869141e4
2.1750730469e4
2.1674509766e4
2.170375e4
2.1899890625e4
2.1812089844e4
2.1783400391e4
2.1813669922e4
2.1808400391e4
2.1865369141e4
2.1892429688e4
2.1948099609e4
2.1987560547e4
2.1753310547e4
2.1807640625e4
2.1784779297e4
2.1797789063e4
2.2057369141e4
2.2118859375e4
2.2158179688e4
2.2203480469e4
2.2268339844e4
2.2331349609e4
2.2370800781e4
2.2412589844e4
2.2359230469e4
2.2349589844e4
2.2296089844e4
2.2284320313e4
2.2340710938e4
2.2381199219e4
2.2405089844e4
2.2557599609e4
2.2641669922e4
2.2661640625e4
2.2775390625e4
2.2773669922e4
2.2761070313e4
2.2830679688e4
2.2872890625e4
2.2841009766e4
2.2871720703e4
2.2956960938e4
2.2997439453e4
2.3157599609e4
2.3163039063e4
2.3328630859e4
2.3273960938e4
2.3441759766e4
2.3329460938e4
2.3400859375e4
2.3434189453e4
2.3348740234e4
2.3377240234e4
2.3435009766e4
2.3516259766e4
2.3539189453e4
2.3548419922e4
2.3557230469e4
2.3563359375e4
2.3461939453e4
2.3422210938e4
2.3439699219e4
2.3409470703e4
2.3271279297e4
2.3458359375e4
2.3358240234e4
2.3430330078e4
2.3590830078e4
2.3526179688e4
2.3557990234e4
2.3580779297e4
2.3836710938e4
2.3940679688e4
2.4272349609e4
2.4231589844e4
2.4290050781e4
2.4180640625e4
2.4140910156e4
2.4211480469e4
2.4329160156e4
2.4386029297e4
2.4504800781e4
2.4585429688e4
2.4508660156e4
2.4651740234e4
2.4792199219e4
2.475475e4
2.4726650391e4
2.4782289063e4
2.4754060547e4
2.4746210938e4
2.4774300781e4
2.4837509766e4
2.4719220703e4
2.4824009766e4
2.4922679688e4
2.5075130859e4
2.5295869141e4
2.5283e4
2.5385800781e4
2.5369130859e4
2.5574730469e4
2.5803189453e4
2.5792859375e4
2.6115650391e4
2.6017810547e4
2.6071720703e4
2.6214599609e4
2.6210810547e4
2.6252119141e4
2.6392789063e4
2.6616710938e4
2.6439480469e4
2.6076890625e4
2.6149390625e4
2.6186710938e4
2.5520960938e4
2.434575e4
2.4912769531e4
2.4893349609e4
2.3860460938e4
2.4190900391e4
2.4601269531e4
2.4640449219e4
2.4893490234e4
2.5200369141e4
2.5219380859e4
2.496475e4
2.4797779297e4
2.4962480469e4
2.5309990234e4
2.5709269531e4
2.5410029297e4
2.5029199219e4
2.4608980469e4
2.4538060547e4
2.4874759766e4
2.4884119141e4
2.4801359375e4
2.4895210938e4
2.5335740234e4
2.5178609375e4
2.5007029297e4
2.4758119141e4
2.4873660156e4
2.4946509766e4
2.4610910156e4
2.4727269531e4
2.4682310547e4
2.3957890625e4
2.3533199219e4
2.4202599609e4
2.3857710938e4
2.3848419922e4
2.4103109375e4
2.3644189453e4
2.4033359375e4
2.4264300781e4
2.4505220703e4
2.3932759766e4
2.3979099609e4
2.4408e4
2.4189449219e4
2.4483050781e4
2.4360140625e4
2.4573039063e4
2.4786630859e4
2.4748070313e4
2.4664890625e4
2.4462939453e4
2.4448689453e4
2.4024130859e4
2.4083830078e4
2.4322339844e4
2.4311189453e4
2.4163150391e4
2.4099050781e4
2.3924980469e4
2.3930150391e4
2.4262509766e4
2.4357320313e4
2.4360210938e4
2.4542539063e4
2.4739529297e4
2.4831169922e4
2.4899410156e4
2.4706410156e4
2.4768929688e4
2.4713980469e4
2.4715089844e4
2.5013289063e4
2.4834410156e4
2.4886810547e4
2.4811759766e4
2.4753089844e4
2.4361449219e4
2.4667779297e4
2.4415839844e4
2.4635210938e4
2.4813689453e4
2.4799980469e4
2.5146390625e4
2.5241410156e4
2.5316529297e4
2.5322310547e4
2.5320730469e4
2.5201199219e4
2.5175310547e4
2.5090480469e4
2.4987470703e4
2.4700210938e4
2.4657800781e4
2.4461699219e4
2.4580890625e4
2.4252800781e4
2.4283109375e4
2.4117589844e4
2.4216050781e4
2.4271410156e4
2.4307179688e4
2.4174820313e4
2.4356740234e4
2.4456480469e4
2.4776589844e4
2.4919660156e4
2.4700449219e4
2.4924890625e4
2.5019410156e4
2.5064359375e4
2.5119890625e4
2.5199289063e4
2.50645e4
2.5058119141e4
2.5044289063e4
2.5241939453e4
2.5414099609e4
2.5527070313e4
2.5451060547e4
2.5306830078e4
2.5415189453e4
2.5333820313e4
2.5326160156e4
2.5462580078e4
2.5502179688e4
2.5628910156e4
2.558375e4
2.5509230469e4
2.5313140625e4
2.5187699219e4
2.5299919922e4
2.5162410156e4
2.5558730469e4
2.5669320313e4
2.5758689453e4
2.5822289063e4
2.5733599609e4
2.5656980469e4
2.5790349609e4
2.6049640625e4
2.6064019531e4
2.6124570313e4
2.5986919922e4
2.5964820313e4
2.5952480469e4
2.5974990234e4
2.5995869141e4
2.5916539063e4
2.5857070313e4
2.5971060547e4
2.5998919922e4
2.6145990234e4
2.6154669922e4
2.6062119141e4
2.6246960938e4
2.6405759766e4
2.6656980469e4
2.67435e4
2.6562050781e4
2.6492210938e4
2.6385279297e4
2.6439929688e4
2.6458310547e4
2.6651210938e4
2.6773939453e4
2.6828390625e4
2.6627480469e4
2.6447050781e4
2.6486779297e4
2.6430570313e4
2.5598740234e4
2.5052830078e4
2.5339990234e4
2.5250550781e4
2.5798419922e4
2.5706679688e4
2.5379449219e4
2.5444339844e4
2.5317410156e4
2.5191429688e4
2.4583419922e4
2.4984550781e4
2.4688310547e4
2.4442919922e4
2.4874640625e4
2.5115759766e4
2.5380740234e4
2.5270830078e4
2.5461699219e4
2.5635009766e4
2.6180300781e4
2.6191220703e4
2.5989300781e4
2.5387179688e4
2.5286490234e4
2.50805e4
2.5289269531e4
2.5413220703e4
2.5017439453e4
2.4465640625e4
2.4464689453e4
2.4285949219e4
2.4640240234e4
2.4748730469e4
2.5366429688e4
2.5338839844e4
2.5538460938e4
2.5826429688e4
2.5027070313e4
2.4947669922e4
2.4388949219e4
2.4423259766e4
2.4370240234e4
2.4527269531e4
2.4597380859e4
2.4100509766e4
2.3592980469e4
2.3675640625e4
2.3323660156e4
2.2859599609e4
2.2445369141e4
2.1792199219e4
2.2878449219e4
2.3138820313e4
2.3062400391e4
2.3327460938e4
2.3346240234e4
2.2686220703e4
2.3433160156e4
2.3531349609e4
2.3787449219e4
2.3879119141e4
2.4001919922e4
2.3995949219e4
2.3909839844e4
2.4065589844e4
2.4207160156e4
2.4370099609e4
2.4706349609e4
2.4404480469e4
2.4575619141e4
2.4553240234e4
2.4737199219e4
2.4528220703e4
2.4579960938e4
2.5014859375e4
2.4999669922e4
2.5063890625e4
2.5239369141e4
2.5411519531e4
2.5390300781e4
2.5169529297e4
2.5106330078e4
2.5053109375e4
2.5425759766e4
2.5543269531e4
2.5439390625e4
2.588325e4
2.5891320313e4
2.5954439453e4
2.5850630859e4
2.6031810547e4
2.6091949219e4
2.6057980469e4
2.5985160156e4
2.5916e4
2.6026320313e4
2.5819650391e4
2.5806630859e4
2.5673460938e4
2.5473230469e4
2.5450240234e4
2.5650880859e4
2.5554660156e4
2.5702890625e4
2.5709939453e4
2.5848869141e4
2.5914099609e4
2.5887380859e4
2.5745669922e4
2.5962509766e4
2.5502320313e4
2.5516830078e4
2.5657730469e4
2.5625589844e4
2.5717460938e4
2.5928679688e4
2.6258419922e4
2.6179130859e4
2.6218130859e4
2.6384630859e4
2.6424990234e4
2.6341019531e4
2.6150580078e4
2.6157160156e4
2.6143050781e4
2.6412300781e4
2.6384769531e4
2.6452660156e4
2.6449539063e4
2.6559539063e4
2.6511050781e4
2.6656390625e4
2.6597050781e4
2.6462080078e4
2.6543330078e4
2.6554390625e4
2.6592910156e4
2.6430140625e4
2.6307789063e4
2.6504949219e4
2.6438480469e4
2.5965089844e4
2.5967330078e4
2.5828359375e4
2.5942369141e4
2.5324990234e4
2.5532050781e4
2.5648019531e4
2.5862679688e4
2.5764e4
2.5679900391e4
2.5877330078e4
2.5776609375e4
2.5490470703e4
2.5585689453e4
2.5347769531e4
2.5126410156e4
2.5169880859e4
2.4815039063e4
2.4819779297e4
2.5332179688e4
2.5539570313e4
2.5720660156e4
2.5983939453e4
2.6062679688e4
2.6048509766e4
2.6004830078e4
2.6106769531e4
2.6089609375e4
2.6112529297e4
2.6465539063e4
2.6504e4
2.6753169922e4
2.6719130859e4
2.6727539063e4
2.6548220703e4
2.6536820313e4
2.6526580078e4
2.6599960938e4
2.6717429688e4
2.6786679688e4
2.6966e4
2.6922119141e4
2.6806140625e4
2.6783490234e4
2.6860199219e4
2.7088080078e4
2.7332029297e4
2.7359160156e4
2.7335630859e4
2.7219849609e4
2.7222970703e4
2.7154199219e4
2.7171900391e4
2.7349189453e4
2.7269970703e4
2.7140980469e4
2.7192449219e4
2.7221349609e4
2.7198019531e4
2.6864269531e4
2.6583419922e4
2.6485009766e4
2.5717740234e4
2.6029519531e4
2.6007070313e4
2.6378189453e4
2.6287439453e4
2.5896439453e4
2.6279910156e4
2.5479419922e4
2.5579390625e4
2.5886009766e4
2.6135789063e4
2.5962439453e4
2.6202730469e4
2.6252240234e4
2.5628900391e4
2.5898830078e4
2.5777900391e4
2.6036099609e4
2.636225e4
2.6403279297e4
2.6118019531e4
2.6355470703e4
2.6728150391e4
2.6797460938e4
2.6835509766e4
2.6909429688e4
2.7137039063e4
2.7182449219e4
2.7219519531e4
2.7076820313e4
2.7110800781e4
2.7147080078e4
2.7094789063e4
2.6935070313e4
2.6949990234e4
2.6807769531e4
2.6970710938e4
2.6891119141e4
2.6916830078e4
2.6573039063e4
2.6078619141e4
2.6201039063e4
2.6573720703e4
2.6478019531e4
2.6164039063e4
2.6346009766e4
2.6496669922e4
2.6816589844e4
2.6787359375e4
2.7024800781e4
2.7001980469e4
2.7025880859e4
2.6770199219e4
2.6827640625e4
2.6788099609e4
2.6833949219e4
2.6805529297e4
2.6958060547e4
2.7090720703e4
2.7071460938e4
2.7186689453e4
2.7046230469e4
2.7347359375e4
2.7462109375e4
2.7492630859e4
2.7492560547e4
2.7674800781e4
2.7681240234e4
2.7691490234e4
2.7691490234e4
2.7783589844e4
2.7781960938e4
2.8004890625e4
2.8036220703e4
2.7934019531e4
2.7821089844e4
2.7766289063e4
2.7875619141e4
2.8066470703e4
2.8121679688e4
2.8164e4
2.8051410156e4
2.7783039063e4
2.7502810547e4
2.7649779297e4
2.7677789063e4
2.8015060547e4
2.7909599609e4
2.7881720703e4
2.7911300781e4
2.8132050781e4
2.8135380859e4
2.8235890625e4
2.8267160156e4
2.8239279297e4
2.8376960938e4
2.8455089844e4
2.8551529297e4
2.8515449219e4
2.8621390625e4
2.8645259766e4
2.8462140625e4
2.8538439453e4
2.8868800781e4
2.8634880859e4
2.8703380859e4
2.8583679688e4
2.8745089844e4
2.8956900391e4
2.8823769531e4
2.8907050781e4
2.8939669922e4
2.9030220703e4
2.9297640625e4
2.9348099609e4
2.9196039063e4
2.9186269531e4
2.9160089844e4
2.8989730469e4
2.8535800781e4
2.8722849609e4
2.8734449219e4
2.8859439453e4
2.8256029297e4
2.8399810547e4
2.8807630859e4
2.9290849609e4
2.9379769531e4
2.9102509766e4
2.9276820313e4
2.9276339844e4
2.9551419922e4
2.9423310547e4
2.9398080078e4
2.9232189453e4
2.9348029297e4
2.9219980469e4
2.8992410156e4
2.7960800781e4
2.7081359375e4
2.6957589844e4
2.5766640625e4
2.5409359375e4
2.6703320313e4
2.5917410156e4
2.7090859375e4
2.6121279297e4
2.5864779297e4
2.3851019531e4
2.5018160156e4
2.3553220703e4
2.1200619141e4
2.3185619141e4
2.0188519531e4
2.1237380859e4
1.9898919922e4
2.0087189453e4
1.9173980469e4
1.8591929688e4
2.0704910156e4
2.1200550781e4
2.2552169922e4
2.1636779297e4
2.2327480469e4
2.1917160156e4
2.0943509766e4
2.1413439453e4
2.1052529297e4
2.2679990234e4
2.2653859375e4
2.3433570313e4
2.3719369141e4
2.3390769531e4
2.3949759766e4
2.3504349609e4
2.3537679688e4
2.4242490234e4
2.3650439453e4
2.3018880859e4
2.3475820313e4
2.3515259766e4
2.3775269531e4
2.4133779297e4
2.4101550781e4
2.4633859375e4
2.4345720703e4
2.3723689453e4
2.3749759766e4
2.3883089844e4
2.3664640625e4
2.3875890625e4
2.4331320313e4
2.4221990234e4
2.3764779297e4
2.3247970703e4
2.3625339844e4
2.3685419922e4
2.4597369141e4
2.4206859375e4
2.4575900391e4
2.4474119141e4
2.4465160156e4
2.4995109375e4
2.5548269531e4
2.5400640625e4
2.5383109375e4
2.5475019531e4
2.5742650391e4
2.6269890625e4
2.6281820313e4
2.7110980469e4
2.7572439453e4
2.7272300781e4
2.6989990234e4
2.5128169922e4
2.5605539063e4
2.5763160156e4
2.6289980469e4
2.6119609375e4
2.6080099609e4
2.5871460938e4
2.6024960938e4
2.6156099609e4
2.5445939453e4
2.5745599609e4
2.5015550781e4
2.5595800781e4
2.5812880859e4
2.5734970703e4
2.5827359375e4
2.6287029297e4
2.5890179688e4
2.6067279297e4
2.5706089844e4
2.6075300781e4
2.6085800781e4
2.6642589844e4
2.6870099609e4
2.6734710938e4
2.6671949219e4
2.6680869141e4
2.6840400391e4
2.7005839844e4
2.6652330078e4
2.6469890625e4
2.6584769531e4
2.6379279297e4
2.6539570313e4
2.6313650391e4
2.6428320313e4
2.6664400391e4
2.6828470703e4
2.7201519531e4
2.7386980469e4
2.7433480469e4
