# Supplementary material for: An empirical data analysis of “price runs” in daily financial indices: Dynamically assessing market geometric distributional behavior
Source: PLoS One. 2022 Jul 7;17(7):e0270492. doi: 10.1371/journal.pone.0270492 (PMC9262240; doi:10.1371/journal.pone.0270492)
Supplement: S1 Dataset — (ZIP) [file pone.0270492.s001.zip › IPC_10301978-08072020.dat]

0.782
0.78
0.779
0.776
0.777
0.77
0.781
0.782
0.781
0.783
0.788
0.788
0.781
0.78
0.778
0.775
0.774
0.777
0.778
0.775
0.776
0.777
0.777
0.779
0.784
0.794
0.794
0.795
0.797
0.8
0.803
0.806
0.808
0.813
0.825
0.84
0.844
0.853
0.86
0.889
0.861
0.866
0.873
0.888
0.89
0.899
0.909
0.916
0.933
0.94
0.941
0.949
0.961
0.989
1.007
1.051
1.035
1.042
1.052
1.093
1.066
1.064
1.074
1.089
1.098
1.121
1.139
1.153
1.168
1.176
1.179
1.181
1.173
1.142
1.143
1.164
1.187
1.222
1.236
1.248
1.128
1.233
1.246
1.257
1.265
1.268
1.267
1.259
1.236
1.236
1.226
1.232
1.251
1.258
1.305
1.298
1.309
1.315
1.332
1.352
1.376
1.393
1.383
1.383
1.393
1.415
1.435
1.466
1.517
1.583
1.603
1.636
1.649
1.64
1.636
1.621
1.625
1.625
1.635
1.651
1.662
1.685
1.703
1.725
1.7
1.688
1.718
1.722
1.729
1.728
1.686
1.656
1.666
1.635
1.581
1.571
1.596
1.608
1.607
1.573
1.498
1.457
1.448
1.449
1.461
1.512
1.573
1.599
1.567
1.533
1.49
1.479
1.467
1.473
1.446
1.425
1.383
1.341
1.347
1.327
1.301
1.287
1.318
1.337
1.38
1.39
1.416
1.472
1.383
1.352
1.35
1.346
1.341
1.249
1.353
1.352
1.346
1.342
1.339
1.33
1.322
1.306
1.308
1.308
1.306
1.291
1.257
1.228
1.221
1.194
1.178
1.189
1.217
1.283
1.307
1.309
1.289
1.281
1.294
1.297
1.306
1.326
1.348
1.368
1.383
1.385
1.383
1.392
1.407
1.402
1.399
1.397
1.386
1.36
1.333
1.308
1.349
1.363
1.369
1.364
1.375
1.382
1.397
1.395
1.373
1.378
1.366
1.369
1.367
1.362
1.354
1.35
1.352
1.355
1.343
1.309
1.273
1.297
1.313
1.317
1.312
1.309
1.287
1.257
1.23
1.197
1.198
1.21
1.223
1.236
1.217
1.217
1.198
1.173
1.144
1.135
1.165
1.204
1.236
1.266
1.289
1.292
1.268
1.211
1.229
1.254
1.297
1.335
1.322
1.339
1.368
1.369
1.364
1.347
1.322
1.327
1.326
1.32
1.334
1.334
1.331
1.33
1.379
1.334
1.33
1.337
1.337
1.347
1.384
1.408
1.412
1.412
1.396
1.383
1.359
1.359
1.347
1.358
1.362
1.359
1.394
1.388
1.355
1.282
1.346
1.334
1.301
1.323
1.342
1.37
1.385
1.387
1.407
1.374
1.356
1.373
1.332
1.32
1.334
1.349
1.366
1.369
1.365
1.386
1.393
1.387
1.388
1.371
1.376
1.377
1.376
1.376
1.373
1.355
1.337
1.289
1.247
1.279
1.26
1.188
1.132
1.124
1.189
1.25
1.25
1.233
1.205
1.18
1.194
1.198
1.204
1.212
1.213
1.223
1.226
1.223
1.222
1.225
1.225
1.217
1.21
1.217
1.203
1.194
1.19
1.183
1.181
1.182
1.173
1.159
1.159
1.161
1.16
1.167
1.2
1.22
1.208
1.196
1.184
1.179
1.176
1.186
1.2
1.207
1.231
1.244
1.282
1.33
1.323
1.313
1.34
1.349
1.343
1.357
1.363
1.375
1.37
1.352
1.325
1.335
1.329
1.336
1.331
1.316
1.315
1.304
1.283
1.259
1.232
1.247
1.274
1.286
1.301
1.288
1.288
1.293
1.298
1.294
1.295
1.29
1.285
1.287
1.286
1.289
1.294
1.265
1.254
1.255
1.238
1.228
1.193
1.155
1.199
1.208
1.218
1.202
1.181
1.172
1.169
1.165
1.174
1.188
1.212
1.241
1.227
1.191
1.203
1.206
1.212
1.219
1.216
1.227
1.226
1.229
1.236
1.228
1.207
1.201
1.203
1.194
1.187
1.184
1.18
1.186
1.187
1.187
1.189
1.2
1.209
1.209
1.194
1.173
1.147
1.124
1.107
1.115
1.123
1.135
1.137
1.148
1.153
1.149
1.145
1.124
1.119
1.113
1.108
1.11
1.108
1.111
1.119
1.122
1.133
1.149
1.159
1.174
1.175
1.176
1.167
1.164
1.196
1.204
1.22
1.123
1.219
1.221
1.23
1.233
1.23
1.234
1.245
1.255
1.225
1.258
1.259
1.258
1.26
1.269
1.284
1.296
1.324
1.357
1.367
1.371
1.371
1.36
1.319
1.297
1.314
1.343
1.379
1.381
1.376
1.382
1.376
1.393
1.432
1.422
1.426
1.424
1.428
1.432
1.45
1.448
1.451
1.461
1.466
1.471
1.463
1.471
1.485
1.482
1.49
1.46
1.424
1.445
1.458
1.479
1.472
1.465
1.472
1.477
1.482
1.483
1.477
1.471
1.467
1.459
1.458
1.456
1.448
1.443
1.418
1.388
1.385
1.393
1.406
1.395
1.38
1.35
1.322
1.314
1.321
1.364
1.401
1.396
1.387
1.382
1.383
1.395
1.399
1.402
1.398
1.403
1.406
1.395
1.391
1.371
1.343
1.31
1.338
1.361
1.347
1.342
1.327
1.31
1.304
1.303
1.302
1.309
1.307
1.305
1.298
1.282
1.27
1.284
1.293
1.315
1.323
1.323
1.32
1.314
1.312
1.318
1.312
1.305
1.298
1.301
1.298
1.284
1.27
1.239
1.243
1.238
1.226
1.225
1.222
1.228
1.228
1.226
1.213
1.218
1.224
1.228
1.227
1.22
1.228
1.23
1.226
1.223
1.214
1.197
1.195
1.198
1.183
1.165
1.161
1.157
1.147
1.146
1.12
1.09
1.055
1.024
1.008
1.034
1.089
1.095
1.087
1.06
1.058
1.068
1.096
1.096
1.099
1.106
1.108
1.101
1.087
1.073
1.071
1.073
1.083
1.066
1.06
1.059
1.058
1.054
1.039
1.032
1.028
1.031
1.025
1.021
1.016
1.007
1.078
1.01
1.012
1.001
1.006
1.006
1.01
1.04
1.023
1.01
1.012
0.996
0.99
0.975
0.973
0.976
0.976
0.979
0.98
0.971
0.969
0.96
0.955
0.949
0.988
0.997
0.99
0.976
0.961
0.935
0.916
0.912
0.899
0.889
0.879
0.878
0.884
0.884
0.895
0.89
0.89
0.885
0.884
0.881
0.87
0.867
0.86
0.856
0.862
0.849
0.842
0.832
0.825
0.814
0.807
0.8
0.786
0.78
0.767
0.765
0.769
0.804
0.83
0.87
0.917
0.901
0.897
0.902
0.871
0.873
0.917
0.936
0.957
0.95
0.933
0.927
0.929
0.93
0.935
0.935
0.936
0.936
0.944
0.95
0.952
0.955
0.948
0.936
0.948
0.935
0.906
0.895
0.88
0.859
0.844
0.848
0.82
0.812
0.81
0.807
0.802
0.8
0.79
0.783
0.775
0.768
0.769
0.764
0.771
0.769
0.764
0.76
0.753
0.743
0.736
0.725
0.721
0.714
0.708
0.699
0.697
0.877
0.855
0.801
0.775
0.762
0.761
0.786
0.792
0.829
0.874
0.915
0.949
1.004
0.956
0.96
0.939
0.943
0.911
0.882
0.854
0.842
0.849
0.818
0.778
0.795
0.79
0.795
0.795
0.777
0.77
0.761
0.749
0.745
0.744
0.744
0.736
0.732
0.727
0.721
0.705
0.686
0.663
0.644
0.637
0.626
0.617
0.601
0.602
0.612
0.615
0.617
0.625
0.624
0.611
0.601
0.593
0.589
0.584
0.572
0.571
0.567
0.564
0.561
0.552
0.544
0.528
0.52
0.516
0.503
0.496
0.49
0.49
0.487
0.487
0.482
0.485
0.481
0.492
0.509
0.515
0.527
0.545
0.548
0.55
0.534
0.555
0.552
0.553
0.56
0.561
0.561
0.566
0.557
0.555
0.556
0.557
0.558
0.555
0.554
0.548
0.538
0.533
0.526
0.524
0.524
0.521
0.524
0.524
0.522
0.52
0.519
0.519
0.521
0.517
0.514
0.501
0.492
0.481
0.487
0.492
0.487
0.483
0.482
0.52
0.54
0.527
0.54
0.539
0.537
0.537
0.542
0.536
0.558
0.549
0.548
0.547
0.564
0.671
0.751
0.769
0.734
0.717
0.719
0.714
0.686
0.654
0.628
0.601
0.588
0.585
0.593
0.6
0.612
0.617
0.623
0.625
0.63
0.626
0.642
0.647
0.649
0.647
0.646
0.613
0.655
0.672
0.671
0.67
0.672
0.676
0.674
0.689
0.681
0.689
0.688
0.693
0.707
0.736
0.761
0.766
0.766
0.753
0.74
0.721
0.736
0.752
0.756
0.72
0.697
0.687
0.669
0.647
0.656
0.641
0.648
0.648
0.658
0.664
0.678
0.668
0.66
0.654
0.659
0.656
0.66
0.66
0.676
0.671
0.662
0.66
0.656
0.67
0.669
0.67
0.684
0.696
0.72
0.735
0.747
0.747
0.741
0.74
0.736
0.737
0.739
0.738
0.755
0.793
0.817
0.801
0.805
0.801
0.799
0.809
0.817
0.83
0.837
0.838
0.843
0.848
0.853
0.858
0.87
0.874
0.862
0.875
0.883
0.865
0.885
0.894
0.891
0.887
0.891
0.888
0.89
0.881
0.868
0.868
0.853
0.842
0.831
0.821
0.823
0.824
0.82
0.826
0.829
0.829
0.837
0.854
0.869
0.868
0.877
0.886
0.887
0.874
0.865
0.859
0.867
0.872
0.873
0.884
0.891
0.902
0.908
0.906
0.911
0.916
0.918
0.914
0.912
0.926
0.929
0.933
0.939
0.943
0.953
0.974
0.99
1.013
1.048
1.054
1.062
1.061
1.045
1.055
1.063
1.074
1.083
1.098
1.078
1.08
1.087
1.109
1.119
1.145
1.202
1.236
1.239
1.244
1.274
1.322
1.362
1.361
1.34
1.34
1.363
1.407
1.453
1.476
1.434
1.421
1.421
1.424
1.436
1.442
1.469
1.47
1.479
1.502
1.548
1.567
1.635
1.703
1.658
1.653
1.647
1.603
1.592
1.579
1.583
1.595
1.598
1.604
1.598
1.591
1.583
1.569
1.554
1.494
1.466
1.474
1.524
1.552
1.554
1.52
1.52
1.523
1.524
1.528
1.526
1.53
1.553
1.55
1.558
1.571
1.575
1.58
1.579
1.568
1.575
1.574
1.621
1.643
1.654
1.687
1.749
1.804
1.86
1.938
1.894
1.891
1.907
1.949
1.999
2.013
1.976
1.983
1.971
1.988
2.011
2.036
2.058
2.073
2.048
2.05
2.067
2.094
2.087
2.084
2.05
2.036
1.995
1.969
1.987
2.002
2.016
2.019
2.052
2.053
2.033
2.015
1.971
1.954
1.966
1.985
2.015
2.009
1.994
1.989
1.989
1.989
1.989
1.997
2.017
2.025
2.037
2.033
2.044
2.046
2.048
2.067
2.092
2.115
2.128
2.17
2.223
2.238
2.237
2.227
2.252
2.28
2.303
2.314
2.373
2.414
2.452
2.392
2.397
2.481
2.564
2.58
2.549
2.582
2.658
2.631
2.608
2.693
2.771
2.848
2.826
2.879
3.103
3.157
3.126
3.103
3.221
3.306
3.375
3.462
3.562
3.64
3.722
3.577
3.553
3.393
3.304
3.364
3.423
3.494
3.53
3.655
3.757
3.783
3.875
3.96
4.026
4.047
4.079
4.032
3.935
3.94
3.934
3.744
3.676
3.729
3.866
3.952
3.911
3.784
3.65
3.597
3.48
3.355
3.417
3.484
3.478
3.332
3.316
3.33
3.35
3.208
3.014
2.826
2.585
2.848
2.808
2.654
2.55
2.614
2.613
2.697
2.783
2.864
2.851
2.808
2.807
2.808
2.859
2.885
2.945
3.037
3.108
3.019
2.877
2.904
2.948
2.968
2.915
2.952
2.959
2.986
3.023
3.073
3.058
3.075
3.092
3.125
3.144
3.173
3.213
3.282
3.288
3.259
3.181
3.254
3.354
3.358
3.35
3.364
3.408
3.463
3.424
3.398
3.399
3.418
3.408
3.383
3.277
3.234
3.245
3.23
3.172
3.125
3.092
3.096
3.105
3.065
3.047
3.025
2.995
3.076
3.131
3.187
3.161
3.128
3.155
3.175
3.157
3.152
3.175
3.177
3.212
3.259
3.302
3.34
3.355
3.431
3.474
3.428
3.489
3.534
3.582
3.642
3.764
3.83
3.761
3.767
3.887
3.878
3.83
3.879
3.912
3.944
3.901
3.878
3.868
3.885
3.932
3.993
4.007
4.038
4.079
4.129
4.1
4.105
4.123
4.184
4.246
4.26
4.264
4.284
4.46
4.405
4.322
4.381
4.439
4.366
4.22
4.203
4.253
4.26
4.219
4.19
4.18
4.292
4.343
4.353
4.316
4.208
4.119
4.053
3.992
4.072
4.154
4.066
4.024
3.932
3.969
3.997
3.968
4.013
4.098
4.206
4.172
4.204
4.147
4.208
4.207
4.191
4.244
4.227
4.182
4.173
4.194
4.242
4.216
4.202
4.199
4.2
4.189
4.162
4.177
4.214
4.209
4.213
4.192
4.127
4.045
3.95
4.016
3.976
3.923
3.978
4.078
4.017
4.002
4.038
3.981
3.87
3.802
3.673
3.534
3.596
3.653
3.666
3.679
3.695
3.68
3.67
3.65
3.589
3.525
3.493
3.54
3.601
3.637
3.64
3.672
3.71
3.761
3.757
3.75
3.762
3.823
3.829
3.94
4.069
4.143
4.18
4.097
4.169
4.302
4.349
4.255
4.273
4.3
4.212
4.202
4.172
4.214
4.234
4.171
4.124
4.134
3.868
3.946
3.86
3.894
3.988
4.104
4.22
4.278
4.245
4.212
4.239
4.274
4.369
4.396
4.358
4.352
4.445
4.452
4.484
4.616
4.607
4.586
4.603
4.563
4.549
4.631
4.695
4.716
4.756
4.824
4.727
4.812
4.819
4.818
4.81
4.806
4.824
4.879
4.954
4.948
4.933
4.932
4.836
4.853
4.851
4.824
4.776
4.688
4.655
4.684
4.697
4.653
4.534
4.471
4.554
4.597
4.627
4.669
4.659
4.673
4.699
4.706
4.75
4.801
4.818
4.868
4.846
4.94
4.967
4.972
4.967
4.944
4.916
4.924
4.95
4.958
4.943
4.883
4.841
4.83
4.868
4.902
4.93
4.926
4.944
4.981
5.001
5.027
4.953
4.95
4.98
5.083
5.206
5.43
5.624
5.642
5.822
5.716
5.698
5.776
5.763
5.692
5.749
5.858
5.86
5.922
5.902
5.987
6.06
6.129
6.342
6.447
6.391
6.397
6.426
6.515
6.606
6.653
6.586
6.679
6.743
6.78
6.941
7.069
7.182
7.1
6.984
6.919
6.978
6.952
6.85
6.799
6.759
6.888
6.953
7.069
7.174
7.267
7.286
7.301
7.321
7.406
7.472
7.493
7.594
7.754
7.842
7.915
7.887
7.814
7.828
7.905
8.058
8.216
8.258
8.275
8.488
8.635
8.775
9.085
9.395
9.609
9.907
9.972
9.503
9.057
9.302
9.648
9.808
9.787
9.519
9.616
9.604
9.566
9.525
9.583
9.599
9.622
9.913
1.0359e1
1.0766e1
1.0832e1
1.0766e1
1.0768e1
1.0948e1
1.1237e1
1.1282e1
1.1357e1
1.1445e1
1.1369e1
1.1254e1
1.0915e1
1.0974e1
1.0951e1
1.0819e1
1.0674e1
1.0618e1
1.0643e1
1.0738e1
1.106e1
1.1197e1
1.1082e1
1.0872e1
1.0826e1
1.0978e1
1.1862e1
1.2207e1
1.2198e1
1.2135e1
1.2329e1
1.2862e1
1.3617e1
1.3418e1
1.3249e1
1.3078e1
1.3509e1
1.3941e1
1.373e1
1.3724e1
1.3404e1
1.3674e1
1.3959e1
1.4204e1
1.3986e1
1.3773e1
1.3599e1
1.3548e1
1.3873e1
1.4129e1
1.4533e1
1.5026e1
1.5194e1
1.4639e1
1.4341e1
1.4819e1
1.4711e1
1.4706e1
1.4753e1
1.4708e1
1.4374e1
1.4191e1
1.415e1
1.3762e1
1.3436e1
1.2986e1
1.2893e1
1.3285e1
1.3077e1
1.2746e1
1.2605e1
1.2554e1
1.2639e1
1.2579e1
1.2632e1
1.2745e1
1.3156e1
1.321e1
1.3399e1
1.3451e1
1.3378e1
1.3382e1
1.3275e1
1.3237e1
1.3223e1
1.3084e1
1.2939e1
1.3013e1
1.2994e1
1.3012e1
1.2953e1
1.2712e1
1.2403e1
1.2244e1
1.217e1
1.2514e1
1.2757e1
1.2799e1
1.2806e1
1.2924e1
1.2846e1
1.266e1
1.2802e1
1.2883e1
1.2706e1
1.2749e1
1.2877e1
1.2978e1
1.2855e1
1.2876e1
1.2992e1
1.3077e1
1.3218e1
1.3383e1
1.3382e1
1.3426e1
1.3464e1
1.3559e1
1.3701e1
1.3871e1
1.4263e1
1.4646e1
1.4677e1
1.4431e1
1.4035e1
1.4202e1
1.4136e1
1.4985e1
1.5295e1
1.5584e1
1.5696e1
1.5579e1
1.545e1
1.5224e1
1.534e1
1.518e1
1.4994e1
1.503e1
1.4957e1
1.5113e1
1.5475e1
1.5602e1
1.5934e1
1.5998e1
1.5942e1
1.5916e1
1.5822e1
1.5917e1
1.5808e1
1.5855e1
1.5829e1
1.5819e1
1.5631e1
1.5866e1
1.6107e1
1.6205e1
1.6276e1
1.6541e1
1.6642e1
1.6931e1
1.7568e1
1.8018e1
1.8034e1
1.8054e1
1.8356e1
1.9366e1
1.9399e1
2.0062e1
1.9935e1
1.9749e1
2.0545e1
2.1534e1
2.1539e1
2.2115e1
2.2808e1
2.2316e1
2.2307e1
2.2509e1
2.2607e1
2.2212e1
2.0937e1
2.1187e1
2.1525e1
2.1938e1
2.2385e1
2.2445e1
2.2304e1
2.2365e1
2.2188e1
2.1482e1
2.1541e1
2.143e1
2.0896e1
2.097e1
2.1443e1
2.1682e1
2.1692e1
2.1749e1
2.21e1
2.2812e1
2.4275e1
2.4232e1
2.4454e1
2.572e1
2.6523e1
2.7358e1
2.8016e1
2.8629e1
2.8375e1
2.7644e1
2.8873e1
2.9429e1
3.054e1
3.1969e1
3.0319e1
3.1151e1
3.0524e1
3.0226e1
2.9835e1
2.9567e1
3.0902e1
3.1356e1
3.152e1
3.2316e1
3.4106e1
3.4464e1
3.367e1
3.4143e1
3.4752e1
3.4998e1
3.5251e1
3.4775e1
3.5166e1
3.6561e1
3.8022e1
3.7885e1
3.7665e1
3.8885e1
4.0249e1
4.0233e1
4.0173e1
4.0545e1
4.0035e1
3.9831e1
4.0141e1
3.9916e1
3.9932e1
4.0167e1
4.0903e1
4.1699e1
4.1742e1
4.214e1
4.2464e1
4.3356e1
4.424e1
4.5024e1
4.6188e1
4.5928e1
4.5665e1
4.573e1
4.4469e1
4.3898e1
4.498e1
4.5428e1
4.5024e1
4.5503e1
4.5692e1
4.6041e1
4.6898e1
4.7101e1
4.7225e1
4.8459e1
5.3222e1
5.4139e1
5.5013e1
5.6919e1
5.6862e1
5.7459e1
5.6828e1
5.6197e1
5.7472e1
5.831e1
5.831e1
5.649e1
5.6205e1
5.6275e1
5.6723e1
5.7079e1
5.7595e1
5.8644e1
6.0281e1
6.1131e1
6.1235e1
6.1999e1
6.2863e1
6.2656e1
6.3135e1
6.5981e1
6.9452e1
7.002e1
6.9656e1
7.0058e1
7.2059e1
7.3241e1
7.4551e1
7.5887e1
7.6918e1
7.8394e1
7.9292e1
7.9825e1
7.5396e1
7.2487e1
7.6097e1
7.6802e1
7.4972e1
7.448e1
7.3145e1
7.2461e1
7.5498e1
7.8821e1
8.1902e1
8.1428e1
8.3592e1
8.4189e1
8.7242e1
8.9859e1
9.1092e1
8.9811e1
9.0849e1
9.2841e1
9.5751e1
9.8524e1
9.6619e1
9.8023e1
9.6804e1
9.1905e1
9.1434e1
9.6099e1
9.7353e1
9.8182e1
9.9281e1
1.02432e2
1.06433e2
1.08116e2
1.06829e2
1.06159e2
1.10205e2
1.19319e2
1.11728e2
1.15065e2
1.19456e2
1.22303e2
1.24027e2
1.25988e2
1.23702e2
1.24141e2
1.20123e2
1.18719e2
1.22348e2
1.23155e2
1.23585e2
1.24136e2
1.25199e2
1.25874e2
1.23072e2
1.31823e2
1.34597e2
1.36329e2
1.36868e2
1.40702e2
1.43308e2
1.40659e2
1.44537e2
1.46537e2
1.49326e2
1.52189e2
1.53762e2
1.60693e2
1.65448e2
1.68179e2
1.69389e2
1.67006e2
1.69773e2
1.73039e2
1.78255e2
1.78049e2
1.70852e2
1.71818e2
1.73033e2
1.74086e2
1.71573e2
1.68648e2
1.61667e2
1.68507e2
1.74998e2
1.79919e2
1.83055e2
1.9033e2
1.94872e2
1.95196e2
1.94435e2
1.98706e2
2.00756e2
2.03064e2
2.03882e2
2.08658e2
2.10056e2
2.17028e2
2.20633e2
2.21859e2
2.17562e2
2.12161e2
2.20203e2
2.25436e2
2.27282e2
2.26988e2
2.23316e2
2.29141e2
2.30624e2
2.28817e2
2.28861e2
2.2465e2
2.25068e2
2.26554e2
2.27719e2
2.29022e2
2.33401e2
2.4162e2
2.46285e2
2.53121e2
2.60709e2
2.64864e2
2.70469e2
2.69017e2
2.72067e2
2.76957e2
2.87395e2
3.03857e2
3.03294e2
2.98857e2
3.04626e2
3.19403e2
3.41599e2
3.28113e2
3.29194e2
3.23654e2
3.201e2
3.16639e2
3.20878e2
3.2367e2
3.26893e2
3.30611e2
3.36559e2
3.39447e2
3.37435e2
3.38109e2
3.43545e2
3.47581e2
3.60337e2
3.6972e2
3.73216e2
3.59703e2
3.54595e2
3.63155e2
3.4444e2
3.27198e2
3.20585e2
3.19047e2
2.66376e2
2.30597e2
2.50221e2
2.60367e2
2.57454e2
2.14891e2
1.83662e2
1.88782e2
1.96415e2
2.00018e2
1.84161e2
1.55497e2
1.45117e2
1.4961e2
1.56532e2
1.59296e2
1.56251e2
1.47803e2
1.28254e2
1.04752e2
9.5484e1
1.20879e2
1.42093e2
1.3492e2
1.28898e2
1.13669e2
1.10616e2
1.18362e2
1.13628e2
1.01637e2
1.02789e2
1.0673e2
1.0594e2
1.02389e2
1.01617e2
9.6005e1
1.0151e2
1.03346e2
1.12958e2
1.10627e2
1.10142e2
1.0407e2
1.00457e2
9.9739e1
9.8985e1
9.9415e1
1.00202e2
1.01238e2
1.03369e2
1.0567e2
1.01884e2
9.0193e1
8.8379e1
8.6607e1
8.7421e1
8.72e1
8.8546e1
8.7802e1
9.0288e1
9.8856e1
1.11142e2
1.19595e2
1.22917e2
1.31771e2
1.40402e2
1.45209e2
1.45242e2
1.42271e2
1.46462e2
1.3962e2
1.32812e2
1.32723e2
1.44072e2
1.49654e2
1.496e2
1.5571e2
1.61699e2
1.59847e2
1.65573e2
1.66956e2
1.69227e2
1.7177e2
1.72281e2
1.69608e2
1.61666e2
1.65211e2
1.7247e2
1.72916e2
1.78456e2
2.00586e2
2.14755e2
2.08096e2
2.10896e2
2.08255e2
1.98078e2
1.92617e2
1.76514e2
1.74314e2
1.76931e2
1.76324e2
1.59349e2
1.54204e2
1.61932e2
1.64979e2
1.58383e2
1.54421e2
1.58867e2
1.61604e2
1.69297e2
1.75309e2
1.74398e2
1.66193e2
1.62467e2
1.61181e2
1.58636e2
1.55885e2
1.53927e2
1.54695e2
1.55772e2
1.5955e2
1.60778e2
1.62532e2
1.65449e2
1.66182e2
1.62655e2
1.59444e2
1.55565e2
1.52827e2
1.5301e2
1.53259e2
1.54159e2
1.49753e2
1.45511e2
1.43862e2
1.44897e2
1.48156e2
1.52245e2
1.52639e2
1.52323e2
1.52167e2
1.5421e2
1.56429e2
1.62407e2
1.69777e2
1.6954e2
1.76494e2
1.78042e2
1.77516e2
1.75899e2
1.80444e2
1.87023e2
1.88067e2
1.89435e2
1.93777e2
1.97461e2
1.94615e2
1.95239e2
2.00599e2
2.02162e2
2.02487e2
2.01892e2
2.01619e2
2.02075e2
2.02014e2
2.02886e2
2.03192e2
2.01188e2
1.90219e2
1.8894e2
1.92815e2
1.91154e2
1.8544e2
1.84189e2
1.86567e2
1.88805e2
1.91121e2
1.96268e2
1.97061e2
1.96262e2
1.93808e2
1.88854e2
1.8673e2
1.88047e2
1.89718e2
1.89511e2
1.89502e2
1.89753e2
1.91043e2
1.94016e2
1.94525e2
1.91914e2
1.89443e2
1.87263e2
1.88078e2
1.87132e2
1.87706e2
1.87126e2
1.87343e2
1.86095e2
1.8571e2
1.81787e2
1.78862e2
1.78066e2
1.80489e2
1.85644e2
1.86801e2
1.85974e2
1.85218e2
1.84059e2
1.827e2
1.83379e2
1.84984e2
1.86894e2
1.91673e2
1.96052e2
1.95916e2
1.96524e2
1.9709e2
1.89714e2
1.88839e2
1.91263e2
1.95303e2
1.96515e2
1.94945e2
1.94657e2
1.9767e2
1.97653e2
1.95143e2
1.95155e2
1.96881e2
2.00058e2
1.99139e2
1.9694e2
1.949e2
1.9472e2
1.94892e2
1.97872e2
1.94002e2
1.92644e2
1.90567e2
1.88751e2
1.87651e2
1.85516e2
1.82762e2
1.81717e2
1.83982e2
1.88739e2
1.91712e2
1.90257e2
1.90954e2
1.91816e2
1.92789e2
1.94804e2
1.95255e2
1.95595e2
1.9668e2
1.97822e2
1.97517e2
1.98588e2
2.00816e2
2.04077e2
2.10417e2
2.08996e2
2.11148e2
2.11809e2
2.11529e2
2.12761e2
2.13565e2
2.19662e2
2.23913e2
2.21151e2
2.20808e2
2.24434e2
2.28142e2
2.30094e2
2.27669e2
2.28009e2
2.29579e2
2.23232e2
2.20054e2
2.21935e2
2.24285e2
2.26767e2
2.28759e2
2.26183e2
2.22987e2
2.19372e2
2.13252e2
2.05266e2
2.07328e2
2.12952e2
2.16055e2
2.15901e2
2.14435e2
2.13498e2
2.11204e2
2.11532e2
2.09699e2
2.06586e2
2.05654e2
2.07858e2
2.08211e2
2.06942e2
2.03739e2
2.03716e2
2.07286e2
2.0948e2
2.12083e2
2.16918e2
2.14584e2
2.11064e2
2.12601e2
2.10409e2
2.09523e2
2.09548e2
2.12099e2
2.1296e2
2.11101e2
2.10205e2
2.11319e2
2.12136e2
2.14889e2
2.15308e2
2.1526e2
2.15382e2
2.14455e2
2.13734e2
2.11841e2
2.11881e2
2.12328e2
2.12807e2
2.119e2
2.12022e2
2.09979e2
2.09569e2
2.09032e2
2.07601e2
2.07098e2
2.08307e2
2.08047e2
2.07678e2
2.08363e2
2.07397e2
2.05499e2
2.06149e2
2.13844e2
2.19384e2
2.18353e2
2.1451e2
2.14746e2
2.17858e2
2.21082e2
2.22299e2
2.22466e2
2.22411e2
2.23751e2
2.24317e2
2.29083e2
2.32022e2
2.31348e2
2.3158e2
2.30908e2
2.3205e2
2.35257e2
2.38897e2
2.42873e2
2.44781e2
2.43352e2
2.46077e2
2.4702e2
2.45838e2
2.46617e2
2.48029e2
2.51263e2
2.55414e2
2.54259e2
2.54128e2
2.56529e2
2.61726e2
2.6107e2
2.63487e2
2.63376e2
2.61057e2
2.59401e2
2.57702e2
2.59947e2
2.64449e2
2.68181e2
2.70735e2
2.73333e2
2.8117e2
2.89782e2
2.95065e2
2.99767e2
2.98348e2
2.99012e2
3.04711e2
3.0589e2
3.03533e2
3.02942e2
3.09954e2
3.15456e2
3.16769e2
3.17377e2
3.13167e2
3.13343e2
3.21602e2
3.33911e2
3.37447e2
3.33029e2
3.37384e2
3.42972e2
3.51817e2
3.51889e2
3.59565e2
3.623e2
3.57444e2
3.57634e2
3.56981e2
3.56216e2
3.55991e2
3.48489e2
3.33835e2
3.33408e2
3.51761e2
3.59479e2
3.74109e2
3.85253e2
3.78019e2
3.66132e2
3.66389e2
3.65621e2
3.61585e2
3.62327e2
3.64246e2
3.62597e2
3.62738e2
3.76292e2
3.74031e2
3.74752e2
3.71009e2
3.6352e2
3.5425e2
3.55084e2
3.59879e2
3.61273e2
3.61659e2
3.61516e2
3.60134e2
3.61636e2
3.63903e2
3.69795e2
3.7805e2
3.8391e2
3.83906e2
3.85917e2
3.93559e2
3.99351e2
3.98664e2
3.97181e2
3.97309e2
3.99883e2
4.01832e2
4.0329e2
4.00484e2
3.99665e2
4.01568e2
4.0434e2
4.10529e2
4.14145e2
4.15221e2
4.15262e2
4.18011e2
4.18157e2
4.11607e2
4.15637e2
4.17974e2
4.20325e2
4.27985e2
4.28579e2
4.35361e2
4.34643e2
4.28804e2
4.3038e2
4.32361e2
4.28391e2
4.2767e2
4.25828e2
4.26791e2
4.30217e2
4.34447e2
4.38932e2
4.39966e2
4.41474e2
4.43029e2
4.42268e2
4.06653e2
4.14826e2
4.20775e2
4.22411e2
4.23871e2
4.24409e2
4.18849e2
4.15477e2
4.05712e2
3.95632e2
3.96543e2
4.00364e2
4.01119e2
3.87351e2
3.75465e2
3.79941e2
3.77015e2
3.723e2
3.68021e2
3.71457e2
3.77216e2
3.77819e2
3.78138e2
3.78318e2
3.81393e2
3.85426e2
3.88791e2
3.90329e2
3.88363e2
3.8617e2
3.84747e2
3.89596e2
3.91871e2
3.94912e2
3.97782e2
4.03541e2
4.10608e2
4.13402e2
4.11844e2
4.11975e2
4.15198e2
4.12499e2
4.09806e2
4.06719e2
4.09722e2
4.1731e2
4.16259e2
4.17626e2
4.18925e2
4.1743e2
4.2088e2
4.30402e2
4.34431e2
4.32487e2
4.37055e2
4.39015e2
4.43422e2
4.36456e2
4.31536e2
4.32119e2
4.38645e2
4.36109e2
4.39519e2
4.37911e2
4.36555e2
4.30158e2
4.35991e2
4.36911e2
4.36342e2
4.37258e2
4.44748e2
4.52245e2
4.54239e2
4.51544e2
4.56434e2
4.62519e2
4.65968e2
4.71698e2
4.80026e2
4.80149e2
4.79341e2
4.77641e2
4.76459e2
4.76324e2
4.74631e2
4.81156e2
4.82449e2
4.81373e2
4.75834e2
4.73018e2
4.7173e2
4.76139e2
4.78748e2
4.82621e2
4.8106e2
4.77642e2
4.78996e2
4.7754e2
4.76837e2
4.77664e2
4.81472e2
4.88313e2
4.83543e2
4.85372e2
4.81253e2
4.78712e2
4.82014e2
4.79806e2
4.78457e2
4.83866e2
4.8962e2
4.8575e2
4.8965e2
4.9409e2
5.0318e2
5.1113e2
5.1078e2
5.2126e2
5.2345e2
5.2012e2
5.2159e2
5.2686e2
5.283e2
5.1595e2
5.1425e2
5.2061e2
5.2321e2
5.2683e2
5.2561e2
5.4966e2
5.6505e2
5.5467e2
5.6544e2
5.8029e2
5.7681e2
5.8553e2
5.9753e2
6.0738e2
6.1051e2
6.2117e2
6.2875e2
6.2198e2
6.2117e2
6.3737e2
6.4852e2
6.4626e2
6.528e2
6.4909e2
6.4901e2
6.5244e2
6.5029e2
6.5495e2
6.485e2
6.4467e2
6.3989e2
6.4604e2
6.4464e2
6.4223e2
6.3887e2
6.3897e2
6.3255e2
6.1043e2
6.1332e2
6.2127e2
6.2308e2
6.1992e2
6.1902e2
6.1582e2
6.0522e2
5.9964e2
6.0163e2
6.1533e2
6.1377e2
6.0691e2
6.0619e2
6.0589e2
6.1704e2
6.2022e2
6.302e2
6.4551e2
6.5086e2
6.5197e2
6.4879e2
6.5223e2
6.6468e2
6.7406e2
6.7477e2
6.6573e2
6.7748e2
6.8364e2
6.8069e2
6.7967e2
6.7373e2
6.7314e2
6.7099e2
6.684e2
6.6225e2
6.4713e2
6.4791e2
6.5607e2
6.6164e2
6.6212e2
6.5452e2
6.5047e2
6.5131e2
6.4214e2
6.1769e2
5.9353e2
5.7637e2
5.7573e2
5.4306e2
5.4379e2
5.8207e2
5.8485e2
5.7836e2
5.8007e2
5.8098e2
5.7287e2
5.6103e2
5.5439e2
5.5621e2
5.6426e2
5.7042e2
5.6396e2
5.6693e2
5.6608e2
5.6388e2
5.6042e2
5.5877e2
5.6043e2
5.5895e2
5.6293e2
5.5237e2
5.5295e2
5.4511e2
5.3123e2
5.2208e2
5.2865e2
5.3945e2
5.3884e2
5.3904e2
5.4814e2
5.6463e2
5.5722e2
5.5646e2
5.5619e2
5.6774e2
5.8734e2
5.933e2
5.9144e2
5.9664e2
6.1116e2
6.1679e2
6.193e2
6.1677e2
6.1269e2
6.1982e2
6.1528e2
6.1138e2
6.0733e2
5.9078e2
6.0141e2
5.951e2
5.9278e2
5.9749e2
6.0762e2
6.1461e2
6.1048e2
6.1197e2
6.1907e2
6.2426e2
6.2739e2
6.312e2
6.2887e2
6.2887e2
6.3072e2
6.2754e2
6.2671e2
6.2661e2
6.2768e2
6.4202e2
6.5558e2
6.5475e2
6.5543e2
6.5664e2
6.5671e2
6.4874e2
6.4042e2
6.3816e2
6.4064e2
6.3088e2
6.2872e2
6.2578e2
6.2507e2
6.2836e2
6.2879e2
6.2547e2
6.1619e2
6.222e2
5.9921e2
5.9938e2
5.9121e2
5.8711e2
5.835e2
5.6709e2
5.7323e2
5.6955e2
6.0902e2
6.0581e2
5.9607e2
5.8948e2
5.8521e2
5.9425e2
6.0199e2
6.1305e2
6.1268e2
6.1934e2
6.2299e2
6.2055e2
6.2386e2
6.3571e2
6.4614e2
6.4766e2
6.5223e2
6.5048e2
6.4863e2
6.538e2
6.5548e2
6.6046e2
6.5841e2
6.5078e2
6.4875e2
6.5461e2
6.5234e2
6.5027e2
6.5447e2
6.5916e2
6.6469e2
6.7482e2
6.8823e2
7.0181e2
7.0039e2
7.1656e2
7.2214e2
7.1946e2
7.3369e2
7.4775e2
7.4429e2
7.4909e2
7.4561e2
7.6311e2
7.8873e2
7.9828e2
8.0266e2
8.0335e2
8.0654e2
8.2542e2
8.395e2
8.4431e2
8.5848e2
8.5644e2
8.6851e2
8.7474e2
8.7741e2
8.8687e2
8.9131e2
9.1005e2
9.3357e2
9.4697e2
9.1556e2
8.8325e2
9.0678e2
9.2667e2
9.1815e2
9.1686e2
9.1666e2
9.0114e2
9.2474e2
9.2657e2
9.1872e2
9.3091e2
9.6187e2
9.9323e2
9.8984e2
1.00847e3
1.01951e3
1.01335e3
1.00007e3
1.01794e3
1.03443e3
1033
1.03403e3
1.04506e3
1.04529e3
1.04151e3
1.05379e3
1.08511e3
1.08964e3
1.09617e3
1.12257e3
1.11981e3
1.12843e3
1.13177e3
1.1188e3
1.11861e3
1.09843e3
1.07207e3
1.07914e3
1.09866e3
1.09537e3
1.09061e3
1.07047e3
1.07342e3
1.08049e3
1.05201e3
1.05469e3
1.04798e3
1.06507e3
1.05802e3
1.07728e3
1.0962e3
1.09821e3
1.12159e3
1.11433e3
1.11124e3
1.13584e3
1.15236e3
1.15471e3
1.1749e3
1.19269e3
1.1792e3
1.18378e3
1.2006e3
1.20985e3
1.20548e3
1.19792e3
1.20311e3
1.20781e3
1.19144e3
1.17902e3
1.18419e3
1.19365e3
1.19189e3
1.20009e3
1.1858e3
1.16925e3
1.14857e3
1.14726e3
1.14813e3
1.14006e3
1.14905e3
1.17635e3
1.17798e3
1.17183e3
1.11198e3
1.1287e3
1.17682e3
1.19369e3
1.20659e3
1.2332e3
1.24967e3
1.26234e3
1.25466e3
1.2546e3
1.26727e3
1.28019e3
1.27729e3
1.27196e3
1.26949e3
1.27702e3
1.26608e3
1.27368e3
1.28444e3
1.28019e3
1.26715e3
1.26071e3
1.27528e3
1.28119e3
1.26694e3
1.26548e3
1.26311e3
1.26694e3
1.26881e3
1.25727e3
1.2536e3
1.25425e3
1.26131e3
1.26256e3
1.27072e3
1.30776e3
1.31822e3
1.31615e3
1.34091e3
1.35614e3
1.35988e3
1.35905e3
1.36108e3
1.38143e3
1.36972e3
1.36766e3
1.36328e3
1.36141e3
1.36523e3
1.35714e3
1.35476e3
1.36161e3
1.37101e3
1.38237e3
1.3853e3
1.3911e3
1.39599e3
1.418800049e3
1.416900024e3
1.445400024e3
1.453400024e3
1.459300049e3
1.445599976e3
1.415900024e3
1.365099976e3
1.387900024e3
1.376199951e3
1.365199951e3
1.371599976e3
1.377599976e3
1.384199951e3
1.375400024e3
1.371199951e3
1.371300049e3
1.361199951e3
1.360599976e3
1.347099976e3
1.3045e3
1.273199951e3
1.325699951e3
1.346800049e3
1.347400024e3
1.338400024e3
1.332900024e3
1.337300049e3
1.364400024e3
1.4315e3
1.444900024e3
1.475199951e3
1.4725e3
1.485400024e3
1.515699951e3
1.529599976e3
1.524800049e3
1.535e3
1.564300049e3
1.565400024e3
1.583300049e3
1.576099976e3
1.574800049e3
1.557099976e3
1.564400024e3
1.594900024e3
1.603800049e3
1.591099976e3
1.603099976e3
1.611900024e3
1.6235e3
1.6235e3
1.6245e3
1.616099976e3
1.649199951e3
1.647099976e3
1.677400024e3
1.7095e3
1.739400024e3
1.725300049e3
1.761199951e3
1.758e3
1.7625e3
1.7915e3
1.785599976e3
1.780699951e3
1.777099976e3
1.8255e3
1.838199951e3
1.860599976e3
1.873900024e3
1.905e3
1.836599976e3
1.861099976e3
1.792900024e3
1.784800049e3
1.809199951e3
1.7965e3
1.762599976e3
1.758e3
1.734800049e3
1.767900024e3
1.770099976e3
1.795599976e3
1.838900024e3
1.888400024e3
1.880099976e3
1.900599976e3
1.907300049e3
1.881599976e3
1.868800049e3
1.875699951e3
1.8525e3
1.8425e3
1.822300049e3
1.783400024e3
1.741400024e3
1.743699951e3
1.7645e3
1.8105e3
1.810199951e3
1.838199951e3
1.871599976e3
1.869699951e3
1.897099976e3
1.891699951e3
1.882900024e3
1.863e3
1.831599976e3
1.852900024e3
1.838300049e3
1.827599976e3
1.872099976e3
1.8525e3
1.845300049e3
1.844199951e3
1.840900024e3
1.826900024e3
1.810199951e3
1.785699951e3
1.811099976e3
1.815300049e3
1.820900024e3
1.829599976e3
1.830300049e3
1.833800049e3
1.856199951e3
1.892300049e3
1.907400024e3
1.894199951e3
1.886900024e3
1.895900024e3
1.887300049e3
1.873099976e3
1.843699951e3
1.796300049e3
1.802599976e3
1.809900024e3
1.7425e3
1.692900024e3
1.593300049e3
1.634199951e3
1.686300049e3
1.624300049e3
1.562699951e3
1.599900024e3
1.601e3
1.603400024e3
1.599300049e3
1.658900024e3
1.676699951e3
1.683e3
1.672900024e3
1.614199951e3
1.582300049e3
1.590300049e3
1.617400024e3
1.6405e3
1.636e3
1.639800049e3
1.689199951e3
1.674199951e3
1.647900024e3
1.657199951e3
1.625199951e3
1.584099976e3
1.522900024e3
1.466599976e3
1.537699951e3
1.547800049e3
1.551199951e3
1.569699951e3
1.557099976e3
1.536699951e3
1.538e3
1.552800049e3
1.560400024e3
1.538300049e3
1.5155e3
1.525599976e3
1.518400024e3
1.516599976e3
1.510300049e3
1.498699951e3
1.474099976e3
1.439e3
1.424599976e3
1.366800049e3
1.353099976e3
1.376800049e3
1.423199951e3
1.409e3
1.400400024e3
1.384099976e3
1.383400024e3
1.395300049e3
1.392599976e3
1.385300049e3
1.369900024e3
1.326e3
1.285800049e3
1.294099976e3
1.342800049e3
1.328199951e3
1.318199951e3
1.307699951e3
1.295800049e3
1.272099976e3
1.264400024e3
1.257400024e3
1.252099976e3
1.257900024e3
1.289099976e3
1.327099976e3
1.359099976e3
1.389699951e3
1.454400024e3
1.453400024e3
1.437900024e3
1.425e3
1.428e3
1.432599976e3
1.454800049e3
1.491699951e3
1.509699951e3
1.555199951e3
1.560400024e3
1.569800049e3
1.565400024e3
1.5575e3
1.537e3
1.549199951e3
1.565300049e3
1.597300049e3
1.558400024e3
1.547800049e3
1.568599976e3
1.609599976e3
1.642800049e3
1.655800049e3
1.651900024e3
1.631599976e3
1.608099976e3
1.585699951e3
1.608199951e3
1.627199951e3
1.634550049e3
1.679300049e3
1.6915e3
1.691599976e3
1.7035e3
1.727199951e3
1.716e3
1.689099976e3
1.688e3
1.699e3
1.723800049e3
1.748300049e3
1.742599976e3
1.731e3
1.727400024e3
1.724e3
1.724e3
1.713800049e3
1.719599976e3
1.730199951e3
1.731699951e3
1.7525e3
1.754199951e3
1.761099976e3
1.754900024e3
1.758099976e3
1.759400024e3
1.776699951e3
1.817199951e3
1.836099976e3
1.822900024e3
1.806400024e3
1.795199951e3
1.782099976e3
1.763800049e3
1.763699951e3
1.760199951e3
1.749e3
1.764599976e3
1.771e3
1.777400024e3
1.797900024e3
1.804699951e3
1.779300049e3
1.740699951e3
1.680800049e3
1.653199951e3
1.664300049e3
1.624199951e3
1.607599976e3
1.659699951e3
1.640400024e3
1.625699951e3
1.661300049e3
1.638800049e3
1.628300049e3
1.595e3
1.572900024e3
1.556699951e3
1.574099976e3
1.573e3
1.542699951e3
1.515699951e3
1.504199951e3
1.546699951e3
1.563599976e3
1.590400024e3
1.613e3
1.604900024e3
1.637900024e3
1.65e3
1.644400024e3
1.644400024e3
1.6555e3
1.637800049e3
1.642599976e3
1.663599976e3
1.658e3
1.666800049e3
1.669400024e3
1.6615e3
1.669e3
1.702099976e3
1.735699951e3
1.732400024e3
1.767800049e3
1.773900024e3
1.771699951e3
1.7575e3
1.741699951e3
1.742699951e3
1.7645e3
1.783400024e3
1.789800049e3
1.782599976e3
1.778900024e3
1.7575e3
1.761400024e3
1.7455e3
1.720300049e3
1.736400024e3
1.7425e3
1.700900024e3
1.679300049e3
1.684400024e3
1.644699951e3
1.628300049e3
1.662800049e3
1.638099976e3
1.641099976e3
1.6705e3
1.660900024e3
1.653599976e3
1.634300049e3
1.611900024e3
1.608300049e3
1.610199951e3
1.629900024e3
1.627099976e3
1.637300049e3
1.6385e3
1.627900024e3
1.624900024e3
1.628599976e3
1.621199951e3
1.589400024e3
1.613699951e3
1.613e3
1.605300049e3
1.596199951e3
1.580199951e3
1.573400024e3
1.553e3
1.579599976e3
1.5895e3
1.569900024e3
1.563599976e3
1.565400024e3
1.573699951e3
1.591699951e3
1.619300049e3
1.640300049e3
1.652400024e3
1.643800049e3
1.649400024e3
1.646900024e3
1.649400024e3
1.668800049e3
1.6855e3
1.666300049e3
1.662400024e3
1.662e3
1.660400024e3
1.647199951e3
1.6535e3
1.684699951e3
1.7035e3
1.718400024e3
1.727699951e3
1.7275e3
1.717800049e3
1.7175e3
1.717099976e3
1.704800049e3
1.6915e3
1.681400024e3
1.739599976e3
1.774e3
1.765900024e3
1.749699951e3
1.762599976e3
1.773e3
1.787199951e3
1.773699951e3
1.8005e3
1.807099976e3
1.805400024e3
1.802e3
1.789199951e3
1.8055e3
1.776300049e3
1.831e3
1.841699951e3
1.8695e3
1.868199951e3
1.876e3
1.895699951e3
1.933400024e3
1.920400024e3
1.913800049e3
1.933400024e3
1.939800049e3
1.914099976e3
1.902800049e3
1.916699951e3
1.932800049e3
1.932199951e3
1.929599976e3
1.949300049e3
1.937800049e3
1.934599976e3
1.9265e3
1.889400024e3
1.858300049e3
1.847e3
1.827800049e3
1.8015e3
1.773800049e3
1.796300049e3
1.8275e3
1.842800049e3
1.839699951e3
1.845900024e3
1.855300049e3
1.834400024e3
1.826400024e3
1.844300049e3
1.848199951e3
1.849099976e3
1.849900024e3
1.861199951e3
1.902699951e3
1.942099976e3
1.952599976e3
1.967900024e3
1.986599976e3
1.9595e3
1.977400024e3
2.005199951e3
2.0135e3
2.005300049e3
2.031199951e3
2.010400024e3
1.979699951e3
2.016400024e3
2.020300049e3
2.000400024e3
2.012e3
1.968099976e3
1.928400024e3
1.953099976e3
2.036099976e3
2.056300049e3
2.109199951e3
2.123e3
2.156300049e3
2.148399902e3
2.165800049e3
2.185699951e3
2.182800049e3
2.168199951e3
2.164100098e3
2.230800049e3
2.259e3
2.225199951e3
2.212800049e3
2.2315e3
2.270699951e3
2.323899902e3
2.383e3
2.383199951e3
2.433199951e3
2.398100098e3
2.409399902e3
2.411100098e3
2.366600098e3
2.389899902e3
2.422899902e3
2.454e3
2.491e3
2.479699951e3
2.505600098e3
2.561800049e3
2.5625e3
2.593199951e3
2.574699951e3
2.596699951e3
2.603e3
2.502199951e3
2.550300049e3
2.658600098e3
2.684399902e3
2.637399902e3
2.457800049e3
2.554600098e3
2.566199951e3
2.5355e3
2.485399902e3
2.506199951e3
2.556800049e3
2.6015e3
2.656800049e3
2.683100098e3
2.693699951e3
2.660399902e3
2.659300049e3
2.712399902e3
2.743300049e3
2.783300049e3
2.787199951e3
2.784899902e3
2.8165e3
2.826e3
2.824600098e3
2.881899902e3
2.858899902e3
2.814e3
2.797600098e3
2.778300049e3
2.759699951e3
2.7805e3
2.775199951e3
2.708899902e3
2.684100098e3
2.635100098e3
2.572399902e3
2.588600098e3
2.588600098e3
2.585399902e3
2.514199951e3
2.562699951e3
2.561899902e3
2.5695e3
2.601899902e3
2.571399902e3
2.533100098e3
2.506100098e3
2.510899902e3
2.429899902e3
2.362e3
2.382199951e3
2.396699951e3
2.383e3
2.511899902e3
2.543100098e3
2.520899902e3
2.446199951e3
2.457600098e3
2.410399902e3
2.288100098e3
2.231100098e3
2.255699951e3
2.267300049e3
2.222800049e3
2.201600098e3
2.215399902e3
2.196300049e3
2.197699951e3
2.195899902e3
2.136899902e3
2.070600098e3
1.961099976e3
2.0585e3
2.174e3
2.224199951e3
2.266800049e3
2.337899902e3
2.311300049e3
2.2955e3
2.224399902e3
2.227699951e3
2.236199951e3
2.173600098e3
2.146199951e3
2.215199951e3
2.188199951e3
2.222199951e3
2.237800049e3
2.2415e3
2.276899902e3
2.361800049e3
2.402600098e3
2.413399902e3
2.430300049e3
2.454100098e3
2.474199951e3
2.446100098e3
2.483699951e3
2.478600098e3
2.477699951e3
2.443399902e3
2.441300049e3
2.462699951e3
2.490699951e3
2.459699951e3
2.398199951e3
2.401899902e3
2.387100098e3
2.294899902e3
2.293e3
2.298800049e3
2.3105e3
2.309199951e3
2.281800049e3
2.253300049e3
2.257600098e3
2.238899902e3
2.231100098e3
2.232e3
2.227300049e3
2.265e3
2.258199951e3
2.256e3
2.262600098e3
2.269300049e3
2.291300049e3
2.334600098e3
2.315600098e3
2.292199951e3
2.290199951e3
2.2665e3
2.277199951e3
2.281300049e3
2.274300049e3
2.256300049e3
2.215399902e3
2.218699951e3
2.281199951e3
2.312899902e3
2.390199951e3
2.429e3
2.415e3
2.461e3
2.4615e3
2.532600098e3
2.558e3
2.571800049e3
2.6105e3
2.6115e3
2.591899902e3
2.578399902e3
2.567699951e3
2.638399902e3
2.653899902e3
2.668899902e3
2.701399902e3
2.696800049e3
2.709899902e3
2.767100098e3
2.774e3
2.794399902e3
2.782399902e3
2.767899902e3
2.746e3
2.743199951e3
2.71e3
2.700199951e3
2.670199951e3
2.665899902e3
2.696300049e3
2.742100098e3
2.753800049e3
2.750899902e3
2.710600098e3
2.708199951e3
2.746699951e3
2.790899902e3
2.804699951e3
2.826600098e3
2.787699951e3
2.819899902e3
2.851300049e3
2.835199951e3
2.816600098e3
2.768699951e3
2.714399902e3
2.746100098e3
2.676399902e3
2.669800049e3
2.629800049e3
2.637699951e3
2.674600098e3
2.621399902e3
2.661300049e3
2.733899902e3
2.760300049e3
2.776e3
2.756600098e3
2.726699951e3
2.749399902e3
2.731399902e3
2.700100098e3
2.621800049e3
2.5585e3
2.564699951e3
2.601300049e3
2.564300049e3
2.552100098e3
2.543100098e3
2.581600098e3
2.588399902e3
2.611899902e3
2.618899902e3
2.492300049e3
2.527e3
2.486600098e3
2.459199951e3
2.510399902e3
2.465199951e3
2.429100098e3
2.428199951e3
2.451100098e3
2.416699951e3
2.439e3
2.480199951e3
2.562800049e3
2.596199951e3
2.591300049e3
2.5375e3
2.521399902e3
2.514399902e3
2.520899902e3
2.499899902e3
2.467800049e3
2.408e3
2.401600098e3
2.378699951e3
2.327600098e3
2.254800049e3
2.231100098e3
2.151399902e3
2.328100098e3
2.331e3
2.276899902e3
2.337699951e3
2.411300049e3
2.373e3
2.3195e3
2.241e3
2.276800049e3
2.270199951e3
2.112800049e3
1.960900024e3
2.026e3
2.1075e3
2.222399902e3
2.242100098e3
2.213800049e3
2.160800049e3
2.062899902e3
2.052699951e3
2.058899902e3
2.0945e3
2.065899902e3
2.0355e3
1.952e3
1.900300049e3
2.067600098e3
2.002599976e3
1.943300049e3
1.963699951e3
1.959199951e3
1.973699951e3
1.9615e3
1.932e3
1.965099976e3
1.927699951e3
1.9165e3
1.798900024e3
1.790800049e3
1.815e3
1.768400024e3
1.6565e3
1.7185e3
1.615400024e3
1.573e3
1.458699951e3
1.533199951e3
1.494599976e3
1.502099976e3
1.509699951e3
1.525900024e3
1.5225e3
1.507099976e3
1.5065e3
1.603300049e3
1.580099976e3
1.618400024e3
1.6045e3
1.582699951e3
1.594199951e3
1.588400024e3
1.586699951e3
1.612699951e3
1.714800049e3
1.818e3
1.832599976e3
1.810300049e3
1.827699951e3
1.826400024e3
1.895199951e3
1.940599976e3
1.903400024e3
1.907199951e3
1.944699951e3
1.897300049e3
1.867300049e3
1.828699951e3
1.834599976e3
1.787099976e3
1.789300049e3
1.822800049e3
1.915900024e3
2.017199951e3
2.004300049e3
2.014199951e3
1.986e3
1.9695e3
1.9765e3
2.020300049e3
2.006400024e3
2.014900024e3
2.038900024e3
2.026300049e3
2.003699951e3
2.026099976e3
2.045900024e3
2.070800049e3
2.077199951e3
2.011699951e3
2.012300049e3
2.075600098e3
2.091199951e3
2.046300049e3
2.002199951e3
1.955599976e3
1.969e3
1.944e3
1.9345e3
1.999699951e3
2.0325e3
2.026699951e3
2.001099976e3
1.988e3
1.981199951e3
1.956599976e3
1.968e3
1.985599976e3
1.982199951e3
1.994599976e3
2.035699951e3
2.022400024e3
2.004599976e3
2.015e3
2.046900024e3
2.053399902e3
2.0725e3
2.108699951e3
2.165e3
2.1925e3
2.195899902e3
2.189699951e3
2.176899902e3
2.290600098e3
2.399300049e3
2.4385e3
2.544800049e3
2.473899902e3
2.524800049e3
2.586600098e3
2.5385e3
2.520899902e3
2.483399902e3
2.429600098e3
2.431699951e3
2.480100098e3
2.48e3
2.456899902e3
2.390699951e3
2.394899902e3
2.400899902e3
2.369100098e3
2.378300049e3
2.440600098e3
2.492199951e3
2.542600098e3
2.568800049e3
2.534800049e3
2.548300049e3
2.571100098e3
2.526600098e3
2.516699951e3
2.523399902e3
2.500899902e3
2.491899902e3
2.481600098e3
2.484699951e3
2.487600098e3
2.471699951e3
2.432600098e3
2.456600098e3
2.484300049e3
2.486600098e3
2.477800049e3
2.505199951e3
2.570199951e3
2.5985e3
2.596399902e3
2.607899902e3
2.6185e3
2.611100098e3
2.583199951e3
2.5665e3
2.580100098e3
2.566399902e3
2.539e3
2.561100098e3
2.552100098e3
2.545199951e3
2.513699951e3
2.457100098e3
2.412e3
2.319800049e3
2.377199951e3
2.392300049e3
2.292e3
2.275199951e3
2.267100098e3
2.347699951e3
2.410300049e3
2.341e3
2.336100098e3
2.357199951e3
2.326899902e3
2.291600098e3
2.331899902e3
2.302e3
2.3285e3
2.352399902e3
2.3335e3
2.291600098e3
2.293600098e3
2.202899902e3
2.171e3
2.2445e3
2.353800049e3
2.308100098e3
2.299199951e3
2.3e3
2.282399902e3
2.255699951e3
2.219199951e3
2.303100098e3
2.315899902e3
2.2615e3
2.2415e3
2.260199951e3
2.2625e3
2.3495e3
2.448399902e3
2.534699951e3
2.571399902e3
2.576e3
2.554800049e3
2.6155e3
2.7245e3
2.689e3
2.703399902e3
2.689600098e3
2.666800049e3
2.680899902e3
2.667199951e3
2.655399902e3
2.607800049e3
2.586100098e3
2.575399902e3
2.675699951e3
2.656699951e3
2.7475e3
2.7465e3
2.834399902e3
2.826699951e3
2.825199951e3
2.806600098e3
2.790800049e3
2.7785e3
2.929399902e3
3.004800049e3
3.002600098e3
3.011100098e3
3.002100098e3
2.9575e3
2.974300049e3
2.997300049e3
2.934100098e3
2.908199951e3
2.921300049e3
2.919e3
2.983300049e3
3.058399902e3
3.0875e3
3.074e3
3.054600098e3
3.053199951e3
3.079100098e3
3.088e3
3.065100098e3
3.034699951e3
3.078199951e3
3.101899902e3
3.048100098e3
3.010800049e3
3.0375e3
2.985100098e3
2.950600098e3
2.920699951e3
2.971300049e3
2.946399902e3
2.971300049e3
2.971100098e3
2.904399902e3
2.907800049e3
2.981e3
2.981399902e3
2.955399902e3
2.939e3
2.862600098e3
2.8325e3
2.892399902e3
2.879699951e3
2.856699951e3
2.820399902e3
2.8265e3
2.736399902e3
2.778e3
2.819899902e3
2.864899902e3
2.8535e3
2.844100098e3
2.874300049e3
3.003800049e3
3.004399902e3
3.046800049e3
3.068e3
3.094600098e3
3.061800049e3
3.080399902e3
3.072399902e3
3.113300049e3
3.0775e3
3.086399902e3
3.021e3
3.0095e3
3.044600098e3
3.044e3
3.174899902e3
3.204699951e3
3.200899902e3
3.234600098e3
3.2735e3
3.2845e3
3.251199951e3
3.217899902e3
3.252300049e3
3.239e3
3.217e3
3.2e3
3.187199951e3
3.1625e3
3.146e3
3.152699951e3
3.168199951e3
3.194399902e3
3.182e3
3.216100098e3
3.250800049e3
3.250300049e3
3.232100098e3
3.225899902e3
3.259399902e3
3.316199951e3
3.342699951e3
3.352899902e3
3.316e3
3.313199951e3
3.321199951e3
3.314300049e3
3.2785e3
3.260899902e3
3.2055e3
3.191800049e3
3.228300049e3
3.257199951e3
3.271899902e3
3.262e3
3.242300049e3
3.227300049e3
3.216300049e3
3.183800049e3
3.174899902e3
3.190699951e3
3.202199951e3
3.210800049e3
3.181e3
3.136100098e3
3.132199951e3
3.16e3
3.177899902e3
3.183600098e3
3.210800049e3
3.177699951e3
3.198899902e3
3.181800049e3
3.174899902e3
3.105899902e3
3.034899902e3
3.085699951e3
3.0875e3
3.056300049e3
3.01e3
2.916600098e3
2.944399902e3
2.990300049e3
3.064199951e3
3.060100098e3
3.014899902e3
3.003100098e3
2.943e3
2.938e3
2.990899902e3
2.969899902e3
2.986899902e3
3.007199951e3
3.118399902e3
3.188199951e3
3.177899902e3
3.206800049e3
3.189e3
3.185399902e3
3.219e3
3.256e3
3.235699951e3
3.265199951e3
3.311699951e3
3.361399902e3
3.324699951e3
3.401800049e3
3.412399902e3
3.389300049e3
3.364399902e3
3.357199951e3
3.433800049e3
3.410800049e3
3.334899902e3
3.3055e3
3.309600098e3
3.267e3
3.33e3
3.306699951e3
3.340899902e3
3.341199951e3
3.309300049e3
3.303e3
3.319e3
3.311699951e3
3.353800049e3
3.369e3
3.348399902e3
3.318199951e3
3.300399902e3
3.293600098e3
3.2745e3
3.2395e3
3.236800049e3
3.236300049e3
3.2865e3
3.358300049e3
3.373399902e3
3.376100098e3
3.3455e3
3.340100098e3
3.372800049e3
3.365399902e3
3.335199951e3
3.287399902e3
3.251199951e3
3.263e3
3.2885e3
3.319600098e3
3.286e3
3.247800049e3
3.2645e3
3.279199951e3
3.233300049e3
3.2165e3
3.199100098e3
3.1625e3
3.213300049e3
3.255800049e3
3.247699951e3
3.286e3
3.290399902e3
3.293199951e3
3.347699951e3
3.369699951e3
3.374399902e3
3.401e3
3.392199951e3
3.385100098e3
3.366199951e3
3.358199951e3
3.32e3
3.288300049e3
3.246699951e3
3.2715e3
3.268800049e3
3.273100098e3
3.277399902e3
3.311100098e3
3.396399902e3
3.3905e3
3.376600098e3
3.333100098e3
3.335100098e3
3.307100098e3
3.241800049e3
3.205199951e3
3.175100098e3
3.254e3
3.273199951e3
3.330100098e3
3.311399902e3
3.299199951e3
3.2985e3
3.310899902e3
3.327199951e3
3.347e3
3.361e3
3.3595e3
3.397e3
3.492199951e3
3.516100098e3
3.558e3
3.578300049e3
3.596100098e3
3.561600098e3
3.631399902e3
3.728e3
3.701800049e3
3.733199951e3
3.739600098e3
3.717300049e3
3.708e3
3.695199951e3
3.680600098e3
3.685199951e3
3.676800049e3
3.631600098e3
3.672899902e3
3.647100098e3
3.6365e3
3.653e3
3.654699951e3
3.654300049e3
3.679100098e3
3.75e3
3.802600098e3
3.7785e3
3.826800049e3
3.850399902e3
3.842699951e3
3.875e3
3.839699951e3
3.88e3
3.889800049e3
3.938699951e3
3.890199951e3
3.851899902e3
3.841e3
3.795899902e3
3.755699951e3
3.7625e3
3.807e3
3.809800049e3
3.844800049e3
3.804100098e3
3.758100098e3
3.745399902e3
3.775699951e3
3.760600098e3
3.797100098e3
3.867199951e3
3.809899902e3
3.828e3
3.8375e3
3.842899902e3
3.748e3
3.714300049e3
3.716199951e3
3.741300049e3
3.7525e3
3.792800049e3
3.784300049e3
3.797300049e3
3.821800049e3
3.7645e3
3.798699951e3
3.805100098e3
3.834600098e3
3.798399902e3
3.788399902e3
3.7585e3
3.8155e3
3.827e3
3.773699951e3
3.782600098e3
3.756199951e3
3.757300049e3
3.756600098e3
3.764899902e3
3.798199951e3
3.774e3
3.821899902e3
3.873399902e3
3.930100098e3
3.930699951e3
3.894199951e3
3.887199951e3
3.890399902e3
3.921399902e3
3.952600098e3
3.974399902e3
3.9995e3
3.988300049e3
3.985e3
3.960899902e3
3.906300049e3
3.936100098e3
3.968800049e3
4.002800049e3
4.060100098e3
4.121600098e3
4.1195e3
4.160899902e3
4.126299805e3
4.142899902e3
4.194399902e3
4.24e3
4.244600098e3
4.259799805e3
4.276799805e3
4.2815e3
4.353700195e3
4.439100098e3
4.436799805e3
4.4035e3
4.397799805e3
4.465e3
4.481100098e3
4.458e3
4.508799805e3
4.559200195e3
4.591600098e3
4.644600098e3
4.741200195e3
4.821100098e3
4.8365e3
4.862399902e3
4.821600098e3
4.777100098e3
4.694399902e3
4.787399902e3
4.816399902e3
4.7205e3
4.590200195e3
4.652200195e3
4.742100098e3
4.762700195e3
4.722399902e3
4.712200195e3
4.7975e3
4.974200195e3
5.067799805e3
5.067e3
5.135200195e3
5.183e3
5.212899902e3
5.195299805e3
5.075100098e3
5.043700195e3
5.002899902e3
5.016600098e3
5.014600098e3
4.956600098e3
4.952899902e3
5.0415e3
5.124200195e3
5.0705e3
5.023399902e3
4.996200195e3
4.9165e3
4.912899902e3
4.789399902e3
4.648399902e3
4.780200195e3
4.888799805e3
4.8915e3
4.927399902e3
4.933399902e3
4.938e3
4.822100098e3
4.720600098e3
4.8485e3
4.833100098e3
5.009600098e3
5.074899902e3
5.118100098e3
5.278700195e3
5.2585e3
5.210600098e3
5.228700195e3
5.25e3
5.269700195e3
5.3215e3
5.354399902e3
5.3255e3
5.314200195e3
5.316e3
5.360700195e3
5.300799805e3
5.257299805e3
5.267299805e3
5.252100098e3
5.324e3
5.345200195e3
5.341799805e3
5.275600098e3
5.312600098e3
5.3695e3
5.299200195e3
5.058700195e3
4.920100098e3
4.263899902e3
4.762299805e3
4.795e3
4.6295e3
4.647799805e3
4.849700195e3
4.8535e3
4.823700195e3
4.780200195e3
4.6645e3
4.5455e3
4.527100098e3
4.334799805e3
4.448799805e3
4.532700195e3
4.588100098e3
4.595899902e3
4.679200195e3
4.832200195e3
4.720899902e3
4.787100098e3
4.897e3
4.957100098e3
4.974600098e3
5.118200195e3
5.126700195e3
5.127899902e3
5.131100098e3
5.110200195e3
5.110399902e3
5.111899902e3
5.045399902e3
4.953e3
5.008100098e3
5.087299805e3
5.112e3
5.040899902e3
4.9465e3
4.931600098e3
4.925899902e3
4.912700195e3
5.034e3
5.120600098e3
5.206399902e3
5.229399902e3
5.204e3
5.199600098e3
5.033399902e3
4.942899902e3
4.837200195e3
4.547700195e3
4.686899902e3
4.673600098e3
4.650100098e3
4.589100098e3
4.671200195e3
4.773399902e3
4.691700195e3
4.617700195e3
4.549899902e3
4.542899902e3
4.526600098e3
4.5835e3
4.546299805e3
4.477600098e3
4.569399902e3
4.673100098e3
4.765399902e3
4.787399902e3
4.7515e3
4.6975e3
4.722e3
4.729299805e3
4.682600098e3
4.615799805e3
4.588e3
4.513899902e3
4.550200195e3
4.606600098e3
4.597700195e3
4.561e3
4.599e3
4.740200195e3
4.775e3
4.7845e3
4.850700195e3
4.841299805e3
4.804100098e3
4.757e3
4.855799805e3
4.812200195e3
4.710299805e3
4.742299805e3
4.758399902e3
4.785399902e3
4.723799805e3
4.784299805e3
4.844399902e3
4.852299805e3
4.917100098e3
5.042100098e3
5.004600098e3
4.997100098e3
4.986200195e3
5.043100098e3
5.0385e3
5.016200195e3
4.999100098e3
4.984100098e3
4.927899902e3
4.924600098e3
4.866700195e3
4.921200195e3
4.919100098e3
4.961299805e3
4.991e3
5.001600098e3
5.083700195e3
5.166399902e3
5.1855e3
5.164700195e3
5.151600098e3
5.086200195e3
4.909799805e3
5.035180176e3
5.028649902e3
5.098529785e3
5.041379883e3
4.927930176e3
4.927009766e3
4.937649902e3
4.843540039e3
4.812140137e3
4.756600098e3
4.739180176e3
4.786180176e3
4.646509766e3
4.624450195e3
4.607339844e3
4.660439941e3
4.648430176e3
4.612290039e3
4.453580078e3
4.480359863e3
4.468220215e3
4.530009766e3
4.41352002e3
4.480009766e3
4.455240234e3
4.592009766e3
4.601259766e3
4.598089844e3
4.559450195e3
4.396799805e3
4.289310059e3
4.215680176e3
4.04898999e3
4.125970215e3
4.34097998e3
4.26872998e3
4.353740234e3
4.320359863e3
4.387859863e3
4.378259766e3
4.233919922e3
4.157810059e3
4.184560059e3
4.282620117e3
4.422089844e3
4.431799805e3
4.48375e3
4.411879883e3
4.510609863e3
4.573279785e3
4.532589844e3
4.566879883e3
4.625379883e3
4.665790039e3
4.593779785e3
4.655419922e3
4.674529785e3
4.602689941e3
4.552740234e3
4.56475e3
4.4845e3
4.495100098e3
4.473040039e3
4.34397998e3
4.340339844e3
4.351370117e3
4.244959961e3
4.174339844e3
4.071949951e3
4.055320068e3
3.98172998e3
3.844929932e3
3.73148999e3
3.628449951e3
3.5615e3
3.580550049e3
3.583719971e3
3.533139893e3
3.648840088e3
3.604360107e3
3.498810059e3
3.413149902e3
3.41301001e3
3.368790039e3
3.254439941e3
3.055709961e3
3.154139893e3
2.991929932e3
3.178560059e3
3.102389893e3
3.045169922e3
3.194540039e3
3.23723999e3
3.16726001e3
2.856100098e3
2.917780029e3
3.023899902e3
3.414679932e3
3.39547998e3
3.475899902e3
3.494399902e3
3.577360107e3
3.902189941e3
3.69047998e3
3.703689941e3
3.717179932e3
3.679909912e3
3.569879883e3
3.39022998e3
3.528649902e3
3.42797998e3
3.434820068e3
3.375439941e3
3.387459961e3
3.444060059e3
3.560610107e3
3.57723999e3
3.595419922e3
3.83102002e3
3.831330078e3
3.812959961e3
3.82048999e3
3.850449951e3
4.02598999e3
3.99322998e3
3.99451001e3
3.917459961e3
3.843679932e3
3.90772998e3
4.074860107e3
4.127850098e3
4.26772998e3
4.26097998e3
4.286939941e3
4.201240234e3
4.14277002e3
4.117689941e3
4.028699951e3
4.007620117e3
3.9715e3
3.954199951e3
4.05923999e3
3.995620117e3
4.131450195e3
4.032179932e3
4.007919922e3
4.025659912e3
3.992300049e3
3.769879883e3
3.749379883e3
3.815389893e3
3.700189941e3
3.759830078e3
3.806959961e3
3.779530029e3
3.80552002e3
3.798870117e3
3.881439941e3
3.828320068e3
3.753040039e3
3.74125e3
3.790850098e3
3.84123999e3
3.909570068e3
3.899110107e3
3.930290039e3
4.001350098e3
3.942669922e3
3.916800049e3
3.960780029e3
3.959659912e3
3.83572998e3
3.759870117e3
3.745149902e3
3.66525e3
3.638550049e3
3.592199951e3
3.459639893e3
3.300419922e3
3.356590088e3
3.61777002e3
3.63777002e3
3.603429932e3
3.775409912e3
3.734199951e3
3.697030029e3
3.707800049e3
3.765969971e3
3.815350098e3
3.992909912e3
3.957929932e3
4.03023999e3
4.014580078e3
4.060560059e3
4.013550049e3
4.016800049e3
3.946939941e3
3.94148999e3
4.107740234e3
4.101180176e3
4.103600098e3
4.159040039e3
4.076340088e3
4.112649902e3
4.200120117e3
4.243180176e3
4.231669922e3
4.269120117e3
4.292859863e3
4.260799805e3
4.217740234e3
4.186649902e3
4.127379883e3
4.21802002e3
4.327799805e3
4.460850098e3
4.568100098e3
4.72827002e3
4.679799805e3
4.69772998e3
4.769899902e3
4.890390137e3
4.855169922e3
4.864799805e3
4.784330078e3
4.715299805e3
4.632069824e3
4.819490234e3
4.829200195e3
4.736580078e3
4.845430176e3
4.882e3
4.930370117e3
5.101939941e3
5.146790039e3
5.123129883e3
5.175390137e3
5.204879883e3
5.303279785e3
5.296310059e3
5.297350098e3
5.490620117e3
5.556439941e3
5.464169922e3
5.337640137e3
5.284470215e3
5.475669922e3
5.481779785e3
5.405149902e3
5.382390137e3
5.458160156e3
5.517310059e3
5.414450195e3
5.579140137e3
5.560629883e3
5.802470215e3
5.964370117e3
6.080470215e3
5.981089844e3
5.877279785e3
6.022859863e3
5.913200195e3
5.8515e3
5.856149902e3
5.731200195e3
5.799490234e3
5.6395e3
5.498790039e3
5.441060059e3
5.618350098e3
5.498850098e3
5.423569824e3
5.477649902e3
5.436419922e3
5.400200195e3
5.363620117e3
5.371259766e3
5.421939941e3
5.428879883e3
5.398419922e3
5.366589844e3
5.234649902e3
5.117850098e3
5.299930176e3
5.628529785e3
5.660660156e3
5.716649902e3
5.823709961e3
5.773529785e3
5.637350098e3
5.549180176e3
5.515240234e3
5.574540039e3
5.645069824e3
5.829509766e3
5.854600098e3
5.887609863e3
5.955529785e3
5.918720215e3
5.931240234e3
5.89047998e3
5.888870117e3
5.769370117e3
5.844600098e3
5.834890137e3
5.875970215e3
5.886410156e3
5.912290039e3
5.814970215e3
5.857629883e3
5.784689941e3
5.613189941e3
5.427609863e3
5.406649902e3
5.48375e3
5.267680176e3
5.260350098e3
5.10677002e3
5.178089844e3
5.142910156e3
5.150790039e3
5.029660156e3
5.071700195e3
5.058310059e3
5.180879883e3
5.21752002e3
5.36902002e3
5.300459961e3
5.279890137e3
5.167720215e3
5.148419922e3
5.099259766e3
5.215149902e3
5.244109863e3
5.379850098e3
5.349939941e3
5.252330078e3
5.174799805e3
5.086870117e3
5.019350098e3
5.026569824e3
5.051e3
4.910060059e3
4.854279785e3
4.828919922e3
4.979930176e3
5.016120117e3
4.969850098e3
4.970240234e3
4.951680176e3
4.998830078e3
4.919790039e3
4.991759766e3
4.973930176e3
4.980879883e3
5.055759766e3
5.091689941e3
5.07975e3
5.050459961e3
4.985209961e3
5.044609863e3
4.989660156e3
5.11625e3
5.183680176e3
5.282959961e3
5.33102002e3
5.202819824e3
5.076140137e3
5.030609863e3
4.825049805e3
4.907470215e3
5.05047998e3
5.122390137e3
5.10527002e3
5.156060059e3
5.131580078e3
5.134959961e3
5.142220215e3
5.32852002e3
5.450370117e3
5.479790039e3
5.793850098e3
5.817040039e3
5.919970215e3
5.943959961e3
5.867379883e3
5.863839844e3
6.086299805e3
6.034759766e3
6.115100098e3
6.101859863e3
6.103620117e3
6.195029785e3
6.286680176e3
6.092259766e3
6.11075e3
6.182040039e3
6.326490234e3
6.337450195e3
6.303100098e3
6.136470215e3
6.201140137e3
6.3705e3
6.470410156e3
6.425700195e3
6.397839844e3
6.665029785e3
6.718330078e3
6.781390137e3
6.725549805e3
6.654220215e3
6.772149902e3
6.859029785e3
6.959350098e3
6.943100098e3
6.97675e3
6.835279785e3
6.933779785e3
6.937149902e3
6.986379883e3
7.00775e3
7.121790039e3
7.129879883e3
7.077709961e3
6.67527002e3
6.764310059e3
6.751649902e3
7.047089844e3
7.333700195e3
7.143129883e3
7.174100098e3
7.27452002e3
7.381490234e3
7.447120117e3
7.303319824e3
7.171200195e3
7.036790039e3
6.890779785e3
6.855350098e3
6.885879883e3
6.918939941e3
6.854390137e3
6.64847998e3
6.585669922e3
6.74052002e3
6.769810059e3
7.043100098e3
7.236540039e3
7.592569824e3
7.583509766e3
7.469160156e3
7.723859863e3
7.623470215e3
7.55822998e3
7.574640137e3
7.600720215e3
7.538189941e3
7.345569824e3
7.314970215e3
7.234759766e3
7.462120117e3
7.410819824e3
7.304350098e3
7.336649902e3
7.368549805e3
7.614830078e3
8.007759766e3
8.13127002e3
7.964870117e3
8.005950195e3
8.295200195e3
8.319669922e3
8.177419922e3
8.003720215e3
7.835629883e3
7.987850098e3
7.982419922e3
7.985339844e3
7.906390137e3
7.782609863e3
7.943509766e3
8.093580078e3
8.1395e3
7.952200195e3
7.88522998e3
7.604490234e3
7.47325e3
7.378819824e3
7.194830078e3
7.272839844e3
7.462930176e3
7.540089844e3
7.375540039e3
7.234709961e3
7.016689941e3
6.860259766e3
6.315910156e3
6.308259766e3
6.684e3
6.446669922e3
6.444129883e3
6.756950195e3
6.751069824e3
6.844779785e3
6.640680176e3
6.6125e3
6.415509766e3
6.504419922e3
6.324419922e3
6.196089844e3
6.08397998e3
6.104830078e3
6.255350098e3
6.343290039e3
6.366689941e3
6.189089844e3
6.113049805e3
5.863680176e3
5.656450195e3
5.593580078e3
5.800029785e3
5.66425e3
5.652290039e3
5.728e3
5.99847998e3
5.961140137e3
6.178060059e3
6.627339844e3
6.554890137e3
6.250689941e3
6.238410156e3
6.364910156e3
6.39872998e3
6.405e3
6.539200195e3
6.667200195e3
6.563609863e3
6.452899902e3
6.55125e3
6.521220215e3
6.687e3
6.570669922e3
6.425569824e3
6.599339844e3
6.747319824e3
6.676640137e3
6.834080078e3
6.948330078e3
7.373370117e3
7.520040039e3
7.372589844e3
7.306140137e3
7.370379883e3
7.398700195e3
7.266e3
7.416339844e3
7.428129883e3
7.435990234e3
7.291740234e3
7.216580078e3
6.86327002e3
6.765279785e3
6.71872998e3
6.658169922e3
6.715600098e3
6.74847998e3
6.607490234e3
6.344029785e3
6.514209961e3
6.50777002e3
6.543930176e3
6.509169922e3
6.582669922e3
6.635e3
6.669850098e3
6.519e3
6.474810059e3
6.501299805e3
6.506319824e3
6.501669922e3
6.47797998e3
6.536870117e3
6.386660156e3
6.345129883e3
6.341299805e3
6.367e3
6.293549805e3
6.181149902e3
6.226370117e3
6.331279785e3
6.572910156e3
6.664819824e3
6.722410156e3
6.775970215e3
6.824970215e3
6.78972998e3
6.953310059e3
6.90347998e3
6.801399902e3
6.702259766e3
6.833040039e3
6.878890137e3
6.835430176e3
6.599009766e3
6.634529785e3
6.752470215e3
6.558899902e3
6.549620117e3
6.533580078e3
6.459149902e3
6.368540039e3
6.475459961e3
6.334560059e3
6.244649902e3
6.230890137e3
6.345529785e3
6.368669922e3
6.166879883e3
6.141529785e3
6.095490234e3
5.946930176e3
5.751660156e3
5.853950195e3
5.789029785e3
5.709669922e3
5.76902002e3
5.99125e3
5.943330078e3
5.908290039e3
6.081660156e3
6.003680176e3
6.123509766e3
6.206370117e3
6.282580078e3
6.394240234e3
6.409040039e3
6.319580078e3
6.359910156e3
6.478640137e3
6.37675e3
6.216459961e3
6.10775e3
5.914839844e3
6.075200195e3
6.153330078e3
6.146100098e3
6.303470215e3
6.135450195e3
5.923919922e3
5.998140137e3
6.062740234e3
6.03227002e3
5.934930176e3
5.907240234e3
5.652629883e3
5.532640137e3
5.79377002e3
5.787350098e3
5.785359863e3
5.795089844e3
5.828120117e3
5.699759766e3
5.645589844e3
5.531390137e3
5.547169922e3
5.506549805e3
5.231850098e3
5.342310059e3
5.492310059e3
5.499399902e3
5.56827002e3
5.591990234e3
5.652189941e3
5.556709961e3
5.857450195e3
6.048339844e3
5.924330078e3
5.916060059e3
5.909529785e3
5.81497998e3
5.966799805e3
5.966600098e3
5.99802002e3
6.002649902e3
6.07825e3
6.194299805e3
6.267490234e3
6.271069824e3
6.377939941e3
6.311850098e3
6.281e3
6.418640137e3
6.419779785e3
6.518580078e3
6.496890137e3
6.540879883e3
6.52222998e3
6.447100098e3
6.350350098e3
6.330970215e3
6.344160156e3
6.43072998e3
6.361319824e3
6.360089844e3
6.395189941e3
6.368490234e3
6.369509766e3
6.246359863e3
6.007669922e3
6.030759766e3
5.998689941e3
6.05802002e3
6.065149902e3
6.032100098e3
6.080649902e3
6.133339844e3
6.110140137e3
6.252950195e3
6.331319824e3
6.361069824e3
6.270959961e3
5.963370117e3
5.991950195e3
5.813839844e3
5.792709961e3
5.878569824e3
5.935220215e3
5.769669922e3
5.63647998e3
5.618669922e3
5.647180176e3
5.78747998e3
5.700370117e3
5.648620117e3
5.727890137e3
5.694069824e3
5.575049805e3
5.573720215e3
5.699339844e3
5.695259766e3
5.756359863e3
5.968660156e3
6.002899902e3
5.951700195e3
6.068899902e3
6.143859863e3
6.029060059e3
5.950790039e3
5.885600098e3
5.887040039e3
5.933709961e3
6.007100098e3
6.008029785e3
5.98725e3
6.109200195e3
6.139620117e3
6.129509766e3
6.065580078e3
6.01052002e3
6.106419922e3
6.092069824e3
6.110359863e3
6.042029785e3
5.987e3
6.033970215e3
6.39277002e3
6.527600098e3
6.571080078e3
6.65127002e3
6.782509766e3
6.714470215e3
6.711339844e3
6.700330078e3
6.665540039e3
6.586930176e3
6.595390137e3
6.619660156e3
6.63175e3
6.672350098e3
6.79097998e3
6.840629883e3
6.783720215e3
6.731290039e3
6.796819824e3
6.802370117e3
6.749799805e3
6.670720215e3
6.489560059e3
6.359060059e3
6.455149902e3
6.543390137e3
6.539649902e3
6.562660156e3
6.582169922e3
6.587680176e3
6.607200195e3
6.666169922e3
6.797109863e3
6.840740234e3
6.868890137e3
6.814620117e3
6.715810059e3
6.709129883e3
6.713040039e3
6.564140137e3
6.470879883e3
6.452120117e3
6.377310059e3
6.395430176e3
6.388259766e3
6.418839844e3
6.38927002e3
6.422709961e3
6.377810059e3
6.411529785e3
6.502689941e3
6.522200195e3
6.538279785e3
6.474399902e3
6.573100098e3
6.707910156e3
6.702930176e3
6.633939941e3
6.638839844e3
6.651439941e3
6.599609863e3
6.628490234e3
6.655109863e3
6.671240234e3
6.542149902e3
6.445149902e3
6.218459961e3
6.245419922e3
6.276089844e3
6.333140137e3
6.294290039e3
6.41677002e3
6.399930176e3
6.302689941e3
6.324910156e3
6.310169922e3
6.310700195e3
6.233290039e3
6.17225e3
6.088450195e3
5.875859863e3
5.844600098e3
5.856189941e3
5.53102002e3
5.31677002e3
5.297859863e3
5.256e3
5.081919922e3
5.087939941e3
5.325109863e3
5.304379883e3
5.324839844e3
5.306080078e3
5.403529785e3
5.3855e3
5.361799805e3
5.407540039e3
5.499310059e3
5.528549805e3
5.527109863e3
5.558859863e3
5.684899902e3
5.808220215e3
5.671100098e3
5.500100098e3
5.542609863e3
5.541879883e3
5.52975e3
5.58822998e3
5.539279785e3
5.57127002e3
5.708279785e3
5.729129883e3
5.693120117e3
5.599129883e3
5.529180176e3
5.537040039e3
5.61077002e3
5.632759766e3
5.681069824e3
5.677790039e3
5.638040039e3
5.649870117e3
5.596379883e3
5.524569824e3
5.663350098e3
5.751720215e3
5.778649902e3
5.712459961e3
5.699189941e3
5.674410156e3
5.685390137e3
5.734899902e3
5.759490234e3
5.860439941e3
5.848209961e3
5.841339844e3
5.832830078e3
5.870930176e3
5.931430176e3
6.099279785e3
6.101720215e3
6.141189941e3
6.126379883e3
6.150259766e3
6.075060059e3
6.139069824e3
6.271490234e3
6.268970215e3
6.250740234e3
6.263290039e3
6.380600098e3
6.374490234e3
6.371839844e3
6.419189941e3
6.467089844e3
6.372279785e3
6.410049805e3
6.60375e3
6.612080078e3
6.565439941e3
6.641140137e3
6.560580078e3
6.453009766e3
6.420149902e3
6.38827002e3
6.573189941e3
6.579350098e3
6.604660156e3
6.60072998e3
6.607799805e3
6.590040039e3
6.782779785e3
6.768299805e3
6.831430176e3
6.872439941e3
6.793379883e3
6.750799805e3
6.927870117e3
6.901810059e3
6.865129883e3
6.786740234e3
6.780939941e3
6.681450195e3
6.589839844e3
6.673359863e3
6.715549805e3
6.717609863e3
6.697669922e3
6.679709961e3
6.609299805e3
6.583990234e3
6.533640137e3
6.473120117e3
6.562939941e3
6.637959961e3
6.795899902e3
6.734439941e3
6.898e3
7.029600098e3
7.053540039e3
7.154140137e3
7.061e3
7.192220215e3
7.161399902e3
7.278060059e3
7.218509766e3
7.18877002e3
7.273080078e3
7.344569824e3
7.427919922e3
7.384129883e3
7.4395e3
7.381569824e3
7.351189941e3
7.361859863e3
7.371890137e3
7.316689941e3
7.191939941e3
7.2535e3
7.335759766e3
7.27177002e3
7.271220215e3
7.517680176e3
7.44152002e3
7.39125e3
7.396720215e3
7.535069824e3
7.574350098e3
7.532140137e3
7.509220215e3
7.435129883e3
7.403379883e3
7.50472998e3
7.476370117e3
7.491779785e3
7.434189941e3
7.480740234e3
7.486859863e3
7.521950195e3
7.54247998e3
7.431890137e3
7.517839844e3
7.351080078e3
7.303569824e3
7.307160156e3
7.361939941e3
7.402799805e3
7.514899902e3
7.537819824e3
7.469680176e3
7.385919922e3
7.385149902e3
7.3985e3
7.366430176e3
7.357240234e3
7.303569824e3
7.130709961e3
7.061399902e3
7.031640137e3
6.997049805e3
7.016140137e3
6.974919922e3
6.791910156e3
6.857419922e3
6.835e3
6.862890137e3
6.801649902e3
6.720370117e3
6.788939941e3
6.765189941e3
6.691040039e3
6.580810059e3
6.502970215e3
6.331319824e3
6.354259766e3
6.171629883e3
6.400890137e3
6.460950195e3
6.363049805e3
6.30652002e3
6.326490234e3
6.352890137e3
6.462830078e3
6.488919922e3
6.460950195e3
6.37127002e3
6.390169922e3
6.400419922e3
6.372080078e3
6.316160156e3
6.403279785e3
6.433830078e3
6.336950195e3
6.113830078e3
5.892410156e3
6.010419922e3
5.922339844e3
5.900439941e3
6.103879883e3
6.014680176e3
6.021839844e3
5.755990234e3
5.644700195e3
5.534470215e3
5.747439941e3
5.855899902e3
6.02977002e3
5.913209961e3
5.901830078e3
5.841899902e3
6.053600098e3
6.146109863e3
6.190600098e3
6.200870117e3
6.192910156e3
6.267879883e3
6.239490234e3
6.148890137e3
6.262439941e3
6.157419922e3
6.115560059e3
6.181669922e3
6.216430176e3
6.165930176e3
6.094290039e3
6.114350098e3
6.06725e3
6.113319824e3
6.159899902e3
6.225160156e3
6.260609863e3
6.219930176e3
6.19052002e3
6.079950195e3
5.960379883e3
5.645e3
5.788779785e3
5.74172998e3
5.705669922e3
5.808439941e3
5.956930176e3
5.801120117e3
5.728459961e3
5.926660156e3
5.827709961e3
5.898379883e3
5.869220215e3
5.853549805e3
5.849419922e3
5.762399902e3
5.762149902e3
5.845330078e3
5.865180176e3
6.040319824e3
5.924939941e3
5.98577002e3
5.973209961e3
6.017370117e3
5.979569824e3
6.000620117e3
5.908069824e3
5.905580078e3
5.887290039e3
5.893759766e3
5.963830078e3
5.96772998e3
6.045160156e3
6.058899902e3
6.040169922e3
6.064e3
6.009930176e3
5.988529785e3
5.891790039e3
5.865109863e3
5.813359863e3
5.898060059e3
5.819089844e3
5.726e3
5.641740234e3
5.859049805e3
5.818430176e3
5.861819824e3
5.922410156e3
6.12925e3
6.158490234e3
6.156830078e3
6.223589844e3
6.221680176e3
6.187669922e3
6.152009766e3
6.12622998e3
6.05375e3
6.08152002e3
6.135390137e3
6.114200195e3
6.185950195e3
6.168459961e3
6.089660156e3
6.120459961e3
6.130830078e3
6.153220215e3
6.15147998e3
6.182910156e3
6.126240234e3
6.124509766e3
6.127089844e3
6.225399902e3
6.253339844e3
6.333459961e3
6.279279785e3
6.26647998e3
6.329959961e3
6.353029785e3
6.364640137e3
6.407e3
6.398899902e3
6.331990234e3
6.204459961e3
6.161120117e3
6.092129883e3
6.024089844e3
6.054439941e3
6.012560059e3
5.923330078e3
5.919700195e3
5.937970215e3
5.870509766e3
5.954350098e3
6.031810059e3
5.968459961e3
5.89427002e3
5.866029785e3
5.837890137e3
5.779450195e3
5.763870117e3
5.791390137e3
5.774390137e3
5.829870117e3
5.880009766e3
5.857350098e3
5.880899902e3
5.956970215e3
5.913680176e3
5.869209961e3
5.869790039e3
5.90002002e3
5.927060059e3
5.926649902e3
5.911240234e3
5.914410156e3
5.913919922e3
5.907930176e3
5.85977002e3
5.821100098e3
5.809970215e3
5.931959961e3
5.993009766e3
6.009919922e3
6.042759766e3
6.017430176e3
6.048410156e3
5.924339844e3
5.937990234e3
5.952379883e3
5.951339844e3
5.94747998e3
5.914029785e3
5.895759766e3
6.008509766e3
6.034740234e3
6.158970215e3
6.257129883e3
6.259459961e3
6.212140137e3
6.15402002e3
6.175220215e3
6.232740234e3
6.333589844e3
6.306600098e3
6.326649902e3
6.373910156e3
6.385109863e3
6.379439941e3
6.333e3
6.428200195e3
6.499689941e3
6.509879883e3
6.590919922e3
6.608180176e3
6.614680176e3
6.575290039e3
6.408620117e3
6.488490234e3
6.496430176e3
6.491890137e3
6.549790039e3
6.633509766e3
6.556910156e3
6.469180176e3
6.388490234e3
6.410819824e3
6.510890137e3
6.586919922e3
6.545779785e3
6.650310059e3
6.667350098e3
6.647709961e3
6.699180176e3
6.722240234e3
6.738970215e3
6.889759766e3
6.873390137e3
6.870600098e3
6.801589844e3
6.924990234e3
6.979680176e3
7.0605e3
6.984629883e3
7.019490234e3
7.13022998e3
7.125410156e3
7.084009766e3
7.080689941e3
7.015080078e3
7.114399902e3
7.078359863e3
7.118470215e3
7.083450195e3
7.054990234e3
7.123540039e3
7.16402002e3
7.127419922e3
7.142850098e3
7.215029785e3
7.234939941e3
7.171890137e3
7.096040039e3
7.083819824e3
7.167540039e3
7.120310059e3
7.023939941e3
6.999069824e3
7.030759766e3
7.02472998e3
7.164290039e3
7.280649902e3
7.309410156e3
7.349959961e3
7.314220215e3
7.233200195e3
7.260200195e3
7.355069824e3
7.320410156e3
7.344430176e3
7.273450195e3
7.230069824e3
7.304669922e3
7.316689941e3
7.356620117e3
7.358370117e3
7.368919922e3
7.421740234e3
7.418430176e3
7.500009766e3
7.487569824e3
7.460149902e3
7.498310059e3
7.49372998e3
7.435330078e3
7.437720215e3
7.502080078e3
7.563490234e3
7.591419922e3
7.631819824e3
7.671740234e3
7.719120117e3
7.71947998e3
7.775339844e3
7.814629883e3
7.732899902e3
7.734720215e3
7.741870117e3
7.71275e3
7.729140137e3
7.746540039e3
7.868279785e3
7.891669922e3
7.815470215e3
7.834470215e3
7.788080078e3
7.771930176e3
7.786220215e3
7.836359863e3
7.82247998e3
7.937180176e3
7.775799805e3
7.83877002e3
7.816310059e3
7.825009766e3
7.812069824e3
7.937e3
7.949029785e3
7.960419922e3
7.886720215e3
7.843700195e3
7.838140137e3
7.859819824e3
7.87577002e3
7.936680176e3
7.914140137e3
7.874049805e3
7.842859863e3
7.905209961e3
7.928720215e3
7.925200195e3
8.022939941e3
8.064830078e3
8.237160156e3
8.265849609e3
8.23205957e3
8.342629883e3
8.430599609e3
8.372099609e3
8.365509766e3
8.53930957e3
8.643929688e3
8.606030273e3
8.488650391e3
8.542e3
8.351290039e3
8.335120117e3
8.16472998e3
8.28880957e3
8.385400391e3
8.455980469e3
8.554480469e3
8.621110352e3
8.63544043e3
8.553740234e3
8.52880957e3
8.489540039e3
8.509379883e3
8.429030273e3
8.342110352e3
8.441089844e3
8.337969727e3
8.348339844e3
8.416070312e3
8.519700195e3
8.564900391e3
8.564900391e3
8.607959961e3
8.636049805e3
8.632129883e3
8.729530273e3
8.771429688e3
8.795280273e3
8.81819043e3
9.054110352e3
9.038459961e3
9.098219727e3
9.16980957e3
9.102820312e3
9.129049805e3
9.141580078e3
9.171660156e3
9.135160156e3
9.19380957e3
9.242570312e3
9.322820312e3
9.427799805e3
9.497009766e3
9.480240234e3
9.563910156e3
9.612139648e3
9.551129883e3
9.444230469e3
9.428769531e3
9.633860352e3
9.702849609e3
9.674179688e3
9.810769531e3
9.882349609e3
9.80494043e3
9.875320312e3
9.960049805e3
9.982870117e3
1.000469043e4
1.0100049805e4
1.0125040039e4
1.0072230469e4
9.888730469e3
9.764389648e3
9.855030273e3
9.926669922e3
1.0003570312e4
9.991799805e3
1.0157129883e4
1.010644043e4
1.0053179688e4
1.0196169922e4
1.0195030273e4
1.0095870117e4
1.0079200195e4
9.978709961e3
9.725830078e3
9.837330078e3
9.791349609e3
9.877290039e3
9.959410156e3
9.952009766e3
1.0039679688e4
9.928320312e3
1.0053889648e4
1.0161650391e4
1.0344790039e4
1.0432e4
1.0455509766e4
1.046875e4
1.05175e4
1.0611870117e4
1.0713540039e4
1.0749230469e4
1.0714280273e4
1.0746580078e4
1.0844030273e4
1.0686589844e4
1.0609919922e4
1.0610419922e4
1.0677139648e4
1.064680957e4
1.066344043e4
1.0539400391e4
1.0645150391e4
1.0721620117e4
1.0648769531e4
1.0606629883e4
1.0240910156e4
9.980509766e3
9.948129883e3
1.0191519531e4
1.0333169922e4
1.0114490234e4
9.852410156e3
9.790990234e3
9.440570312e3
9.648099609e3
9.690669922e3
9.784089844e3
9.786320312e3
9.605620117e3
9.730160156e3
9.767629883e3
9.810780273e3
9.822389648e3
9.891490234e3
9.991200195e3
1.0062580078e4
1.0153610352e4
1.0028419922e4
1.0036290039e4
1.0043320312e4
9.981889648e3
9.907589844e3
1.0057589844e4
1.0368620117e4
1.0336120117e4
1.0219030273e4
1.02305e4
1.0214509766e4
1.0093019531e4
1.022069043e4
1.0151599609e4
1.0175330078e4
1.0224389648e4
1.0187919922e4
1.014025e4
1.0137879883e4
1.0182540039e4
1.0128790039e4
1.0137030273e4
1.0137419922e4
1.0281820312e4
1.0260959961e4
1.0240839844e4
1.0222450195e4
1.0121120117e4
1.0042019531e4
9.975120117e3
1.0042339844e4
1.0090419922e4
1.0033900391e4
9.843019531e3
9.875570312e3
9.923919922e3
9.921160156e3
1.0025129883e4
9.98705957e3
9.987330078e3
9.907669922e3
9.921400391e3
1.0119959961e4
1.009055957e4
1.0060290039e4
1.0116389648e4
1.0173900391e4
1.0205610352e4
1.0075799805e4
1.0066900391e4
9.866129883e3
9.81405957e3
9.910839844e3
9.849929688e3
9.812660156e3
9.790620117e3
9.899519531e3
9.997030273e3
1.0080549805e4
1.0099610352e4
1.0143429688e4
1.016919043e4
1.0222679688e4
1.0237889648e4
1.0198379883e4
1.022505957e4
1.0199540039e4
1.0264320312e4
1.032975e4
1.0422629883e4
1.0335009766e4
1.0376110352e4
1.0486799805e4
1.0537959961e4
1.0553410156e4
1.0661530273e4
1.0620379883e4
1.0701049805e4
1.0660910156e4
1.0790530273e4
1.0803679688e4
1.0850360352e4
1.0777230469e4
1.0811360352e4
1.085644043e4
1.0687599609e4
1.0843419922e4
1.0980320312e4
1.0957370117e4
1.1078259766e4
1.1181629883e4
1.1117339844e4
1.1090919922e4
1.1097959961e4
1.0920969727e4
1.0975290039e4
1.1023160156e4
1.0942360352e4
1.0876e4
1.0991429688e4
1.1055759766e4
1.1023790039e4
1.1076849609e4
1.1166889648e4
1.1226080078e4
1.1178009766e4
1.1341580078e4
1.1517709961e4
1.1442450195e4
1.1564349609e4
1.1622410156e4
1.1610410156e4
1.1765769531e4
1.1864419922e4
1.1793870117e4
1.176e4
1.1786910156e4
1.1794019531e4
1.1971950195e4
1.1957320312e4
1.1955389648e4
1.1951160156e4
1.2020379883e4
1.203894043e4
1.1839209961e4
1.1879820312e4
1.1876580078e4
1.1907320312e4
1.1997639648e4
1.2076080078e4
1.2196389648e4
1.2102549805e4
1.2233910156e4
1.2116129883e4
1.2109469727e4
1.2190259766e4
1.211830957e4
1.2113580078e4
1.2124820312e4
1.2260860352e4
1.2290160156e4
1.2430860352e4
1.2493849609e4
1.2505450195e4
1.2519790039e4
1.2514070312e4
1.2651730469e4
1.2712200195e4
1.2748450195e4
1.2802769531e4
1.2819610352e4
1.291269043e4
1.3031570312e4
1.2968740234e4
1.2917879883e4
1.3022820312e4
1.2777129883e4
1.2591330078e4
1.2703469727e4
1.2453330078e4
1.2446099609e4
1.2216799805e4
1.2329160156e4
1.2462900391e4
1.2694740234e4
1.2817889648e4
1.3029700195e4
1.303580957e4
1.2769990234e4
1.2673620117e4
1.2743580078e4
1.2866780273e4
1.3045049805e4
1.2986400391e4
1.3040530273e4
1.3097120117e4
1.3340519531e4
1.3339410156e4
1.3440830078e4
1.3446950195e4
1.3476769531e4
1.35085e4
1.3662379883e4
1.3708919922e4
1.3714629883e4
1.3564959961e4
1.3695910156e4
1.3640759766e4
1.3592030273e4
1.3580259766e4
1.3600469727e4
1.3520589844e4
1.3541959961e4
1.368455957e4
1.3870200195e4
1.3789459961e4
1.3804769531e4
1.3770259766e4
1.3782950195e4
1.3862759766e4
1.387769043e4
1.3752799805e4
1.3671400391e4
1.3421389648e4
1.3532349609e4
1.3238540039e4
1.3184269531e4
1.3096549805e4
1.3138759766e4
1.3094400391e4
1.3062450195e4
1.285280957e4
1.2828910156e4
1.2581799805e4
1.2653419922e4
1.2676900391e4
1.271419043e4
1.2593379883e4
1.2300700195e4
1.2170870117e4
1.2471009766e4
1.2531629883e4
1.2425410156e4
1.2522240234e4
1.2424370117e4
1.2233209961e4
1.1942700195e4
1.1739990234e4
1.2011530273e4
1.1842719727e4
1.2063620117e4
1.1995320312e4
1.2377099609e4
1.2577719727e4
1.245469043e4
1.2255910156e4
1.2322990234e4
1.2424950195e4
1.2357879883e4
1.2643040039e4
1.2619910156e4
1.2615830078e4
1.2563019531e4
1.2497429688e4
1.2464839844e4
1.2448730469e4
1.2347719727e4
1.2442269531e4
1.2439459961e4
1.2727740234e4
1.2795330078e4
1.2883459961e4
1.3029580078e4
1.3020719727e4
1.3057839844e4
1.3152639648e4
1.3131389648e4
1.3161780273e4
1.2964389648e4
1.3143620117e4
1.3284889648e4
1.3204389648e4
1.3208429688e4
1.3148030273e4
1.3102660156e4
1.3225280273e4
1.3214599609e4
1.3299589844e4
1.3343099609e4
1.3501509766e4
1.3537280273e4
1.3645959961e4
1.3709360352e4
1.3547990234e4
1.3441650391e4
1.3389660156e4
1.3299280273e4
1.3454730469e4
1.3523070312e4
1.3550139648e4
1.3486129883e4
1.3509129883e4
1.3500830078e4
1.3648469727e4
1.3790150391e4
1.3850360352e4
1.3871259766e4
1.3807299805e4
1.3971669922e4
1.4005230469e4
1.408505957e4
1.3952599609e4
1.3972610352e4
1.4167509766e4
1.430605957e4
1.4271889648e4
1.4318469727e4
1.4135240234e4
1.4067730469e4
1.4173379883e4
1.4256839844e4
1.4409660156e4
1.45825e4
1.4677660156e4
1.4615959961e4
1.4612219727e4
1.4463139648e4
1.4596769531e4
1.4673339844e4
1.4702580078e4
1.4768950195e4
1.4673219727e4
1.4842700195e4
1.455919043e4
1.4560330078e4
1.4619980469e4
1.4678160156e4
1.4770269531e4
1.4717910156e4
1.4603e4
1.4604610352e4
1.4444839844e4
1.4327200195e4
1.4008200195e4
1.424319043e4
1.4486589844e4
1.4772700195e4
1.485730957e4
1.5030620117e4
1.5246230469e4
1.5055919922e4
1.5212879883e4
1.5190169922e4
1.5087290039e4
1.5221389648e4
1.5428780273e4
1.5656839844e4
1.5563469727e4
1.5734410156e4
1.5661129883e4
1.5649330078e4
1.5765530273e4
1.580180957e4
1.5869330078e4
1.5841839844e4
1.6120080078e4
1.6051019531e4
1.5933410156e4
1.5720349609e4
1.5247599609e4
1.5447589844e4
1.5466410156e4
1.5445370117e4
1.5103160156e4
1.4924730469e4
1.4892879883e4
1.5282730469e4
1.5084839844e4
1.5111950195e4
1.4821099609e4
1.4903360352e4
1.5356320312e4
1.5367870117e4
1.5666219727e4
1.5437629883e4
1.5579679688e4
1.5759730469e4
1.5922519531e4
1.5896480469e4
1.5798040039e4
1.5900530273e4
1.5944150391e4
1.5930709961e4
1.5981179688e4
1.6153080078e4
1.6137070312e4
1.6293530273e4
1.6193580078e4
1.6310679688e4
1.6455390625e4
1.6545439453e4
1.6767070312e4
1.6866839844e4
1.6713910156e4
1.6750439453e4
1.6879369141e4
1.6836109375e4
1.6694949219e4
1.6830960938e4
1.7133830078e4
1.7150990234e4
1.7271060547e4
1.7424429688e4
1.7244189453e4
1.7211019531e4
1.7554480469e4
1.7819679688e4
1.8054029297e4
1.7922470703e4
1.7737589844e4
1.7666410156e4
1.7680949219e4
1.7781509766e4
1.7768900391e4
1.7802279297e4
1.7776880859e4
1.7832640625e4
1.7690699219e4
1.7832800781e4
1.7802710938e4
1.7925699219e4
1.8500689453e4
1.8669230469e4
1.8608339844e4
1.8736779297e4
1.8998830078e4
1.8912380859e4
1.9160439453e4
1.8925009766e4
1.8889199219e4
1.8958289062e4
1.8489630859e4
1.8265960938e4
1.8521449219e4
1.8346230469e4
1.8447109375e4
1.8875410156e4
1.8866369141e4
1.921675e4
1.89565e4
1.8849240234e4
1.8907099609e4
1.9162380859e4
1.9060380859e4
1.8862179688e4
1.8665060547e4
1.8410240234e4
1.8518330078e4
1.8298580078e4
1.7883630859e4
1.8023009766e4
1.8169160156e4
1.8457240234e4
1.8480779297e4
1.8542580078e4
1.8497380859e4
1.8780460938e4
1.9117720703e4
1.9100890625e4
1.8854669922e4
1.8706320312e4
1.9058740234e4
1.9102330078e4
1.918925e4
1.8991460938e4
1.8551070312e4
1.8398820312e4
1.8310570312e4
1.8420169922e4
1.8706189453e4
1.8941039062e4
1.8999640625e4
1.9166429688e4
1.9345800781e4
1.9581119141e4
1.9598109375e4
1.9255869141e4
1.9339300781e4
1.9226320312e4
1.8929980469e4
1.9132339844e4
1.9214e4
1.9272630859e4
1.9634210938e4
1.9764080078e4
1.9930630859e4
1.9869710938e4
1.9472359375e4
1.9548349609e4
1.9465150391e4
1.9322619141e4
1.9632339844e4
1.9820070312e4
1.9933089844e4
1.9979539062e4
2.0174640625e4
2.0198710938e4
2.0360609375e4
2.0566910156e4
2.0390619141e4
2.0646189453e4
2.1079869141e4
2.1159160156e4
2.1293660156e4
2.1237449219e4
2.1608669922e4
2.1822929688e4
2.1781070312e4
2.1435269531e4
2.1154900391e4
2.0722130859e4
2.0851060547e4
2.0261859375e4
2.0217019531e4
2.0182140625e4
1.9369289062e4
1.9084830078e4
1.8805570312e4
1.9405710938e4
1.9585210938e4
1.9500539062e4
1.8841339844e4
1.8677919922e4
1.9128630859e4
1.9421730469e4
1.8954919922e4
1.8798279297e4
1.8413439453e4
1.8257640625e4
1.7748740234e4
1.6986269531e4
1.6653150391e4
1.6802099609e4
1.7932330078e4
1.8041789062e4
1.7581880859e4
1.7781279297e4
1.8156210938e4
1.8188400391e4
1.8545730469e4
1.8491400391e4
1.8021470703e4
1.8101830078e4
1.8908330078e4
1.9147169922e4
2.0060820312e4
2.0329490234e4
1.9514619141e4
2.0047619141e4
1.9829599609e4
1.9700150391e4
1.9570210938e4
1.9419439453e4
1.8725259766e4
1.8328660156e4
1.8437980469e4
1.8885669922e4
1.9871779297e4
1.9510519531e4
1.9527369141e4
1.9938699219e4
2.0082e4
1.9913189453e4
2.0138789062e4
2.0252330078e4
2.0095929688e4
1.9973199219e4
2.0145099609e4
2.0261810547e4
2.0354990234e4
2.0412490234e4
2.0342779297e4
2.0062369141e4
2.0048179688e4
2.0273859375e4
2.0290490234e4
2.0544439453e4
2.09e4
2.0971779297e4
2.1046630859e4
2.0861560547e4
2.0986890625e4
2.0742439453e4
2.0751449219e4
2.0994939453e4
2.1228869141e4
2.1282080078e4
2.1331089844e4
2.1049349609e4
2.1192259766e4
2.1385630859e4
2.1256109375e4
2.0965240234e4
2.0833230469e4
2.0795820312e4
2.0612890625e4
2.1102769531e4
2.1320210938e4
2.1334019531e4
2.1548869141e4
2.1666070312e4
2.1659019531e4
2.1841449219e4
2.1498089844e4
2.1390429688e4
2.1674740234e4
2.1792300781e4
2.1748570312e4
2.1854480469e4
2.1937109375e4
2.1619960938e4
2.1631e4
2.2105970703e4
2.2326859375e4
2.2350050781e4
2.2313419922e4
2.2523560547e4
2.2387080078e4
2.2661820312e4
2.2848320312e4
2.2950179688e4
2.2799419922e4
2.3012869141e4
2.3168519531e4
2.3233480469e4
2.3321410156e4
2.3279769531e4
2.3397689453e4
2.3361419922e4
2.2762859375e4
2.2370089844e4
2.3046949219e4
2.3042279297e4
2.3169869141e4
2.3733070312e4
2.3585140625e4
2.3930640625e4
2.3941800781e4
2.3951630859e4
2.4188589844e4
2.4288060547e4
2.4315599609e4
2.4266029297e4
2.4196050781e4
2.4585679688e4
2.467475e4
2.4730009766e4
2.4792890625e4
2.4442789062e4
2.4344949219e4
2.4776089844e4
2.4962009766e4
2.5207480469e4
2.5593919922e4
2.5615849609e4
2.5639310547e4
2.5756810547e4
2.5828480469e4
2.5690390625e4
2.5863390625e4
2.5757679688e4
2.5857439453e4
2.56215e4
2.5394689453e4
2.5546820312e4
2.5432640625e4
2.5705039062e4
2.6196660156e4
2.6295210938e4
2.6448320312e4
2.6664449219e4
2.6619369141e4
2.6566279297e4
2.6135599609e4
2.6281640625e4
2.5783039062e4
2.5885800781e4
2.6247900391e4
2.6324380859e4
2.6480029297e4
2.6480330078e4
2.65585e4
2.6112869141e4
2.6213380859e4
2.643225e4
2.681e4
2.7338300781e4
2.6899339844e4
2.7045710938e4
2.6834050781e4
2.7135369141e4
2.7561490234e4
2.7842759766e4
2.7933070312e4
2.8067400391e4
2.8123759766e4
2.8197259766e4
2.7906890625e4
2.7972230469e4
2.8262650391e4
2.8539689453e4
2.849875e4
2.8491070312e4
2.8590169922e4
2.8589660156e4
2.8715960938e4
2.8676480469e4
2.8505720703e4
2.8046160156e4
2.6418820312e4
2.6638949219e4
2.6647650391e4
2.6321119141e4
2.5788369141e4
2.6355640625e4
2.6184390625e4
2.6773789062e4
2.7106529297e4
2.7261169922e4
2.6589199219e4
2.6719320312e4
2.6883529297e4
2.6901419922e4
2.7407460938e4
2.8219550781e4
2.8258800781e4
2.8272029297e4
2.8158970703e4
2.8124330078e4
2.8098279297e4
2.8704240234e4
2.8747689453e4
2.9171519531e4
2.9348089844e4
2.9370939453e4
2.9632199219e4
2.9515640625e4
2.927875e4
2.9606970703e4
2.9762220703e4
2.9718660156e4
2.9598990234e4
2.9559519531e4
2.9614050781e4
2.9832480469e4
2.9593849609e4
2.9544179688e4
2.9444150391e4
2.9342699219e4
2.9372929688e4
2.8996710938e4
2.9259919922e4
2.9752949219e4
3.0013849609e4
2.9776570312e4
2.9572400391e4
2.9992830078e4
2.9653820312e4
3.005875e4
2.9766330078e4
2.9619910156e4
3.034125e4
3.0478369141e4
3.0676339844e4
3.0708730469e4
3.080225e4
3.0869839844e4
3.0338580078e4
3.0700009766e4
3.0928429688e4
3.0664730469e4
3.138e4
3.1398960938e4
3.1946400391e4
3.2096210938e4
3.2271380859e4
3.1681759766e4
3.1184490234e4
3.1466599609e4
3.1833439453e4
3.1608589844e4
3.1884060547e4
3.2114089844e4
3.2128970703e4
3.2218169922e4
3.2064990234e4
3.1550759766e4
3.1830839844e4
3.1642259766e4
3.1296009766e4
3.0744710938e4
3.0804210938e4
3.1079240234e4
3.1151050781e4
3.1420689453e4
3.2117830078e4
3.2201630859e4
3.2177830078e4
3.2411839844e4
3.208825e4
3.1743019531e4
3.1916269531e4
3.2261099609e4
3.2386509766e4
3.2265929688e4
3.1979140625e4
3.1886740234e4
3.2150650391e4
3.1922619141e4
3.2168429688e4
3.1462150391e4
3.1103529297e4
2.9996599609e4
3.0235169922e4
3.0900679688e4
3.0659660156e4
3.0048369141e4
3.0394810547e4
2.9671769531e4
2.9721630859e4
3.0239919922e4
3.0661869141e4
2.9883960938e4
2.9420470703e4
2.9607199219e4
2.8895730469e4
2.8140730469e4
2.7793160156e4
2.8510660156e4
2.8453550781e4
2.8568429688e4
2.9269339844e4
2.9459820312e4
3.0041539062e4
3.0275839844e4
2.9326759766e4
2.9710779297e4
2.9744070312e4
3.0347859375e4
3.0797599609e4
3.0932710938e4
3.0809550781e4
3.0816949219e4
3.0252769531e4
2.9893179688e4
3.0191140625e4
3.0076330078e4
3.0302230469e4
3.0096029297e4
2.9794490234e4
3.0603419922e4
3.0512640625e4
3.048575e4
3.0583070312e4
3.0543449219e4
3.0294769531e4
3.0303179688e4
3.0528e4
3.0296189453e4
3.0855679688e4
3.1451789062e4
3.1178839844e4
3.1078330078e4
3.1540939453e4
3.1825509766e4
3.1801689453e4
3.2129400391e4
3.1980949219e4
3.2473470703e4
3.2335859375e4
3.2230820312e4
3.2721820312e4
3.2836121094e4
3.1823400391e4
3.1969480469e4
3.2229439453e4
3.2048179688e4
3.1886099609e4
3.2136759766e4
3.2100759766e4
3.1783619141e4
3.1458669922e4
3.0806300781e4
3.0157689453e4
3.04305e4
2.9582210938e4
2.9289720703e4
2.9158859375e4
2.8185900391e4
2.9484779297e4
2.9655679688e4
2.9170900391e4
2.9631570312e4
2.9050519531e4
2.8446449219e4
2.8520160156e4
2.8710869141e4
2.7883009766e4
2.8124650391e4
2.9276390625e4
2.9399919922e4
2.9770519531e4
2.9968529297e4
2.9998789062e4
3.0761640625e4
3.1257300781e4
3.1268359375e4
3.118275e4
3.0327359375e4
3.0088039062e4
2.9994900391e4
2.8968199219e4
2.9254980469e4
2.9074119141e4
2.9148449219e4
2.9638400391e4
2.9853769531e4
3.0002460938e4
2.9642119141e4
2.9700189453e4
2.9536830078e4
2.8699119141e4
2.8860779297e4
2.8317919922e4
2.8152560547e4
2.8267779297e4
2.8401609375e4
2.9069560547e4
2.8723820312e4
2.8607449219e4
2.7961849609e4
2.7343570312e4
2.6698660156e4
2.6713830078e4
2.5284880859e4
2.6892740234e4
2.7620330078e4
2.7905130859e4
2.7379919922e4
2.7758929688e4
2.8263949219e4
2.8296800781e4
2.8793640625e4
2.9429929688e4
2.8086970703e4
2.7929289062e4
2.8088320312e4
2.8185259766e4
2.8789550781e4
2.8869960938e4
2.9306759766e4
2.9138919922e4
2.8744810547e4
2.9172210938e4
2.8899970703e4
2.9224439453e4
2.9361320312e4
2.9528789062e4
2.9962880859e4
3.0228080078e4
3.0424759766e4
3.0130470703e4
2.8918519531e4
2.9526699219e4
2.9261109375e4
2.9277349609e4
2.8717039062e4
2.861275e4
2.8207289062e4
2.9466169922e4
2.9283400391e4
2.9703089844e4
2.9048509766e4
2.9515550781e4
2.9071339844e4
2.9634160156e4
2.9981080078e4
3.0057259766e4
2.9987050781e4
3.0089900391e4
3.0912990234e4
3.1787679688e4
3.1467869141e4
3.1689609375e4
3.1545369141e4
3.1715439453e4
3.1726859375e4
3.1417830078e4
3.1649050781e4
3.1302570312e4
3.1192480469e4
3.1375949219e4
3.1910210938e4
3.1785990234e4
3.1795679688e4
3.2095039062e4
3.2039720703e4
3.1847980469e4
3.1746230469e4
3.1009019531e4
3.0623390625e4
3.0270640625e4
3.0281410156e4
3.0551470703e4
3.0958890625e4
3.1223419922e4
3.0762160156e4
3.0751970703e4
3.0674359375e4
3.0637359375e4
3.0887400391e4
3.1336570312e4
3.1542970703e4
3.1486949219e4
3.1796410156e4
3.1526169922e4
3.1126070312e4
3.1245679688e4
3.1068699219e4
3.1314550781e4
3.1414210938e4
3.1647029297e4
3.1837269531e4
3.1975470703e4
3.1636210938e4
3.1492640625e4
3.1448109375e4
3.1726009766e4
3.1149060547e4
3.0933439453e4
3.0898869141e4
3.0446240234e4
3.0475439453e4
3.0413480469e4
3.0354179688e4
2.9925269531e4
2.9618109375e4
2.9847849609e4
2.9533439453e4
2.9464539062e4
2.9291609375e4
2.9569439453e4
2.9199939453e4
2.9295e4
2.9395490234e4
2.9221109375e4
2.8680830078e4
2.8465550781e4
2.8338119141e4
2.8383529297e4
2.855125e4
2.8095789062e4
2.7877330078e4
2.7614539062e4
2.7517109375e4
2.7435800781e4
2.7968820312e4
2.8215859375e4
2.8169769531e4
2.7988470703e4
2.7592240234e4
2.764475e4
2.764475e4
2.7084769531e4
2.6732839844e4
2.7318640625e4
2.7474039062e4
2.7501019531e4
2.6959179688e4
2.6487759766e4
2.6990189453e4
2.7342390625e4
2.6986980469e4
2.7132789062e4
2.6943689453e4
2.6636550781e4
2.6877070312e4
2.7247449219e4
2.7340830078e4
2.6777480469e4
2.6732109375e4
2.6865039062e4
2.6534970703e4
2.6875449219e4
2.6416619141e4
2.6071460938e4
2.6131349609e4
2.6444119141e4
2.6290990234e4
2.6424699219e4
2.6522759766e4
2.6467789062e4
2.6151630859e4
2.5904179688e4
2.6232560547e4
2.5629789062e4
2.5622910156e4
2.5552490234e4
2.5588410156e4
2.4618150391e4
2.3456839844e4
2.4577900391e4
2.5701029297e4
2.5131910156e4
2.4969169922e4
2.494425e4
2.56455e4
2.5593769531e4
2.3955669922e4
2.4888900391e4
2.5117320312e4
2.4027349609e4
2.29895e4
2.1749130859e4
2.0884740234e4
2.0678970703e4
2.0310199219e4
1.9905269531e4
2.2095890625e4
2.2244609375e4
2.1135419922e4
2.0457929688e4
2.0312830078e4
2.0786210938e4
2.0203269531e4
1.8787339844e4
1.7798990234e4
1.6978839844e4
1.6891029297e4
1.8632529297e4
1.9157330078e4
2.0207019531e4
2.0445320312e4
2.0612679688e4
2.1535269531e4
2.0446769531e4
1.9650859375e4
1.9865220703e4
2.0020529297e4
1.979525e4
1.8804949219e4
1.9710099609e4
1.9562140625e4
1.9036230469e4
1.8578380859e4
1.8190699219e4
1.8251410156e4
1.952925e4
1.9297630859e4
2.0025789062e4
2.0201820312e4
2.0534720703e4
1.9533080078e4
1.9802269531e4
2.0147009766e4
1.9916210938e4
2.0081830078e4
2.1168720703e4
2.1439650391e4
2.1689839844e4
2.1408349609e4
2.1050550781e4
2.2032539062e4
2.25725e4
2.2347169922e4
2.2221640625e4
2.2059179688e4
2.2174259766e4
2.2340699219e4
2.2515339844e4
2.2392380859e4
2.2420009766e4
2.2380320312e4
2.3250960938e4
2.3238859375e4
2.3005410156e4
2.2117509766e4
2.1955400391e4
2.1741289062e4
2.1162269531e4
2.1047300781e4
2.0369230469e4
2.0280490234e4
2.0325390625e4
2.0393410156e4
1.9213019531e4
1.9497099609e4
1.9306730469e4
1.9348810547e4
1.9583080078e4
1.9616150391e4
2.0145220703e4
1.9537050781e4
1.9565140625e4
1.9630460938e4
1.9622599609e4
1.9736960938e4
2.0438130859e4
2.0537099609e4
1.9825720703e4
1.9446650391e4
1.935825e4
1.9368099609e4
1.9520869141e4
1.8853929688e4
1.8741269531e4
1.8682470703e4
1.8324230469e4
1.7956400391e4
1.8296109375e4
1.8200699219e4
1.8047160156e4
1.7752179688e4
1.6929800781e4
1.709325e4
1.7824960938e4
1.7365019531e4
1.7043439453e4
1.6964359375e4
1.7543519531e4
1.7790689453e4
1.8864869141e4
1.9437009766e4
1.9325050781e4
1.9620480469e4
1.9596509766e4
1.9363300781e4
2.0346429688e4
2.0242609375e4
2.0272769531e4
2.054225e4
2.0315169922e4
1.9530150391e4
1.962675e4
1.9880369141e4
2.0562589844e4
2.0933779297e4
2.0807210938e4
2.0623419922e4
2.0530630859e4
2.1838960938e4
2.1918599609e4
2.1861359375e4
2.2189199219e4
2.2234839844e4
2.1587490234e4
2.1216939453e4
2.1480009766e4
2.1829330078e4
2.2582169922e4
2.1827109375e4
2.1662529297e4
2.2079339844e4
2.1898849609e4
2.3014050781e4
2.3430240234e4
2.3906130859e4
2.3589400391e4
2.4085580078e4
2.3943019531e4
2.3696490234e4
2.3155009766e4
2.3405929688e4
2.3341720703e4
2.3935490234e4
2.4344619141e4
2.4399599609e4
2.3821259766e4
2.4093240234e4
2.4198960938e4
2.4640080078e4
2.4507810547e4
2.4659240234e4
2.4331710938e4
2.5105630859e4
2.5183830078e4
2.4651320312e4
2.4748029297e4
2.4913009766e4
2.4932880859e4
2.5107429688e4
2.5183720703e4
2.5372849609e4
2.5460019531e4
2.4899689453e4
2.4224830078e4
2.4150939453e4
2.4340650391e4
2.4274720703e4
2.3314679688e4
2.3496390625e4
2.3711240234e4
2.4245710938e4
2.4458230469e4
2.4473529297e4
2.4368380859e4
2.4524009766e4
2.4051460938e4
2.4045390625e4
2.3742490234e4
2.3359939453e4
2.3468980469e4
2.3634269531e4
2.3656259766e4
2.3951960938e4
2.4340650391e4
2.5336330078e4
2.5735560547e4
2.5741960938e4
2.6284060547e4
2.6004019531e4
2.6288210938e4
2.6805419922e4
2.6646369141e4
2.6815300781e4
2.685075e4
2.65165e4
2.6810269531e4
2.70435e4
2.7692480469e4
2.7869919922e4
2.8082630859e4
2.7802410156e4
2.8179550781e4
2.8305320312e4
2.7800800781e4
2.8096019531e4
2.8155490234e4
2.7855429688e4
2.7299580078e4
2.7544320312e4
2.7598369141e4
2.7944240234e4
2.8308960938e4
2.8004269531e4
2.8005460938e4
2.8212849609e4
2.8437259766e4
2.8599919922e4
2.8129949219e4
2.7749160156e4
2.7953339844e4
2.8150089844e4
2.8309550781e4
2.858525e4
2.9190820312e4
2.9100050781e4
2.9318419922e4
2.9448789062e4
2.9383189453e4
2.9625019531e4
3.0017720703e4
2.9942e4
2.9607160156e4
2.9513679688e4
2.8959669922e4
2.8465109375e4
2.8759980469e4
2.9401990234e4
2.9432009766e4
2.9232240234e4
2.8588259766e4
2.8678660156e4
2.9214400391e4
2.9690480469e4
2.9763369141e4
2.9898849609e4
3.0039710938e4
3.0475429688e4
3.0611099609e4
3.0881099609e4
3.1017730469e4
3.0726300781e4
3.0927109375e4
3.1000939453e4
3.0889050781e4
3.0761759766e4
3.0617679688e4
3.0280080078e4
2.9312839844e4
2.8670900391e4
2.9247830078e4
2.8646029297e4
2.8886529297e4
2.9430509766e4
2.9735339844e4
2.9868619141e4
3.0646240234e4
3.0788199219e4
3.1097640625e4
3.0759849609e4
3.1002089844e4
3.1400199219e4
3.1056619141e4
3.0817669922e4
3.0666509766e4
3.1126169922e4
3.0961990234e4
3.1364039062e4
3.0447830078e4
3.0775449219e4
3.0957109375e4
3.1750580078e4
3.2111789062e4
3.1967429688e4
3.2105390625e4
3.2085169922e4
3.1710390625e4
3.1670210938e4
3.1916599609e4
3.1901689453e4
3.2009880859e4
3.1902599609e4
3.195625e4
3.1948410156e4
3.1834070312e4
3.1799230469e4
3.2240320312e4
3.2450230469e4
3.2548529297e4
3.2610509766e4
3.2626289062e4
3.2448740234e4
3.2120470703e4
3.2758529297e4
3.2732759766e4
3.2830160156e4
3.3064570312e4
3.2892039062e4
3.2935378906e4
3.2792660156e4
3.2836078125e4
3.2729580078e4
3.2262300781e4
3.2482730469e4
3.2473050781e4
3.2025339844e4
3.1205300781e4
3.0830910156e4
3.0465060547e4
3.0651560547e4
3.0610830078e4
3.0811349609e4
3.0391609375e4
3.0876650391e4
3.1287039062e4
3.0603710938e4
3.0630730469e4
3.0649439453e4
3.0818480469e4
3.0746050781e4
3.0845630859e4
3.1005740234e4
3.1038320312e4
3.1644769531e4
3.1892119141e4
3.2170789062e4
3.2172109375e4
3.2034339844e4
3.1850240234e4
3.1788539062e4
3.1649099609e4
3.1634539062e4
3.1765140625e4
3.2055039062e4
3.2353539062e4
3.2202e4
3.2436529297e4
3.2520269531e4
3.2514169922e4
3.2505759766e4
3.2602939453e4
3.2578050781e4
3.2723900391e4
3.2798300781e4
3.2969828125e4
3.3022839844e4
3.3142019531e4
3.3361269531e4
3.316096875e4
3.3164328125e4
3.3147808594e4
3.3416101562e4
3.3399460938e4
3.3266429688e4
3.3648890625e4
3.3801210938e4
3.3632351562e4
3.3567351562e4
3.3840851562e4
3.3852390625e4
3.3819039062e4
3.4113929688e4
3.4134230469e4
3.3621390625e4
3.3439769531e4
3.3813160156e4
3.3517179688e4
3.3658371094e4
3.3853691406e4
3.3771550781e4
3.2679359375e4
3.2952859375e4
3.2861e4
3.2687320312e4
3.2832449219e4
3.2120650391e4
3.1995279297e4
3.1398970703e4
3.1488820312e4
3.2276919922e4
3.2119109375e4
3.2379630859e4
3.2342429688e4
3.1812730469e4
3.1580630859e4
3.1136349609e4
3.0992759766e4
3.0368080078e4
3.0629150391e4
3.0759480469e4
3.0634169922e4
3.1328490234e4
3.2056160156e4
3.1547550781e4
3.2038529297e4
3.1245830078e4
3.1411910156e4
3.1331859375e4
3.0992650391e4
3.0739009766e4
3.1059830078e4
3.1209330078e4
3.1910220703e4
3.2124279297e4
3.2238410156e4
3.2685400391e4
3.2805628906e4
3.2775339844e4
3.2814621094e4
3.2882e4
3.2470699219e4
3.2663289062e4
3.2312759766e4
3.2607130859e4
3.2568189453e4
3.1473199219e4
3.1156970703e4
3.1197039062e4
3.1379669922e4
3.1391449219e4
3.1533580078e4
3.2035189453e4
3.1960640625e4
3.2004310547e4
3.1870550781e4
3.2185199219e4
3.2305710938e4
3.2381060547e4
3.1783390625e4
3.1845880859e4
3.2024269531e4
3.2108990234e4
3.2720759766e4
3.280603125e4
3.2958890625e4
3.2695310547e4
3.2665560547e4
3.2463720703e4
3.2308740234e4
3.2816519531e4
3.2768078125e4
3.2900480469e4
3.2907191406e4
3.2917921875e4
3.2837570312e4
3.2685519531e4
3.2058570312e4
3.2041130859e4
3.209975e4
3.2119880859e4
3.2286080078e4
3.2408300781e4
3.2153630859e4
3.2291669922e4
3.2142669922e4
3.1364890625e4
3.1453720703e4
3.1217990234e4
3.1755349609e4
3.1382669922e4
3.1679849609e4
3.2339230469e4
3.2417330078e4
3.2592869141e4
3.2746669922e4
3.2448400391e4
3.2409599609e4
3.2518980469e4
3.2626869141e4
3.2921628906e4
3.3058e4
3.3046691406e4
3.327353125e4
3.3296691406e4
3.3207210938e4
3.3091128906e4
3.328075e4
3.3122441406e4
3.325853125e4
3.3186761719e4
3.3330339844e4
3.3807480469e4
3.4040171875e4
3.4257398438e4
3.4370640625e4
3.4257808594e4
3.4464820312e4
3.4465410156e4
3.4437390625e4
3.4798648438e4
3.48365e4
3.4741539062e4
3.4919308594e4
3.4452210938e4
3.488046875e4
3.496525e4
3.5120878906e4
3.5262890625e4
3.5373390625e4
3.5262898438e4
3.537671875e4
3.556821875e4
3.5722710938e4
3.5843808594e4
3.6198601562e4
3.6317511719e4
3.6543390625e4
3.619803125e4
3.641746875e4
3.6304539062e4
3.6057390625e4
3.5648210938e4
3.5842480469e4
3.6322121094e4
3.6601398438e4
3.6710460938e4
3.6271828125e4
3.707928125e4
3.6969199219e4
3.690453125e4
3.6890609375e4
3.6817320312e4
3.7277558594e4
3.739946875e4
3.7385910156e4
3.7737128906e4
3.7880128906e4
3.7617769531e4
3.7567390625e4
3.767778125e4
3.7894339844e4
3.7901039062e4
3.7676550781e4
3.7832859375e4
3.7997339844e4
3.7975480469e4
3.8230859375e4
3.8172910156e4
3.813146875e4
3.8081070312e4
3.8132851562e4
3.8147511719e4
3.8230199219e4
3.8243140625e4
3.8550789062e4
3.8605800781e4
3.8542160156e4
3.8696238281e4
3.8589671875e4
3.8600859375e4
3.8378160156e4
3.8028808594e4
3.7963308594e4
3.8070191406e4
3.799471875e4
3.8096910156e4
3.8151300781e4
3.7810160156e4
3.7584679688e4
3.7321109375e4
3.7667898438e4
3.7470761719e4
3.7585398438e4
3.7447699219e4
3.683971875e4
3.6982238281e4
3.7618101562e4
3.794875e4
3.7739078125e4
3.7451839844e4
3.7565648438e4
3.6986941406e4
3.6652128906e4
3.7011488281e4
3.6998929688e4
3.695125e4
3.7074929688e4
3.7226429688e4
3.7522300781e4
3.7242050781e4
3.6781550781e4
3.6464070312e4
3.6446558594e4
3.6880199219e4
3.7019699219e4
3.6768089844e4
3.686353125e4
3.7132980469e4
3.6900839844e4
3.6603300781e4
3.6688121094e4
3.6450191406e4
3.5891410156e4
3.609121875e4
3.6205761719e4
3.6012171875e4
3.5655308594e4
3.5621679688e4
3.54185e4
3.5925351562e4
3.6546621094e4
3.6872378906e4
3.6784269531e4
3.6767859375e4
3.6795890625e4
3.7210269531e4
3.7440511719e4
3.7775070312e4
3.7903578125e4
3.7832960938e4
3.7861808594e4
3.7471539062e4
3.747171875e4
3.7590671875e4
3.7321800781e4
3.7347691406e4
3.7069960938e4
3.6988378906e4
3.6332101562e4
3.644021875e4
3.6816308594e4
3.6860679688e4
3.6892238281e4
3.6826929688e4
3.6722640625e4
3.6962621094e4
3.6592609375e4
3.5873210938e4
3.553121875e4
3.5325089844e4
3.5212230469e4
3.5467011719e4
3.5678921875e4
3.538053125e4
3.5161261719e4
3.5045140625e4
3.5130601562e4
3.4819570312e4
3.5364328125e4
3.527646875e4
3.5298671875e4
3.5215019531e4
3.5382558594e4
3.5498421875e4
3.5742210938e4
3.5819199219e4
3.5639378906e4
3.5832789062e4
3.5410511719e4
3.541625e4
3.5123890625e4
3.4673480469e4
3.4895828125e4
3.4879070312e4
3.5233398438e4
3.496378125e4
3.499796875e4
3.5445648438e4
3.5318390625e4
3.5220988281e4
3.5025738281e4
3.510996875e4
3.5276601562e4
3.5399441406e4
3.5326660156e4
3.5347851562e4
3.5601730469e4
3.6188910156e4
3.6579589844e4
3.6558070312e4
3.680071875e4
3.6847101562e4
3.6640929688e4
3.6468011719e4
3.6583289062e4
3.6499851562e4
3.6359488281e4
3.6178589844e4
3.6254699219e4
3.6164609375e4
3.6155859375e4
3.5781429688e4
3.5752019531e4
3.5341671875e4
3.5555828125e4
3.5755480469e4
3.5479671875e4
3.5341269531e4
3.5597628906e4
3.5917800781e4
3.5999339844e4
3.5730710938e4
3.4814941406e4
3.4484371094e4
3.3322628906e4
3.3697871094e4
3.1740130859e4
3.2381550781e4
3.2219330078e4
3.3590328125e4
3.33615e4
3.3901078125e4
3.3948480469e4
3.4049578125e4
3.3246628906e4
3.3136890625e4
3.3593648438e4
3.467553125e4
3.4644921875e4
3.3904378906e4
3.404221875e4
3.5016039062e4
3.5148910156e4
3.5721101562e4
3.5637859375e4
3.5134429688e4
3.3880019531e4
3.4439339844e4
3.5179589844e4
3.4712378906e4
3.3812621094e4
3.3792558594e4
3.3947621094e4
3.466178125e4
3.5181441406e4
3.5076960938e4
3.433796875e4
3.401921875e4
3.2381060547e4
3.2588429688e4
3.3385941406e4
3.3783679688e4
3.3438160156e4
3.3686160156e4
3.350328125e4
3.3133878906e4
3.2966230469e4
3.3000289062e4
3.327971875e4
3.3005089844e4
3.3547238281e4
3.3681800781e4
3.4470359375e4
3.458475e4
3.4848421875e4
3.4125699219e4
3.5011710938e4
3.4523269531e4
3.43955e4
3.5020738281e4
3.5265558594e4
3.5290148438e4
3.5818578125e4
3.6727210938e4
3.6708640625e4
3.6159988281e4
3.5742570312e4
3.6579070312e4
3.6689378906e4
3.7024609375e4
3.7351808594e4
3.6553851562e4
3.6615070312e4
3.7555648438e4
3.7069898438e4
3.7293378906e4
3.6708410156e4
3.6110679688e4
3.6284199219e4
3.5969609375e4
3.5375609375e4
3.5323601562e4
3.4573039062e4
3.5558179688e4
3.5708710938e4
3.6829148438e4
3.6567628906e4
3.6756058594e4
3.7103171875e4
3.7071171875e4
3.7054558594e4
3.6641308594e4
3.7227210938e4
3.6471441406e4
3.6012671875e4
3.6006898438e4
3.6054628906e4
3.558778125e4
3.6239390625e4
3.6628058594e4
3.7066769531e4
3.7041421875e4
3.7091421875e4
3.6644859375e4
3.7185730469e4
3.7077519531e4
3.733503125e4
3.7384339844e4
3.7387628906e4
3.7017949219e4
3.6804050781e4
3.6785339844e4
3.7190898438e4
3.7307640625e4
3.732096875e4
3.6548558594e4
3.6916160156e4
3.6601199219e4
3.7506761719e4
3.7680058594e4
3.7384210938e4
3.7195730469e4
3.6853300781e4
3.7212859375e4
3.724078125e4
3.7184710938e4
3.7241609375e4
3.7422679688e4
3.7709648438e4
3.7711160156e4
3.8092808594e4
3.8062421875e4
3.8140550781e4
3.824228125e4
3.814921875e4
3.8204328125e4
3.7831871094e4
3.7864550781e4
3.8212238281e4
3.7914699219e4
3.8296679688e4
3.7859480469e4
3.7912550781e4
3.8027839844e4
3.794521875e4
3.778571875e4
3.8021421875e4
3.7816691406e4
3.8033449219e4
3.8327429688e4
3.8155269531e4
3.7487628906e4
3.7548539062e4
3.7815429688e4
3.7691011719e4
3.7590171875e4
3.8019761719e4
3.7971441406e4
3.8134570312e4
3.8258449219e4
3.8055269531e4
3.8434511719e4
3.8323511719e4
3.8334898438e4
3.8863148438e4
3.8956320312e4
3.8910679688e4
3.9125351562e4
3.9521238281e4
3.9908539062e4
3.9924929688e4
3.9398878906e4
3.9432148438e4
3.9035171875e4
3.9167140625e4
3.9357808594e4
3.8444011719e4
3.9054839844e4
3.9355171875e4
3.9330121094e4
3.9395640625e4
3.9354859375e4
3.8961789062e4
3.8849078125e4
3.9066011719e4
3.9212160156e4
3.9324140625e4
3.9461e4
3.9597421875e4
3.9580050781e4
3.9408609375e4
4.0045511719e4
3.9214640625e4
3.9122820312e4
3.9170898438e4
3.8888789062e4
3.8352109375e4
3.7939628906e4
3.7511078125e4
3.7261238281e4
3.6875328125e4
3.7512410156e4
3.7481191406e4
3.7422378906e4
3.7553210938e4
3.748625e4
3.7642800781e4
3.8126851562e4
3.8070671875e4
3.7872949219e4
3.7182371094e4
3.705978125e4
3.7089359375e4
3.7274789062e4
3.7247339844e4
3.7323910156e4
3.703575e4
3.7271e4
3.7142148438e4
3.7440480469e4
3.7738578125e4
3.8060820312e4
3.8688648438e4
3.8973640625e4
3.8515941406e4
3.90715e4
3.9157511719e4
3.9339148438e4
3.9490679688e4
3.9637660156e4
4.0199550781e4
4.0108921875e4
4.0434710938e4
4.0353429688e4
4.0040691406e4
3.9831648438e4
3.9963261719e4
4.0049589844e4
4.0221800781e4
4.0268410156e4
4.049846875e4
4.0910800781e4
4.1273019531e4
4.074746875e4
4.075253125e4
4.0808730469e4
4.0947550781e4
4.0697871094e4
4.0435101562e4
4.0977320312e4
4.1476480469e4
4.1333109375e4
4.070428125e4
4.0805398438e4
4.0759e4
4.0998398438e4
4.1096441406e4
4.1070238281e4
4.0851179688e4
4.0677480469e4
4.085e4
4.0366269531e4
4.064496875e4
4.0792589844e4
4.0714871094e4
4.0547488281e4
4.035e4
4.0096640625e4
4.0027128906e4
3.9879011719e4
4.0211410156e4
3.9972851562e4
3.9950898438e4
3.9908898438e4
3.9925691406e4
3.9421648438e4
3.9802941406e4
3.9549429688e4
3.9573921875e4
3.9987058594e4
4.0043871094e4
3.9991191406e4
3.999896875e4
4.0248378906e4
4.0655609375e4
4.069346875e4
4.0621460938e4
4.0590960938e4
4.0941308594e4
4.0500351562e4
4.0338699219e4
4.056121875e4
4.0215351562e4
4.0332980469e4
4.0729699219e4
4.0799238281e4
4.1124558594e4
4.1199289062e4
4.1004839844e4
4.1421738281e4
4.1934078125e4
4.1756960938e4
4.1755160156e4
4.1470050781e4
4.1745390625e4
4.1665480469e4
4.2008550781e4
4.2518351562e4
4.2559980469e4
4.259278125e4
4.2386828125e4
4.212225e4
4.2041140625e4
4.2095160156e4
4.1877269531e4
4.1836921875e4
4.1817109375e4
4.1599e4
4.1619960938e4
4.176178125e4
4.1722140625e4
4.1720621094e4
4.1010980469e4
4.0830648438e4
4.0677070312e4
4.0859898438e4
4.10785e4
4.0750421875e4
4.0573660156e4
4.0830601562e4
4.1184e4
4.1668058594e4
4.2032351562e4
4.1919550781e4
4.1878269531e4
4.1769378906e4
4.1912949219e4
4.2090691406e4
4.1833519531e4
4.2323839844e4
4.2337820312e4
4.2416289062e4
4.2589679688e4
4.2797671875e4
4.3134511719e4
4.318328125e4
4.3006308594e4
4.3050921875e4
4.3338328125e4
4.382596875e4
4.3647988281e4
4.3637679688e4
4.3621621094e4
4.3533449219e4
4.3495738281e4
4.3469890625e4
4.3721929688e4
4.3705828125e4
4.4304171875e4
4.4370640625e4
4.4562328125e4
4.4625929688e4
4.4571199219e4
4.4862539062e4
4.4859800781e4
4.4888128906e4
4.4862921875e4
4.4748058594e4
4.4865300781e4
4.4943339844e4
4.521253125e4
4.5223851562e4
4.5320300781e4
4.5442980469e4
4.5428699219e4
4.5575859375e4
4.5912511719e4
4.5907980469e4
4.5753179688e4
4.5278058594e4
4.5768488281e4
4.5768488281e4
4.5688121094e4
4.5570710938e4
4.5019210938e4
4.5089359375e4
4.5063878906e4
4.4873441406e4
4.4096269531e4
4.387828125e4
4.4152960938e4
4.4141921875e4
4.4639761719e4
4.4299558594e4
4.4136601562e4
4.3875730469e4
4.3497199219e4
4.3489199219e4
4.3772890625e4
4.4120988281e4
4.399571875e4
4.3871308594e4
4.4017121094e4
4.4159648438e4
4.3968601562e4
4.4322511719e4
4.4013300781e4
4.3965410156e4
4.3278109375e4
4.3348519531e4
4.2605050781e4
4.2060609375e4
4.249796875e4
4.2531070312e4
4.2686679688e4
4.2900828125e4
4.3664730469e4
4.4077089844e4
4.3932519531e4
4.41135e4
4.3717570312e4
4.3566691406e4
4.324425e4
4.3430988281e4
4.3973179688e4
4.4380828125e4
4.4408429688e4
4.4004269531e4
4.2984378906e4
4.3223691406e4
4.2610910156e4
4.2460210938e4
4.2808171875e4
4.2914199219e4
4.3113609375e4
4.2294929688e4
4.254746875e4
4.1897e4
4.191053125e4
4.2263480469e4
4.2090011719e4
4.2602070312e4
4.2197988281e4
4.2406671875e4
4.2102140625e4
4.1682640625e4
4.1741539062e4
4.1766910156e4
4.1925140625e4
4.1905230469e4
4.1761109375e4
4.1806730469e4
4.1080429688e4
4.0548441406e4
4.0119019531e4
4.0505269531e4
4.0521269531e4
4.0144648438e4
4.0764039062e4
4.063896875e4
4.09845e4
4.1588320312e4
4.1094820312e4
4.0750398438e4
4.0226328125e4
4.0579078125e4
4.0232679688e4
4.0721351562e4
3.9890238281e4
3.9480351562e4
3.948146875e4
3.9269300781e4
3.9549460938e4
3.9459980469e4
3.9044949219e4
3.7517230469e4
3.8036460938e4
3.7517359375e4
3.7901769531e4
3.8805269531e4
3.965075e4
4.0623300781e4
4.1176800781e4
4.0832480469e4
4.0828851562e4
4.1200398438e4
4.0623089844e4
4.0071640625e4
4.0221e4
3.9999019531e4
4.0479828125e4
4.0329808594e4
4.0322320312e4
3.9659511719e4
4.0240191406e4
4.0245308594e4
3.9891671875e4
4.0117671875e4
4.0790160156e4
4.0839039062e4
4.0752089844e4
4.1064578125e4
4.0341859375e4
4.0236550781e4
4.0837878906e4
4.1863761719e4
4.2051601562e4
4.1918410156e4
4.1914820312e4
4.22465e4
4.2712050781e4
4.2648738281e4
4.2124839844e4
4.2366449219e4
4.2430109375e4
4.2155339844e4
4.2049699219e4
4.148425e4
4.1825398438e4
4.1458160156e4
4.1007429688e4
4.0925128906e4
4.0419929688e4
3.9656e4
3.9248070312e4
3.9162488281e4
3.9492371094e4
4.0129039062e4
3.9541511719e4
3.977353125e4
3.9686449219e4
3.9915058594e4
4.0953851562e4
4.1732980469e4
4.164053125e4
4.0785679688e4
4.112246875e4
4.1137671875e4
4.1902199219e4
4.1752261719e4
4.1225980469e4
4.1314679688e4
4.1209949219e4
4.172403125e4
4.1327578125e4
4.0903648438e4
4.0185230469e4
4.1335269531e4
4.1300660156e4
4.0841128906e4
4.0909539062e4
4.0451160156e4
3.9916839844e4
3.9866171875e4
4.0489949219e4
4.0975371094e4
4.0882089844e4
4.0218320312e4
4.0355269531e4
4.019946875e4
4.0412691406e4
4.034578125e4
4.0813480469e4
4.0552589844e4
4.0246730469e4
4.0671609375e4
4.1125019531e4
4.1284378906e4
4.1050089844e4
4.1038648438e4
4.1079609375e4
4.101371875e4
4.0304449219e4
4.0280089844e4
4.0009898438e4
3.9864160156e4
3.9686828125e4
3.9594640625e4
3.9765921875e4
4.0306699219e4
4.1034109375e4
4.064325e4
4.0795558594e4
4.0998371094e4
4.1199019531e4
4.0948359375e4
4.1002679688e4
4.1872589844e4
4.2160421875e4
4.2499128906e4
4.2138550781e4
4.1876859375e4
4.2003648438e4
4.1910078125e4
4.1925539062e4
4.2289230469e4
4.2490101562e4
4.2304550781e4
4.1884828125e4
4.2054019531e4
4.1758550781e4
4.2079871094e4
4.2198320312e4
4.2183769531e4
4.250803125e4
4.2585660156e4
4.2540320312e4
4.275321875e4
4.2958820312e4
4.2727089844e4
4.2188449219e4
4.206496875e4
4.1525949219e4
4.1778601562e4
4.1515488281e4
4.1585539062e4
4.2458511719e4
4.2158621094e4
4.2439789062e4
4.251125e4
4.2172730469e4
4.1911308594e4
4.1976371094e4
4.1838628906e4
4.2062820312e4
4.1531800781e4
4.0979800781e4
4.0863410156e4
4.0660929688e4
4.0689898438e4
4.1008300781e4
4.087975e4
4.0085519531e4
3.9880871094e4
4.028878125e4
4.0525738281e4
4.0116359375e4
4.0759621094e4
4.0690058594e4
4.0308960938e4
4.0710890625e4
4.0735480469e4
4.0421859375e4
4.0006421875e4
3.9654230469e4
3.9724578125e4
3.9792710938e4
3.9023648438e4
3.8605621094e4
3.8912929688e4
3.8782890625e4
3.8534820312e4
3.9084359375e4
3.9021070312e4
3.9176300781e4
3.8913039062e4
3.8671011719e4
3.8689570312e4
3.8634828125e4
3.80375e4
3.795096875e4
3.8814691406e4
3.8811941406e4
3.9616191406e4
4.0021730469e4
3.9821710938e4
3.9793019531e4
3.9761300781e4
3.9911011719e4
4.0048199219e4
4.0461601562e4
4.0470011719e4
4.090053125e4
4.0563058594e4
4.0598339844e4
4.0595699219e4
4.0906828125e4
4.0937769531e4
4.0447960938e4
4.0380789062e4
4.0530691406e4
4.0481800781e4
4.089053125e4
4.0654070312e4
4.0468199219e4
4.0296980469e4
4.0407929688e4
4.0198398438e4
4.0136570312e4
4.0702671875e4
4.0711558594e4
4.0967949219e4
4.1047878906e4
4.1470820312e4
4.1803128906e4
4.1659910156e4
4.1641109375e4
4.2086171875e4
4.2236828125e4
4.2144511719e4
4.1561828125e4
4.1898839844e4
4.1840050781e4
4.1805101562e4
4.1828980469e4
4.1943960938e4
4.1917921875e4
4.2004578125e4
4.195896875e4
4.1960449219e4
4.2009921875e4
4.1362511719e4
4.1936710938e4
4.2126089844e4
4.1953300781e4
4.217303125e4
4.2778261719e4
4.3009988281e4
4.3045269531e4
4.2944808594e4
4.2617621094e4
4.2485660156e4
4.259625e4
4.2612640625e4
4.2802601562e4
4.2957359375e4
4.286571875e4
4.2916730469e4
4.2884761719e4
4.2854191406e4
4.2613800781e4
4.2493859375e4
4.2737171875e4
4.2872839844e4
4.3279480469e4
4.3660699219e4
4.3518058594e4
4.3452550781e4
4.3403429688e4
4.368675e4
4.3474289062e4
4.3481828125e4
4.3967441406e4
4.3960429688e4
4.4009230469e4
4.3920761719e4
4.4278898438e4
4.4125730469e4
4.4257089844e4
4.4199011719e4
4.4420378906e4
4.4386621094e4
4.454496875e4
4.4481289062e4
4.4311058594e4
4.3817691406e4
4.3986109375e4
4.4594660156e4
4.4481679688e4
4.4425769531e4
4.4116148438e4
4.4105949219e4
4.4679160156e4
4.4734039062e4
4.4723960938e4
4.4793019531e4
4.4629328125e4
4.4854808594e4
4.4962878906e4
4.5248050781e4
4.5410359375e4
4.5374988281e4
4.5504339844e4
4.546475e4
4.5601e4
4.550128125e4
4.5628089844e4
4.5438039062e4
4.5825058594e4
4.6049328125e4
4.6313398438e4
4.6231441406e4
4.6357238281e4
4.5915171875e4
4.5894050781e4
4.5672601562e4
4.5799699219e4
4.5861839844e4
4.6043621094e4
4.6168640625e4
4.5761898438e4
4.5302e4
4.5015171875e4
4.5116941406e4
4.4781121094e4
4.4884328125e4
4.4898191406e4
4.4985660156e4
4.4364960938e4
4.4254429688e4
4.4678140625e4
4.4820851562e4
4.4536621094e4
4.448796875e4
4.4082171875e4
4.3435730469e4
4.3088671875e4
4.3179851562e4
4.2984949219e4
4.2907621094e4
4.32735e4
4.3213898438e4
4.3630578125e4
4.345075e4
4.3691058594e4
4.3665539062e4
4.3810511719e4
4.4039640625e4
4.4238941406e4
4.4599269531e4
4.5027519531e4
4.5184761719e4
4.4884429688e4
4.5071980469e4
4.4849859375e4
4.4614660156e4
4.4523e4
4.4300828125e4
4.3744570312e4
4.3743800781e4
4.3372011719e4
4.3491449219e4
4.4118128906e4
4.4209421875e4
4.463328125e4
4.4621070312e4
4.4441019531e4
4.4672199219e4
4.4689210938e4
4.419046875e4
4.3392070312e4
4.3008070312e4
4.3112289062e4
4.2816148438e4
4.3230339844e4
4.2941828125e4
4.2339628906e4
4.1372660156e4
4.1714570312e4
4.0334589844e4
4.0225078125e4
4.1004441406e4
4.2475671875e4
4.2529890625e4
4.3187640625e4
4.301875e4
4.3145660156e4
4.211546875e4
4.1099371094e4
4.1329410156e4
4.1813929688e4
4.2402308594e4
4.2382410156e4
4.178078125e4
4.1478261719e4
4.098421875e4
4.0998769531e4
4.1402011719e4
4.1285578125e4
4.1752671875e4
4.2488730469e4
4.312128125e4
4.264971875e4
4.2737851562e4
4.2627820312e4
4.2158070312e4
4.1862328125e4
4.0950578125e4
4.0950578125e4
4.1572238281e4
4.1710820312e4
4.2453640625e4
4.2715429688e4
4.2810289062e4
4.2635191406e4
4.1933261719e4
4.3045511719e4
4.3072421875e4
4.2959558594e4
4.3251789062e4
4.3053648438e4
4.3231421875e4
4.3551261719e4
4.3675871094e4
4.3921550781e4
4.3802070312e4
4.4416488281e4
4.4190171875e4
4.3882710938e4
4.3600371094e4
4.3296550781e4
4.3517789062e4
4.3280808594e4
4.3251398438e4
4.2972148438e4
4.3227199219e4
4.4055890625e4
4.4002289062e4
4.4002289062e4
4.3761359375e4
4.4360871094e4
4.4118171875e4
4.3968148438e4
4.3952710938e4
4.4051210938e4
4.3630960938e4
4.3229160156e4
4.363796875e4
4.3922828125e4
4.372478125e4
4.4202941406e4
4.4202941406e4
4.4850058594e4
4.4987871094e4
4.4980558594e4
4.4913269531e4
4.4882011719e4
4.4994558594e4
4.5004519531e4
4.5262941406e4
4.5480230469e4
4.5012371094e4
4.5077808594e4
4.5296910156e4
4.5232039062e4
4.5418828125e4
4.5773308594e4
4.5512378906e4
4.5338359375e4
4.4942230469e4
4.4582390625e4
4.4582390625e4
4.523846875e4
4.5091328125e4
4.4853261719e4
4.4768800781e4
4.5125949219e4
4.517996875e4
4.4950488281e4
4.5038140625e4
4.5271460938e4
4.5332800781e4
4.5408339844e4
4.531175e4
4.528346875e4
4.5097390625e4
4.4874039062e4
4.4852289062e4
4.4401398438e4
4.4682589844e4
4.4807308594e4
4.4703621094e4
4.4760101562e4
4.4931480469e4
4.473271875e4
4.4561109375e4
4.4561941406e4
4.4544050781e4
4.4519210938e4
4.457828125e4
4.4624738281e4
4.46925e4
4.4395761719e4
4.472228125e4
4.4792039062e4
4.5120789062e4
4.4973410156e4
4.5224980469e4
4.5454148438e4
4.5424941406e4
4.5377121094e4
4.5566328125e4
4.4710351562e4
4.5053699219e4
4.4928519531e4
4.5175578125e4
4.506546875e4
4.4794011719e4
4.501775e4
4.4497738281e4
4.4564320312e4
4.4915980469e4
4.4990390625e4
4.5136691406e4
4.5107128906e4
4.5344898438e4
4.5325378906e4
4.5567988281e4
4.5401230469e4
4.4670421875e4
4.4836328125e4
4.4249488281e4
4.371371875e4
4.422296875e4
4.4471289062e4
4.4373308594e4
4.4752929688e4
4.4903949219e4
4.5177980469e4
4.4937609375e4
4.492121875e4
4.4862140625e4
4.5320691406e4
4.4379789062e4
4.4032378906e4
4.387053125e4
4.374671875e4
4.3953480469e4
4.3872121094e4
4.3473738281e4
4.3036589844e4
4.2163820312e4
4.147146875e4
4.2010890625e4
4.2323039062e4
4.3452359375e4
4.3290859375e4
4.3721960938e4
4.2911511719e4
4.2969929688e4
4.328346875e4
4.2742859375e4
4.2756261719e4
4.3083941406e4
4.2754679688e4
4.2888511719e4
4.2780730469e4
4.2827351562e4
4.3269621094e4
4.3790929688e4
4.3565050781e4
4.3618140625e4
4.3232058594e4
4.3042359375e4
4.2596558594e4
4.2435230469e4
4.1893511719e4
4.2121511719e4
4.2632539062e4
4.2695738281e4
4.2735148438e4
4.3566320312e4
4.3561421875e4
4.383203125e4
4.4076941406e4
4.4375621094e4
4.431425e4
4.4318191406e4
4.4064429688e4
4.4087589844e4
4.4364160156e4
4.4523011719e4
4.4653859375e4
4.4426070312e4
4.462796875e4
4.5010238281e4
4.5036519531e4
4.4698011719e4
4.4741679688e4
4.4634808594e4
4.4542761719e4
4.5354589844e4
4.5373171875e4
4.5195648438e4
4.5243851562e4
4.4479230469e4
4.4359890625e4
4.4347910156e4
4.4120519531e4
4.3617730469e4
4.4184648438e4
4.4505589844e4
4.4620601562e4
4.4895019531e4
4.4779140625e4
4.4576230469e4
4.413875e4
4.4374519531e4
4.4247980469e4
4.3418550781e4
4.3984898438e4
4.3417050781e4
4.3027300781e4
4.2994230469e4
4.2655238281e4
4.2236738281e4
4.2398058594e4
4.2447769531e4
4.2000628906e4
4.1901960938e4
4.2905199219e4
4.342971875e4
4.3503519531e4
4.2936628906e4
4.3160609375e4
4.332871875e4
4.3579671875e4
4.3528269531e4
4.3396160156e4
4.339178125e4
4.3012371094e4
4.29775e4
4.2113699219e4
4.2041679688e4
4.1691191406e4
4.0661570312e4
4.0265371094e4
4.0706890625e4
4.1022738281e4
4.100878125e4
4.135275e4
4.0847699219e4
4.0604789062e4
4.080925e4
4.0844410156e4
4.1166878906e4
4.1621308594e4
4.1476351562e4
4.1932390625e4
4.2109890625e4
4.2393019531e4
4.3630769531e4
4.3092488281e4
4.3257539062e4
4.3751929688e4
4.3229671875e4
4.2774851562e4
4.2399191406e4
4.2535738281e4
4.2359261719e4
4.2416441406e4
4.3205910156e4
4.3100320312e4
4.3585230469e4
4.3516660156e4
4.3375308594e4
4.354671875e4
4.3216578125e4
4.2744910156e4
4.3434550781e4
4.3473371094e4
4.3714929688e4
4.42145e4
4.461575e4
4.474221875e4
4.4849019531e4
4.4967160156e4
4.4504289062e4
4.44925e4
4.4337039062e4
4.4617738281e4
4.4691800781e4
4.4210441406e4
4.4751398438e4
4.5435089844e4
4.5482390625e4
4.563228125e4
4.5647570313e4
4.5623480469e4
4.5897648438e4
4.6191511719e4
4.5881078125e4
4.6062921875e4
4.5678179688e4
4.5186011719e4
4.528196875e4
4.5052160156e4
4.4859488281e4
4.476053125e4
4.5090671875e4
4.5411300781e4
4.5403539063e4
4.5536519531e4
4.5022628906e4
4.5780179688e4
4.5650351563e4
4.5556648438e4
4.5613210938e4
4.5581199219e4
4.5416898438e4
4.5941519531e4
4.5528929688e4
4.5784769531e4
4.5707871094e4
4.5647820313e4
4.5349e4
4.514796875e4
4.5209851563e4
4.5250339844e4
4.5676410156e4
4.5506871094e4
4.5685820313e4
4.540246875e4
4.5843140625e4
4.5872179688e4
4.5551199219e4
4.5051269531e4
4.5155910156e4
4.5236160156e4
4.5497460938e4
4.5710941406e4
4.6039691406e4
4.6124148438e4
4.6017210938e4
4.5459449219e4
4.5557609375e4
4.5508308594e4
4.5928230469e4
4.5857730469e4
4.6124628906e4
4.6263839844e4
4.5662710938e4
4.51775e4
4.493025e4
4.4570589844e4
4.501121875e4
4.5225398438e4
4.530621875e4
4.5779660156e4
4.5705421875e4
4.5806160156e4
4.6145921875e4
4.4885820313e4
4.428203125e4
4.4714539063e4
4.5466371094e4
4.5966488281e4
4.6213269531e4
4.6201328125e4
4.5819601563e4
4.530475e4
4.5394371094e4
4.5744289063e4
4.6177609375e4
4.6432699219e4
4.627196875e4
4.6498511719e4
4.6713429688e4
4.696125e4
4.7060570313e4
4.750525e4
4.7364808594e4
4.753728125e4
4.7130410156e4
4.6927e4
4.6812070313e4
4.6833871094e4
4.6660671875e4
4.6807238281e4
4.6558359375e4
4.684453125e4
4.6941460938e4
4.7194148438e4
4.7368648438e4
4.7630371094e4
4.7797699219e4
4.8341949219e4
4.8363890625e4
4.8694898438e4
4.8351960938e4
4.8258929688e4
4.8437101563e4
4.8297460938e4
4.8293460938e4
4.7666019531e4
4.7743609375e4
4.7734199219e4
4.7369570313e4
4.7599121094e4
4.7650570313e4
4.7541320313e4
4.7563339844e4
4.7787988281e4
4.7842230469e4
4.7626980469e4
4.7398699219e4
4.741696875e4
4.6459171875e4
4.6720960938e4
4.6154199219e4
4.5767570313e4
4.5922910156e4
4.5871039063e4
4.6341328125e4
4.6929191406e4
4.7975050781e4
4.7778480469e4
4.7252539063e4
4.7731839844e4
4.8046558594e4
4.7672070313e4
4.7245800781e4
4.7601929688e4
4.7909269531e4
4.8141421875e4
4.7944769531e4
4.7596601563e4
4.8264960938e4
4.8014398438e4
4.7915121094e4
4.7741539063e4
4.7701449219e4
4.7657328125e4
4.8106121094e4
4.8492609375e4
4.827425e4
4.8418398438e4
4.843125e4
4.809353125e4
4.7805441406e4
4.8114671875e4
4.8007199219e4
4.800928125e4
4.7303308594e4
4.6683800781e4
4.6694808594e4
4.805025e4
4.8470988281e4
4.7390660156e4
4.5224378906e4
4.497825e4
4.5306480469e4
4.5023648438e4
4.4901570313e4
4.4919691406e4
4.4364171875e4
4.4838761719e4
4.5184078125e4
4.5265898438e4
4.5357851563e4
4.5470609375e4
4.5372191406e4
4.5315960938e4
4.4884859375e4
4.4555261719e4
4.4937300781e4
4.510321875e4
4.5609898438e4
4.6360230469e4
4.691346875e4
4.6870238281e4
4.6220539063e4
4.5871960938e4
4.5121390625e4
4.4895289063e4
4.4930269531e4
4.498303125e4
4.5008078125e4
4.5173539063e4
4.4989578125e4
4.5299671875e4
4.5563179688e4
4.5909308594e4
4.5642898438e4
4.5695101563e4
4.6123359375e4
4.6587738281e4
4.6719988281e4
4.6071570313e4
4.5553511719e4
4.5886269531e4
4.5933648438e4
4.6060980469e4
4.6182429688e4
4.5740378906e4
4.6002558594e4
4.6360628906e4
4.6265261719e4
4.6331601563e4
4.7116238281e4
4.8149609375e4
4.8275828125e4
4.7611441406e4
4.7421121094e4
4.7091820313e4
4.7001058594e4
4.7009511719e4
4.7095070313e4
4.7225101563e4
4.6728949219e4
4.6921710938e4
4.7232171875e4
4.7797039063e4
4.7661691406e4
4.7391238281e4
4.7161738281e4
4.7293851563e4
4.7164710938e4
4.7083808594e4
4.7614988281e4
4.7195679688e4
4.7206359375e4
4.7047671875e4
4.7349199219e4
4.6856789063e4
4.7467949219e4
4.7288660156e4
4.7414570313e4
4.7883589844e4
4.7419160156e4
4.753921875e4
4.7263921875e4
4.7102308594e4
4.7101140625e4
4.708796875e4
4.7470308594e4
4.8056558594e4
4.8593441406e4
4.8589050781e4
4.8487300781e4
4.8676910156e4
4.9083851563e4
4.9312988281e4
4.9339238281e4
4.9036519531e4
4.8863300781e4
4.8541558594e4
4.8819070313e4
4.9342769531e4
4.9207609375e4
4.9012421875e4
4.9343640625e4
4.9540261719e4
4.9637929688e4
4.8955820313e4
4.9011558594e4
4.876253125e4
4.8873839844e4
4.9144960938e4
4.8967828125e4
4.9413261719e4
4.9808050781e4
4.9565160156e4
4.9440960938e4
4.9261328125e4
4.9588839844e4
4.9099980469e4
4.8998109375e4
4.9485671875e4
4.9505859375e4
4.993946875e4
4.9930539063e4
4.953053125e4
4.9426078125e4
4.9678960938e4
4.9459621094e4
4.8747949219e4
4.8322238281e4
4.906746875e4
4.8943460938e4
4.9042519531e4
4.9494398438e4
4.9410921875e4
4.9688269531e4
4.9450480469e4
4.9277949219e4
4.8788441406e4
4.9101640625e4
4.9317378906e4
4.9592488281e4
4.9218621094e4
4.927496875e4
4.9087460938e4
4.9081730469e4
4.9128761719e4
4.9026828125e4
4.929103125e4
4.9139699219e4
4.922103125e4
4.9169570313e4
4.9033050781e4
4.8983449219e4
4.9017429688e4
4.898078125e4
4.9165671875e4
4.9087738281e4
4.9340109375e4
4.9198121094e4
4.9857488281e4
5.0109160156e4
5.0041578125e4
5.0300808594e4
5.0015671875e4
5.0059019531e4
5.0616808594e4
5.0510230469e4
5.0809769531e4
5.0968761719e4
5.1162230469e4
5.1332289063e4
5.1099710938e4
5.1086929688e4
5.1144140625e4
5.1564621094e4
5.1665648438e4
5.1713378906e4
5.1600261719e4
5.1257359375e4
5.1213601563e4
5.1011871094e4
5.1195011719e4
5.1200128906e4
5.1293070313e4
5.1328289063e4
5.1389269531e4
5.1328761719e4
5.12375e4
5.0906839844e4
5.0645101563e4
5.116746875e4
5.1339289063e4
5.1156671875e4
5.0994179688e4
5.1075460938e4
5.1241109375e4
5.1332980469e4
5.1280171875e4
5.1470058594e4
5.1373230469e4
5.126671875e4
5.1313660156e4
5.1193519531e4
5.1210480469e4
5.1080851563e4
5.0825769531e4
5.0301390625e4
5.0515601563e4
5.0249121094e4
5.0083800781e4
5.0359320313e4
5.0480960938e4
5.0164878906e4
5.0107859375e4
4.9921839844e4
5.0258421875e4
5.0265460938e4
5.0363949219e4
5.054575e4
5.0313511719e4
5.0368171875e4
5.035946875e4
5.0169128906e4
5.0137e4
5.0346058594e4
5.0501160156e4
5.0615289063e4
5.0565289063e4
5.0480921875e4
5.0302960938e4
5.0071941406e4
4.9982941406e4
5.0139679688e4
4.9962789063e4
4.9981941406e4
4.9721011719e4
5.0140519531e4
4.9938980469e4
5.000025e4
4.9988710938e4
4.9548128906e4
5.015721875e4
4.8876460938e4
4.8986839844e4
4.9209578125e4
4.8855269531e4
4.862553125e4
4.8334449219e4
4.8534839844e4
4.8967011719e4
4.9004519531e4
4.8835691406e4
4.8713511719e4
4.8028300781e4
4.8002429688e4
4.7873648438e4
4.7690800781e4
4.7747691406e4
4.7857140625e4
4.8185710938e4
4.8196890625e4
4.8136238281e4
4.7941878906e4
4.7275320313e4
4.7229160156e4
4.7622929688e4
4.7092441406e4
4.7265308594e4
4.7161320313e4
4.7462789063e4
4.6973300781e4
4.6987011719e4
4.7572859375e4
4.7699039063e4
4.827671875e4
4.8222378906e4
4.8081550781e4
4.8634539063e4
4.840303125e4
4.8390390625e4
4.8503308594e4
4.8387929688e4
4.8451328125e4
4.8652558594e4
4.8861941406e4
4.9354421875e4
5.0033949219e4
4.9782230469e4
4.9744621094e4
4.9887738281e4
4.9995570313e4
4.9701371094e4
4.878525e4
4.8799390625e4
4.9135910156e4
4.938728125e4
4.949171875e4
4.9732300781e4
4.991196875e4
4.9695558594e4
4.9974480469e4
5.026025e4
5.0746929688e4
5.0777898438e4
5.1065488281e4
5.0636320313e4
5.0382859375e4
5.0456171875e4
5.0591148438e4
5.0395828125e4
4.9304941406e4
4.8976449219e4
4.7862101563e4
4.7799089844e4
4.7830488281e4
4.7926730469e4
4.840075e4
4.8808390625e4
4.888278125e4
4.8928480469e4
4.8685191406e4
4.8535589844e4
4.8969640625e4
4.8643429688e4
4.8463441406e4
4.7970191406e4
4.7437929688e4
4.7599421875e4
4.7548101563e4
4.7720910156e4
4.7884628906e4
4.7662121094e4
4.824e4
4.8556449219e4
4.8671289063e4
4.8557011719e4
4.8156441406e4
4.7817050781e4
4.7477578125e4
4.7076511719e4
4.7521839844e4
4.7361039063e4
4.6515929688e4
4.6858460938e4
4.6793578125e4
4.6124851563e4
4.5826640625e4
4.6684058594e4
4.7457460938e4
4.795175e4
4.7926109375e4
4.8058960938e4
4.8331511719e4
4.8532140625e4
4.8782558594e4
4.8768300781e4
4.8434390625e4
4.8933609375e4
4.9090738281e4
4.874528125e4
4.8431578125e4
4.844221875e4
4.8046800781e4
4.8058210938e4
4.8297710938e4
4.8284609375e4
4.8358160156e4
4.7809980469e4
4.7094128906e4
4.6992171875e4
4.6474699219e4
4.6719511719e4
4.6294429688e4
4.6551550781e4
4.6728921875e4
4.6519289063e4
4.6258960938e4
4.6419769531e4
4.5787898438e4
4.5666769531e4
4.5305019531e4
4.5600871094e4
4.5776691406e4
4.5433089844e4
4.5091988281e4
4.4851050781e4
4.4647371094e4
4.4715878906e4
4.4662550781e4
4.5013121094e4
4.5243980469e4
4.5130699219e4
4.5181820313e4
4.5476570313e4
4.5939539063e4
4.6301140625e4
4.666075e4
4.6760578125e4
4.7197238281e4
4.6938820313e4
4.6660871094e4
4.6488378906e4
4.6759410156e4
4.6456910156e4
4.6737640625e4
4.6747851563e4
4.6908941406e4
4.6874429688e4
4.7031269531e4
4.7663199219e4
4.6653519531e4
4.7053890625e4
4.7318519531e4
4.8562648438e4
4.8981410156e4
4.9235808594e4
4.8990921875e4
4.9025148438e4
4.8696300781e4
4.8406011719e4
4.8454210938e4
4.8704628906e4
4.9002769531e4
4.8747789063e4
4.8908238281e4
4.8850929688e4
4.9462769531e4
4.9603648438e4
4.9438238281e4
4.9643941406e4
4.970528125e4
4.9698011719e4
4.9449441406e4
4.9056039063e4
4.9302570313e4
4.9320210938e4
4.9963871094e4
4.9894558594e4
4.9244398438e4
4.8383589844e4
4.8767019531e4
4.9096128906e4
4.8556691406e4
4.8059058594e4
4.8264628906e4
4.8785480469e4
4.9344050781e4
4.9880339844e4
4.9749558594e4
4.9633769531e4
5.0416269531e4
5.0023980469e4
5.0187480469e4
4.9653140625e4
4.9547679688e4
4.9488480469e4
4.8884171875e4
4.8595371094e4
4.8711851563e4
4.8971140625e4
4.8848738281e4
4.8895800781e4
4.9254980469e4
4.9693210938e4
4.9611929688e4
4.9398570313e4
4.9661828125e4
4.9590789063e4
4.951078125e4
4.9344289063e4
4.941721875e4
4.9651550781e4
4.9606070313e4
4.9646910156e4
4.9504160156e4
4.984146875e4
4.93765e4
4.9005351563e4
4.8683261719e4
4.8052851563e4
4.8093101563e4
4.850521875e4
4.8136179688e4
4.7558230469e4
4.7444050781e4
4.7739089844e4
4.8191570313e4
4.7887949219e4
4.7024460938e4
4.7437449219e4
4.6962738281e4
4.644903125e4
4.5959039063e4
4.6275710938e4
4.5803328125e4
4.3879128906e4
4.3538121094e4
4.3942550781e4
4.5446828125e4
4.6817359375e4
4.6328351563e4
4.6917398438e4
4.419025e4
4.4263738281e4
4.3310011719e4
4.2421328125e4
4.2343960938e4
4.1450648438e4
4.2319269531e4
4.1797371094e4
4.1499929688e4
4.1271121094e4
4.1144328125e4
3.942728125e4
3.980728125e4
4.0989480469e4
4.1913449219e4
4.173278125e4
4.208178125e4
4.1865070313e4
4.1895269531e4
4.1987e4
4.1870128906e4
4.1356039063e4
4.0897851563e4
4.1512511719e4
4.1312171875e4
4.0340511719e4
4.0917570313e4
4.138828125e4
4.1683269531e4
4.1468558594e4
4.1380109375e4
4.1573609375e4
4.1417851563e4
4.1459148438e4
4.1640269531e4
4.2271140625e4
4.2044320313e4
4.2455128906e4
4.2834199219e4
4.3542871094e4
4.3648070313e4
4.3668949219e4
4.3556109375e4
4.3397980469e4
4.3603621094e4
4.381953125e4
4.3932078125e4
4.4241539063e4
4.4028960938e4
4.3768078125e4
4.3679671875e4
4.3566109375e4
4.3638621094e4
4.3626148438e4
4.3700101563e4
4.3631359375e4
4.3987941406e4
4.3738269531e4
4.4337101563e4
4.3855789063e4
4.3624550781e4
4.3180449219e4
4.3285171875e4
4.3113789063e4
4.2284058594e4
4.272521875e4
4.298871875e4
4.2981308594e4
4.29495e4
4.3178e4
4.3577640625e4
4.3738660156e4
4.3664328125e4
4.3623328125e4
4.3311179688e4
4.2823808594e4
4.2619230469e4
4.2418488281e4
4.2128910156e4
4.1908148438e4
4.1641839844e4
4.1586699219e4
4.1876171875e4
4.1740621094e4
4.1932558594e4
4.1777808594e4
4.2210460938e4
4.2378609375e4
4.3156210938e4
4.3251191406e4
4.2259121094e4
4.2703378906e4
4.2826160156e4
4.2947550781e4
4.2942230469e4
4.328128125e4
4.3672058594e4
4.3324589844e4
4.333975e4
4.3937390625e4
4.4989859375e4
4.543628125e4
4.5151628906e4
4.4909140625e4
4.4580058594e4
4.4686058594e4
4.462578125e4
4.5009359375e4
4.5525289063e4
4.538121875e4
4.5148320313e4
4.5045328125e4
4.5026679688e4
4.497496875e4
4.4956730469e4
4.4597320313e4
4.4312429688e4
4.4277238281e4
4.4116699219e4
4.3583601563e4
4.3410738281e4
4.3193359375e4
4.3382351563e4
4.3142460938e4
4.343153125e4
4.3338820313e4
4.3442488281e4
4.3445621094e4
4.351921875e4
4.3190101563e4
4.2942230469e4
4.2812570313e4
4.2617601563e4
4.2491429688e4
4.2207710938e4
4.285475e4
4.3345820313e4
4.2749160156e4
4.3108421875e4
4.3241820313e4
4.3420378906e4
4.3147828125e4
4.3291328125e4
4.3609171875e4
4.3713660156e4
4.3800160156e4
4.3483199219e4
4.3130648438e4
4.2964710938e4
4.3161050781e4
4.3375671875e4
4.3645109375e4
4.3526730469e4
4.374371875e4
4.3792171875e4
4.3792078125e4
4.3316558594e4
4.3161171875e4
4.3438238281e4
4.3441800781e4
4.3483230469e4
4.3461480469e4
4.3405320313e4
4.3589078125e4
4.2818660156e4
4.2805609375e4
4.2882019531e4
4.2647308594e4
4.3063949219e4
4.298496875e4
4.2551539063e4
4.1618109375e4
4.1606539063e4
4.1209320313e4
4.0935339844e4
4.1167738281e4
4.0933429688e4
4.067378125e4
4.1276671875e4
4.1159269531e4
4.0863089844e4
4.0346800781e4
3.9977519531e4
3.9496359375e4
3.9785628906e4
4.0432359375e4
4.0439421875e4
4.042128125e4
3.9851210938e4
3.94765e4
3.8650089844e4
3.8574179688e4
3.9339550781e4
3.9556320313e4
3.9700050781e4
4.0076039063e4
4.0144238281e4
3.9862070313e4
4.008171875e4
4.064896875e4
4.0941960938e4
4.1831300781e4
4.26225e4
4.2108230469e4
4.1826550781e4
4.232446875e4
4.2731480469e4
4.2707660156e4
4.266246875e4
4.2588101563e4
4.2749171875e4
4.2670410156e4
4.2841460938e4
4.3448941406e4
4.3070339844e4
4.3017460938e4
4.3559449219e4
4.3507949219e4
4.3099328125e4
4.3014078125e4
4.298475e4
4.3011269531e4
4.2937160156e4
4.2222898438e4
4.2443308594e4
4.3416898438e4
4.2952289063e4
4.2535140625e4
4.2501921875e4
4.2929761719e4
4.3214601563e4
4.329953125e4
4.3244628906e4
4.3538488281e4
4.3479980469e4
4.3178628906e4
4.3405429688e4
4.3363539063e4
4.3546480469e4
4.3776601563e4
4.3389160156e4
4.3765488281e4
4.3851058594e4
4.3741621094e4
4.333728125e4
4.3814550781e4
4.3815761719e4
4.3611839844e4
4.3818511719e4
4.4119898438e4
4.3702230469e4
4.3595601563e4
4.3100769531e4
4.3098660156e4
4.3188691406e4
4.3392359375e4
4.360225e4
4.3604699219e4
4.3255429688e4
4.3521859375e4
4.3535109375e4
4.2852359375e4
4.3036160156e4
4.3100121094e4
4.2820179688e4
4.2544140625e4
4.2294519531e4
4.2191921875e4
4.221603125e4
4.1938691406e4
4.1951589844e4
4.2633429688e4
4.3195191406e4
4.4254429688e4
4.435621875e4
4.4401160156e4
4.5106289063e4
4.4649429688e4
4.4505640625e4
4.4276851563e4
4.415796875e4
4.4300171875e4
4.4261511719e4
4.3657480469e4
4.3541019531e4
4.4437230469e4
4.4624851563e4
4.4495300781e4
4.4157808594e4
4.4470910156e4
4.4572171875e4
4.4660328125e4
4.484746875e4
4.4773238281e4
4.4453328125e4
4.5303078125e4
4.5817761719e4
4.5902679688e4
4.5637320313e4
4.5604441406e4
4.5476429688e4
4.5141621094e4
4.4134390625e4
4.4717941406e4
4.5132601563e4
4.4862761719e4
4.4108308594e4
4.5047070313e4
4.4782859375e4
4.4493148438e4
4.4399328125e4
4.429053125e4
4.5027410156e4
4.5338371094e4
4.5005121094e4
4.4999679688e4
4.5016960938e4
4.4974109375e4
4.49015e4
4.4774539063e4
4.4802539063e4
4.3818070313e4
4.3045679688e4
4.273728125e4
4.1607421875e4
4.1324308594e4
4.2167238281e4
4.247225e4
4.3404761719e4
4.2344859375e4
4.138878125e4
3.8730558594e4
3.9565441406e4
3.8678550781e4
3.6636699219e4
3.8085050781e4
3.6862839844e4
3.5532738281e4
3.5143628906e4
3.4269511719e4
3.296421875e4
3.437153125e4
3.5536699219e4
3.5706570313e4
3.3799488281e4
3.419996875e4
3.455453125e4
3.3691878906e4
3.3590621094e4
3.3075410156e4
3.4381558594e4
3.4526308594e4
3.456778125e4
3.4613671875e4
3.4746390625e4
3.3855238281e4
3.375975e4
3.4743101563e4
3.4477058594e4
3.389228125e4
3.4223851563e4
3.4240601563e4
3.4586820313e4
3.4968089844e4
3.5830808594e4
3.6870089844e4
3.6470109375e4
3.6370429688e4
3.6616058594e4
3.6986199219e4
3.6792410156e4
3.7623679688e4
3.7631890625e4
3.7462890625e4
3.6394589844e4
3.6094140625e4
3.5691390625e4
3.7112460938e4
3.5862039063e4
3.6026980469e4
3.5560761719e4
3.5784421875e4
3.5832769531e4
3.6206859375e4
3.6889960938e4
3.6508140625e4
3.6122730469e4
3.6980851563e4
3.7460441406e4
3.8290769531e4
3.7872890625e4
3.8948078125e4
3.9954011719e4
3.9185660156e4
3.8266191406e4
3.6827359375e4
3.7679238281e4
3.7416738281e4
3.7894050781e4
3.7897238281e4
3.7632890625e4
3.8404628906e4
3.8123558594e4
3.8217679688e4
3.7908378906e4
3.7734519531e4
3.7431949219e4
3.7769191406e4
3.7716429688e4
3.7619769531e4
3.7894078125e4
3.795e4
3.7884761719e4
3.7837390625e4
3.7483878906e4
3.6795949219e4
3.6465460938e4
3.6389390625e4
3.6190910156e4
3.6590261719e4
3.6465671875e4
3.6327839844e4
3.6323691406e4
3.6881671875e4
3.7447101563e4
3.7433300781e4
3.7357460938e4
3.7742140625e4
3.7771210938e4
3.7720839844e4
3.713678125e4
3.7019679688e4
3.754671875e4
3.7466949219e4
3.7901960938e4
3.7998339844e4
3.8005e4
