# Supplementary material for: An empirical data analysis of “price runs” in daily financial indices: Dynamically assessing market geometric distributional behavior
Source: PLoS One. 2022 Jul 7;17(7):e0270492. doi: 10.1371/journal.pone.0270492 (PMC9262240; doi:10.1371/journal.pone.0270492)
Supplement: S1 Dataset — (ZIP) [file pone.0270492.s001.zip › Nasdaq_10301978-08072020.dat]

1.12400002e2
1.11120003e2
1.14650002e2
1.14629997e2
1.15489998e2
1.15080002e2
1.12830002e2
1.12989998e2
1.13879997e2
1.14839996e2
1.13e2
1.10879997e2
1.11440002e2
1.12209999e2
1.13690002e2
1.14510002e2
1.14559998e2
1.15370003e2
1.16169998e2
1.15970001e2
1.15599998e2
1.14089996e2
1.14690002e2
1.16190002e2
1.1657e2
1.17669998e2
1.18449997e2
1.18550003e2
1.18769997e2
1.19150002e2
1.185e2
1.18129997e2
1.18150002e2
1.17410004e2
1.14330002e2
1.14730003e2
1.15300003e2
1.15849998e2
1.1693e2
1.1768e2
1.17330002e2
1.17300003e2
1.17980003e2
1.17839996e2
1.19110001e2
1.20660004e2
1.22050003e2
1.21919998e2
1.22660004e2
1.22279999e2
1.22760002e2
1.23739998e2
1.24470001e2
1.23739998e2
1.23589996e2
1.24309998e2
1.24650002e2
1.24660004e2
1.25459999e2
1.25339996e2
1.26419998e2
1.27040001e2
1.26769997e2
1.26510002e2
1.2582e2
1.25760002e2
1.2582e2
1.24339996e2
1.24309998e2
1.22800003e2
1.23410004e2
1.23760002e2
1.24050003e2
1.24889999e2
1.24610001e2
1.2493e2
1.2557e2
1.25830002e2
1.25760002e2
1.25449997e2
1.25040001e2
1.24900002e2
1.22639999e2
1.22559998e2
1.23330002e2
1.23669998e2
1.24720001e2
1.2443e2
1.25610001e2
1.27050003e2
1.2725e2
1.27190002e2
1.27690002e2
1.27589996e2
1.27849998e2
1.28550003e2
1.29139999e2
1.28789993e2
1.29440002e2
1.30080002e2
1.30580002e2
1.30110001e2
1.30779999e2
1.30869995e2
1.31289993e2
1.31759995e2
1.31360001e2
1.32330002e2
1.3275e2
1.33369995e2
1.3375e2
1.33740005e2
1.34220001e2
1.33570007e2
1.33539993e2
1.32479996e2
1.32259995e2
1.32910004e2
1.33179993e2
1.33669998e2
1.33869995e2
1.34289993e2
1.34779999e2
1.34649994e2
1.34369995e2
1.33820007e2
1.33789993e2
1.33990005e2
1.34199997e2
1.33720001e2
1.30600006e2
1.29600006e2
1.30339996e2
1.29710007e2
1.29690002e2
1.28990005e2
1.29009995e2
1.29350006e2
1.30440002e2
1.31009995e2
1.31160004e2
1.31899994e2
1.32119995e2
1.32100006e2
1.32679993e2
1.32460007e2
1.31389999e2
1.31419998e2
1.31759995e2
1.31949997e2
1.33020004e2
1.33619995e2
1.34550003e2
1.34960007e2
1.35039993e2
1.35919998e2
1.36009995e2
1.36020004e2
1.3625e2
1.35850006e2
1.36050003e2
1.36449997e2
1.36710007e2
1.37240005e2
1.36889999e2
1.36529999e2
1.37399994e2
1.38080002e2
1.38130005e2
1.37029999e2
1.37029999e2
1.37789993e2
1.38639999e2
1.39149994e2
1.38970001e2
1.38850006e2
1.38679993e2
1.38520004e2
1.38889999e2
1.37860001e2
1.37259995e2
1.37570007e2
1.37979996e2
1.37570007e2
1.38020004e2
1.38970001e2
1.39520004e2
1.40020004e2
1.40539993e2
1.41330002e2
1.41899994e2
1.42539993e2
1.42630005e2
1.42410004e2
1.43300003e2
1.44059998e2
1.44270004e2
1.45070007e2
1.46070007e2
1.46300003e2
1.47139999e2
1.47440002e2
1.47839996e2
1.47949997e2
1.47990005e2
1.48740005e2
1.49130005e2
1.49399994e2
1.49509995e2
1.49539993e2
1.50039993e2
1.50059998e2
1.50440002e2
1.48490005e2
1.46029999e2
1.46869995e2
1.48070007e2
1.48910004e2
1.48389999e2
1.48660004e2
1.49330002e2
1.50559998e2
1.50460007e2
1.49190002e2
1.49440002e2
1.50199997e2
1.50649994e2
1.50119995e2
1.49270004e2
1.49880005e2
1.50369995e2
1.49979996e2
1.49589996e2
1.50009995e2
1.50509995e2
1.51419998e2
1.52289993e2
1.50979996e2
1.45199997e2
1.39309998e2
1.40089996e2
1.40710007e2
1.38389999e2
1.38339996e2
1.39039993e2
1.39460007e2
1.36589996e2
1.33160004e2
1.32610001e2
1.33020004e2
1.32720001e2
1.3375e2
1.33910004e2
1.35479996e2
1.35529999e2
1.36419998e2
1.36880005e2
1.36110001e2
1.35660004e2
1.34139999e2
1.34770004e2
1.35860001e2
1.37050003e2
1.37139999e2
1.37759995e2
1.38919998e2
1.39070007e2
1.39979996e2
1.395e2
1.38880005e2
1.39850006e2
1.41949997e2
1.42550003e2
1.43529999e2
1.44160004e2
1.44259995e2
1.43860001e2
1.44800003e2
1.45919998e2
1.47039993e2
1.47490005e2
1.47970001e2
1.47830002e2
1.48509995e2
1.48970001e2
1.50029999e2
1.50559998e2
1.49720001e2
1.49649994e2
1.50270004e2
1.50169998e2
1.49970001e2
1.50009995e2
1.50229996e2
1.50830002e2
1.51139999e2
1.48169998e2
1.45970001e2
1.48020004e2
1.48619995e2
1.50679993e2
1.51600006e2
1.53119995e2
1.53869995e2
1.54399994e2
1.54960007e2
1.55990005e2
1.55809998e2
1.56139999e2
1.57350006e2
1.56919998e2
1.585e2
1.59240005e2
1.59699997e2
1.60699997e2
1.60289993e2
1.61300003e2
1.6175e2
1.62300003e2
1.62020004e2
1.62199997e2
1.62990005e2
1.63770004e2
1.6525e2
1.64460007e2
1.64570007e2
1.64979996e2
1.63539993e2
1.62559998e2
1.61059998e2
1.62100006e2
1.61309998e2
1.60080002e2
1.57970001e2
1.585e2
1.57729996e2
1.57460007e2
1.58029999e2
1.56869995e2
1.55389999e2
1.52940002e2
1.48639999e2
1.46190002e2
1.4375e2
1.44559998e2
1.44630005e2
1.44979996e2
1.44440002e2
1.39699997e2
1.38919998e2
1.39970001e2
1.39639999e2
1.38800003e2
1.34610001e2
1.32520004e2
1.32220001e2
1.24089996e2
1.2925e2
1.31e2
1.33139999e2
1.35800003e2
1.36009995e2
1.33399994e2
1.34369995e2
1.36039993e2
1.37279999e2
1.3775e2
1.36669998e2
1.36389999e2
1.35759995e2
1.34550003e2
1.34660004e2
1.33080002e2
1.35710007e2
1.36919998e2
1.38690002e2
1.37919998e2
1.38539993e2
1.39350006e2
1.39990005e2
1.39679993e2
1.4025e2
1.41039993e2
1.42229996e2
1.43580002e2
1.43259995e2
1.43059998e2
1.42960007e2
1.44100006e2
1.45660004e2
1.46619995e2
1.47240005e2
1.47240005e2
1.46929993e2
1.4675e2
1.47960007e2
1.49479996e2
1.50100006e2
1.50699997e2
1.50089996e2
1.50449997e2
1.50169998e2
1.49919998e2
1.51210007e2
1.52210007e2
1.52679993e2
1.53e2
1.54149994e2
1.55220001e2
1.55309998e2
1.56589996e2
1.56789993e2
1.56979996e2
1.57190002e2
1.56729996e2
1.56509995e2
1.56990005e2
1.57660004e2
1.58740005e2
1.59e2
1.59179993e2
1.57779999e2
1.58169998e2
1.59179993e2
1.60869995e2
1.63630005e2
1.63580002e2
1.64089996e2
1.63839996e2
1.64820007e2
1.66520004e2
1.67050003e2
1.67100006e2
1.68669998e2
1.69990005e2
1.70479996e2
1.69789993e2
1.69820007e2
1.69919998e2
1.69630005e2
1.70020004e2
1.71059998e2
1.72330002e2
1.71809998e2
1.72490005e2
1.71889999e2
1.72520004e2
1.73449997e2
1.75240005e2
1.75880005e2
1.77110001e2
1.76619995e2
1.77020004e2
1.78759995e2
1.79889999e2
1.77240005e2
1.76279999e2
1.77679993e2
1.79910004e2
1.81699997e2
1.81580002e2
1.82389999e2
1.82149994e2
1.80990005e2
1.81520004e2
1.82339996e2
1.84529999e2
1.85050003e2
1.85610001e2
1.84449997e2
1.84839996e2
1.86309998e2
1.88160004e2
1.89580002e2
1.89589996e2
1.91309998e2
1.93949997e2
1.93610001e2
1.95330002e2
1.95940002e2
1.95050003e2
1.95179993e2
1.94050003e2
1.90770004e2
1.85789993e2
1.87759995e2
1.89619995e2
1.90809998e2
1.93429993e2
1.96009995e2
1.96169998e2
1.97179993e2
1.97529999e2
1.97789993e2
1.98869995e2
1.99020004e2
1.99429993e2
1.97949997e2
1.97240005e2
1.97149994e2
1.96460007e2
1.97899994e2
1.95809998e2
1.96169998e2
1.94350006e2
1.93759995e2
1.94490005e2
1.92509995e2
1.92779999e2
1.93149994e2
1.96029999e2
1.93960007e2
1.93509995e2
1.93100006e2
1.95020004e2
1.97779999e2
2.0025e2
2.01759995e2
2.01589996e2
2.03759995e2
2.05020004e2
2.065e2
2.06070007e2
2.04220001e2
2.05410004e2
2.07059998e2
2.08149994e2
2.04910004e2
2.03710007e2
2.04899994e2
2.06190002e2
2.03020004e2
1.95869995e2
1.95070007e2
1.93580002e2
1.8875e2
1.91220001e2
1.94020004e2
1.91880005e2
1.94020004e2
1.96009995e2
1.97910004e2
1.99789993e2
1.99860001e2
2.00139999e2
2.01279999e2
1.99839996e2
2.00460007e2
2.02339996e2
2.03550003e2
2.04169998e2
2.04070007e2
1.97350006e2
1.95889999e2
1.97660004e2
1.98440002e2
1.98050003e2
1.99080002e2
1.99850006e2
2.01130005e2
2.01580002e2
1.98720001e2
1.98089996e2
1.97119995e2
1.97520004e2
1.96130005e2
1.97179993e2
1.97369995e2
1.97880005e2
1.97809998e2
1.93089996e2
1.93559998e2
1.94570007e2
1.96289993e2
1.97869995e2
1.96929993e2
1.96699997e2
1.95809998e2
1.94610001e2
1.93889999e2
1.93979996e2
1.94729996e2
1.92740005e2
1.92289993e2
1.93059998e2
1.93940002e2
1.93990005e2
1.96130005e2
1.98009995e2
1.99059998e2
1.98350006e2
1.9875e2
1.99050003e2
1.99889999e2
2.00139999e2
1.99029999e2
1.98160004e2
2.00669998e2
2.02169998e2
2.03440002e2
2.03190002e2
2.04e2
2.04449997e2
2.06289993e2
2.07619995e2
2.07699997e2
2.09309998e2
2.09529999e2
2.08820007e2
2.08960007e2
2.10179993e2
2.11339996e2
2.11960007e2
2.12649994e2
2.11270004e2
2.11759995e2
2.12800003e2
2.13910004e2
2.15149994e2
2.14330002e2
2.13389999e2
2.14979996e2
2.16639999e2
2.17550003e2
2.16729996e2
2.17190002e2
2.18020004e2
2.19559998e2
2.19880005e2
2.17630005e2
2.16220001e2
2.16740005e2
2.16679993e2
2.13320007e2
2.11550003e2
2.11979996e2
2.13660004e2
2.14839996e2
2.12789993e2
2.13119995e2
2.13779999e2
2.15179993e2
2.16509995e2
2.16940002e2
2.16119995e2
2.17630005e2
2.18350006e2
2.19229996e2
2.20240005e2
2.22169998e2
2.23309998e2
2.23470001e2
2.23020004e2
2.19589996e2
2.18889999e2
2.19679993e2
2.21300003e2
2.20839996e2
2.20009995e2
2.20399994e2
2.22339996e2
2.22759995e2
2.22960007e2
2.20580002e2
2.20610001e2
2.18710007e2
2.19559998e2
2.18600006e2
2.19229996e2
2.18770004e2
2.19309998e2
2.19759995e2
2.18220001e2
2.1575e2
2.14630005e2
2.12800003e2
2.09100006e2
2.08009995e2
2.08440002e2
2.10029999e2
2.10539993e2
2.10860001e2
2.09880005e2
2.10839996e2
2.12020004e2
2.12759995e2
2.09270004e2
2.07710007e2
2.06160004e2
2.06410004e2
2.08e2
2.09419998e2
2.08910004e2
2.08949997e2
2.10029999e2
2.11630005e2
2.10399994e2
2.10089996e2
2.11029999e2
2.11669998e2
2.11360001e2
2.10839996e2
2.11669998e2
2.11949997e2
2.12360001e2
2.12119995e2
2.09649994e2
2.07009995e2
2.07220001e2
2.07970001e2
2.06759995e2
2.00759995e2
1.97779999e2
1.97809998e2
1.96820007e2
1.97550003e2
1.9575e2
1.95169998e2
1.95389999e2
1.91990005e2
1.89630005e2
1.84789993e2
1.84770004e2
1.87550003e2
1.89809998e2
1.89619995e2
1.89559998e2
1.87820007e2
1.85710007e2
1.84270004e2
1.84410004e2
1.83259995e2
1.79990005e2
1.80389999e2
1.75119995e2
1.75029999e2
1.78509995e2
1.80029999e2
1.81089996e2
1.84369995e2
1.85910004e2
1.85869995e2
1.88779999e2
1.91009995e2
1.91270004e2
1.91279999e2
1.91919998e2
1.89429993e2
1.89850006e2
1.90240005e2
1.89770004e2
1.91229996e2
1.92380005e2
1.92429993e2
1.91910004e2
1.91009995e2
1.92610001e2
1.9375e2
1.93080002e2
1.95240005e2
1.9725e2
1.98779999e2
1.99729996e2
2.00020004e2
1.99970001e2
1.99919998e2
1.99899994e2
2.00050003e2
2.00990005e2
2.00160004e2
1.97160004e2
1.97679993e2
1.97600006e2
1.97320007e2
1.98600006e2
1.98009995e2
1.99039993e2
2.00009995e2
2.01020004e2
2.01369995e2
2.01130005e2
2.00350006e2
1.99899994e2
2.00880005e2
1.99710007e2
1.98130005e2
1.98289993e2
1.98919998e2
1.98639999e2
1.95669998e2
1.95160004e2
1.95089996e2
1.95699997e2
1.97009995e2
1.96369995e2
1.95639999e2
1.95449997e2
1.95699997e2
1.95139999e2
1.93910004e2
1.94660004e2
1.95839996e2
1.95529999e2
1.92330002e2
1.91149994e2
1.91020004e2
1.92050003e2
1.88800003e2
1.87320007e2
1.85729996e2
1.85889999e2
1.87320007e2
1.87210007e2
1.86160004e2
1.85720001e2
1.86399994e2
1.85830002e2
1.83520004e2
1.83410004e2
1.83570007e2
1.86220001e2
1.88389999e2
1.86820007e2
1.87460007e2
1.87429993e2
1.87139999e2
1.88210007e2
1.84630005e2
1.82509995e2
1.82970001e2
1.8225e2
1.82520004e2
1.80710007e2
1.8125e2
1.81380005e2
1.80649994e2
1.79070007e2
1.77490005e2
1.78580002e2
1.79440002e2
1.79429993e2
1.80130005e2
1.80139999e2
1.78009995e2
1.76289993e2
1.73970001e2
1.71029999e2
1.69710007e2
1.70419998e2
1.70089996e2
1.68229996e2
1.67919998e2
1.68279999e2
1.68199997e2
1.70130005e2
1.71759995e2
1.73830002e2
1.74949997e2
1.74839996e2
1.75830002e2
1.75199997e2
1.755e2
1.75419998e2
1.75649994e2
1.77309998e2
1.78559998e2
1.78210007e2
1.78679993e2
1.79910004e2
1.81149994e2
1.80889999e2
1.80759995e2
1.80410004e2
1.81119995e2
1.8225e2
1.82369995e2
1.81940002e2
1.82320007e2
1.83660004e2
1.84929993e2
1.85800003e2
1.84720001e2
1.84889999e2
1.84149994e2
1.84699997e2
1.84970001e2
1.85949997e2
1.85880005e2
1.87270004e2
1.88130005e2
1.87570007e2
1.88190002e2
1.88059998e2
1.87660004e2
1.88220001e2
1.86899994e2
1.85809998e2
1.83910004e2
1.82720001e2
1.82399994e2
1.81710007e2
1.81119995e2
1.78759995e2
1.78369995e2
1.78539993e2
1.77360001e2
1.77820007e2
1.77100006e2
1.74820007e2
1.73839996e2
1.73279999e2
1.70940002e2
1.71369995e2
1.73550003e2
1.72149994e2
1.71190002e2
1.71440002e2
1.69850006e2
1.685e2
1.68e2
1.69050003e2
1.70860001e2
1.71119995e2
1.70479996e2
1.71070007e2
1.70529999e2
1.71300003e2
1.70600006e2
1.70050003e2
1.69220001e2
1.68080002e2
1.66800003e2
1.68070007e2
1.68850006e2
1.69350006e2
1.69210007e2
1.69610001e2
1.70179993e2
1.70089996e2
1.70830002e2
1.71539993e2
1.72059998e2
1.72110001e2
1.71449997e2
1.70710007e2
1.68369995e2
1.67600006e2
1.67350006e2
1.68369995e2
1.67970001e2
1.66559998e2
1.65149994e2
1.63589996e2
1.61380005e2
1.61320007e2
1.60770004e2
1.59839996e2
1.59139999e2
1.59679993e2
1.62279999e2
1.64990005e2
1.64919998e2
1.66960007e2
1.69880005e2
1.72229996e2
1.74929993e2
1.78169998e2
1.77600006e2
1.76360001e2
1.77710007e2
1.77300003e2
1.795e2
1.82050003e2
1.80880005e2
1.81789993e2
1.82770004e2
1.82470001e2
1.82899994e2
1.84600006e2
1.86309998e2
1.86800003e2
1.86610001e2
1.86e2
1.87910004e2
1.88619995e2
1.88149994e2
1.88610001e2
1.88639999e2
1.89039993e2
1.88259995e2
1.87649994e2
1.88699997e2
1.88020004e2
1.88770004e2
1.91979996e2
1.95589996e2
1.98889999e2
2.02309998e2
2.02160004e2
2.05169998e2
2.04850006e2
2.04460007e2
2.06610001e2
2.07479996e2
2.10699997e2
2.14279999e2
2.15289993e2
2.10889999e2
2.09919998e2
2.12199997e2
2.11869995e2
2.12630005e2
2.14520004e2
2.17649994e2
2.22770004e2
2.25009995e2
2.27029999e2
2.26740005e2
2.30190002e2
2.30410004e2
2.31520004e2
2.32610001e2
2.29339996e2
2.24970001e2
2.2775e2
2.29279999e2
2.29410004e2
2.25789993e2
2.25169998e2
2.26880005e2
2.28639999e2
2.28389999e2
2.32309998e2
2.35589996e2
2.36179993e2
2.37160004e2
2.39289993e2
2.40649994e2
2.40699997e2
2.37240005e2
2.33850006e2
2.33330002e2
2.31330002e2
2.25690002e2
2.25600006e2
2.28929993e2
2.27880005e2
2.28520004e2
2.31039993e2
2.32330002e2
2.33199997e2
2.32199997e2
2.32270004e2
2.31279999e2
2.32410004e2
2.30589996e2
2.31639999e2
2.32729996e2
2.36610001e2
2.38600006e2
2.40940002e2
2.40850006e2
2.42910004e2
2.43479996e2
2.45630005e2
2.47139999e2
2.46649994e2
2.45199997e2
2.45990005e2
2.43970001e2
2.36729996e2
2.39190002e2
2.41429993e2
2.45440002e2
2.46929993e2
2.48350006e2
2.48149994e2
2.48279999e2
2.49440002e2
2.51649994e2
2.52020004e2
2.51100006e2
2.51380005e2
2.54770004e2
2.56640015e2
2.58670013e2
2.59059998e2
2.59070007e2
2.59e2
2.61290009e2
2.59179993e2
2.5998999e2
2.62309998e2
2.62440002e2
2.60670013e2
2.61820007e2
2.63399994e2
2.65209991e2
2.65940002e2
2.65390015e2
2.63160004e2
2.65059998e2
2.66079987e2
2.66179993e2
2.64339996e2
2.6425e2
2.64660004e2
2.6401001e2
2.6501001e2
2.66329987e2
2.67519989e2
2.6926001e2
2.70369995e2
2.70890015e2
2.69149994e2
2.68769989e2
2.70779999e2
2.70799988e2
2.68730011e2
2.68829987e2
2.66470001e2
2.6673999e2
2.68100006e2
2.70809998e2
2.72730011e2
2.75929993e2
2.78809998e2
2.81600006e2
2.82829987e2
2.81859985e2
2.84809998e2
2.86839996e2
2.88549988e2
2.86579987e2
2.88109985e2
2.88929993e2
2.90839996e2
2.93059998e2
2.90540009e2
2.89649994e2
2.93209991e2
2.97320007e2
3.01640015e2
3.02649994e2
3.04339996e2
3.02890015e2
3.02149994e2
3.03940002e2
2.99600006e2
3.01019989e2
3.0351001e2
3.02820007e2
3.03559998e2
3.03859985e2
3.07359985e2
3.09160004e2
3.11390015e2
3.12049988e2
3.08730011e2
3.07950012e2
3.10450012e2
3.13850006e2
3.15480011e2
3.14170013e2
3.1248999e2
3.1273999e2
3.1523999e2
3.18049988e2
3.20040009e2
3.22040009e2
3.265e2
3.26109985e2
3.24630005e2
3.25959991e2
3.28190002e2
3.27329987e2
3.28910004e2
3.24339996e2
3.15869995e2
3.1623999e2
3.18700012e2
3.21579987e2
3.17149994e2
3.19140015e2
3.20029999e2
3.19570007e2
3.20380005e2
3.16929993e2
3.14589996e2
3.1548999e2
3.12869995e2
3.10290009e2
3.11170013e2
3.1676001e2
3.19290009e2
3.20709991e2
3.20839996e2
3.20380005e2
3.15040009e2
3.08470001e2
3.03959991e2
3.02079987e2
3.03179993e2
3.03859985e2
2.99700012e2
3.00200012e2
2.94929993e2
2.9426001e2
2.96649994e2
2.97559998e2
2.99579987e2
3.01779999e2
2.99850006e2
3.00839996e2
2.99779999e2
2.99100006e2
2.9876001e2
2.93660004e2
2.90859985e2
2.89529999e2
2.90309998e2
2.89359985e2
2.89859985e2
2.92420013e2
2.94549988e2
2.97850006e2
3.01230011e2
3.0076001e2
3.01790009e2
3.02230011e2
3.0076001e2
2.97929993e2
2.98339996e2
2.97190002e2
2.98269989e2
3.01829987e2
3.03359985e2
3.0326001e2
3.04559998e2
3.03609985e2
3.03769989e2
3.00779999e2
2.9976001e2
2.99290009e2
2.96649994e2
2.94640015e2
2.94809998e2
2.94570007e2
2.95779999e2
2.97359985e2
2.97420013e2
2.95410004e2
2.91589996e2
2.90440002e2
2.89649994e2
2.89690002e2
2.83619995e2
2.79850006e2
2.8125e2
2.7948999e2
2.76809998e2
2.78600006e2
2.77850006e2
2.775e2
2.76140015e2
2.74549988e2
2.73040009e2
2.75179993e2
2.74859985e2
2.73170013e2
2.71119995e2
2.69570007e2
2.71e2
2.73079987e2
2.77130005e2
2.7951001e2
2.78920013e2
2.79940002e2
2.8126001e2
2.81279999e2
2.83049988e2
2.84549988e2
2.84690002e2
2.8548999e2
2.84470001e2
2.84619995e2
2.85670013e2
2.86070007e2
2.83910004e2
2.8248999e2
2.82049988e2
2.82149994e2
2.80570007e2
2.8051001e2
2.79940002e2
2.78920013e2
2.76420013e2
2.75350006e2
2.7601001e2
2.75579987e2
2.7451001e2
2.75630005e2
2.76209991e2
2.76540009e2
2.76679993e2
2.76570007e2
2.77059998e2
2.78600006e2
2.77630005e2
2.80970001e2
2.84450012e2
2.87899994e2
2.87269989e2
2.87630005e2
2.87679993e2
2.87630005e2
2.86850006e2
2.86290009e2
2.86859985e2
2.87209991e2
2.8648999e2
2.84410004e2
2.80200012e2
2.78820007e2
2.77350006e2
2.75609985e2
2.73179993e2
2.69230011e2
2.68429993e2
2.66429993e2
2.66160004e2
2.6401001e2
2.58640015e2
2.57809998e2
2.53960007e2
2.51690002e2
2.54039993e2
2.50570007e2
2.52429993e2
2.52729996e2
2.51839996e2
2.51330002e2
2.49960007e2
2.49160004e2
2.47089996e2
2.51440002e2
2.54320007e2
2.51550003e2
2.52570007e2
2.535e2
2.55539993e2
2.53860001e2
2.52240005e2
2.49160004e2
2.49660004e2
2.49009995e2
2.49740005e2
2.50669998e2
2.5025e2
2.51050003e2
2.53369995e2
2.51649994e2
2.52740005e2
2.52490005e2
2.50770004e2
2.49979996e2
2.49300003e2
2.49100006e2
2.51009995e2
2.51630005e2
2.50779999e2
2.49800003e2
2.48880005e2
2.48509995e2
2.45740005e2
2.43940002e2
2.42839996e2
2.43449997e2
2.41789993e2
2.42559998e2
2.44009995e2
2.43880005e2
2.45589996e2
2.45479996e2
2.45350006e2
2.43929993e2
2.44059998e2
2.43899994e2
2.45929993e2
2.46899994e2
2.47440002e2
2.50259995e2
2.53009995e2
2.52550003e2
2.50889999e2
2.51350006e2
2.52419998e2
2.52600006e2
2.52910004e2
2.50570007e2
2.48869995e2
2.49e2
2.48679993e2
2.46119995e2
2.44610001e2
2.43149994e2
2.40800003e2
2.39580002e2
2.35389999e2
2.35229996e2
2.32610001e2
2.31929993e2
2.32820007e2
2.35899994e2
2.3875e2
2.38429993e2
2.39490005e2
2.39889999e2
2.40350006e2
2.38119995e2
2.37039993e2
2.37779999e2
2.35619995e2
2.35639999e2
2.36820007e2
2.37869995e2
2.38350006e2
2.3975e2
2.41110001e2
2.40850006e2
2.38880005e2
2.37199997e2
2.38320007e2
2.39649994e2
2.37910004e2
2.38289993e2
2.37830002e2
2.36720001e2
2.36990005e2
2.3625e2
2.34820007e2
2.34220001e2
2.34669998e2
2.33690002e2
2.335e2
2.32229996e2
2.30889999e2
2.29369995e2
2.27059998e2
2.25729996e2
2.25300003e2
2.27059998e2
2.29300003e2
2.28949997e2
2.29699997e2
2.33350006e2
2.38869995e2
2.46240005e2
2.49270004e2
2.49089996e2
2.48020004e2
2.50330002e2
2.52429993e2
2.51350006e2
2.50630005e2
2.49699997e2
2.50330002e2
2.50369995e2
2.50220001e2
2.53330002e2
2.53860001e2
2.54119995e2
2.54779999e2
2.53289993e2
2.54369995e2
2.54809998e2
2.54559998e2
2.54639999e2
2.51389999e2
2.50610001e2
2.52220001e2
2.51679993e2
2.50529999e2
2.51800003e2
2.51449997e2
2.53339996e2
2.55600006e2
2.55389999e2
2.53990005e2
2.53009995e2
2.53130005e2
2.52679993e2
2.50800003e2
2.50009995e2
2.50229996e2
2.50289993e2
2.49940002e2
2.47860001e2
2.46100006e2
2.44809998e2
2.45199997e2
2.45460007e2
2.44559998e2
2.44089996e2
2.43289993e2
2.44699997e2
2.46199997e2
2.47699997e2
2.47300003e2
2.47100006e2
2.49800003e2
2.51199997e2
2.50600006e2
2.50600006e2
2.50800003e2
2.49e2
2.47399994e2
2.465e2
2.475e2
2.47e2
2.48e2
2.48e2
2.48399994e2
2.505e2
2.49800003e2
2.495e2
2.495e2
2.49300003e2
2.47800003e2
2.47e2
2.46e2
2.45100006e2
2.42899994e2
2.43199997e2
2.43e2
2.45300003e2
2.44899994e2
2.52300003e2
2.50699997e2
2.435e2
2.42399994e2
2.40899994e2
2.40800003e2
2.38699997e2
2.38899994e2
2.39300003e2
2.50199997e2
2.38800003e2
2.385e2
2.38100006e2
2.39e2
2.385e2
2.43300003e2
2.45399994e2
2.445e2
2.44800003e2
2.45800003e2
2.46600006e2
2.45399994e2
2.45899994e2
2.47100006e2
2.45899994e2
2.46399994e2
2.46100006e2
2.45899994e2
2.46e2
2.47300003e2
2.50699997e2
2.52199997e2
2.555e2
2.57799988e2
2.60200012e2
2.61200012e2
2.63100006e2
2.66399994e2
2.68399994e2
2.70700012e2
2.72299988e2
2.74e2
2.75e2
2.76200012e2
2.78600006e2
2.78700012e2
2.78399994e2
2.80799988e2
2.82600006e2
2.845e2
2.87100006e2
2.88399994e2
2.87399994e2
2.86600006e2
2.88299988e2
2.88399994e2
2.87700012e2
2.86899994e2
2.87299988e2
2.87e2
2.86200012e2
2.84e2
2.85e2
2.84100006e2
2.84200012e2
2.87200012e2
2.87100006e2
2.87100006e2
2.855e2
2.83200012e2
2.82399994e2
2.81200012e2
2.81399994e2
2.78200012e2
2.775e2
2.78e2
2.77100006e2
2.78899994e2
2.78799988e2
2.79e2
2.78899994e2
2.76299988e2
2.76200012e2
2.77600006e2
2.78200012e2
2.79200012e2
2.80299988e2
2.79700012e2
2.77899994e2
2.77399994e2
2.765e2
2.76600006e2
2.78799988e2
2.80100006e2
2.80600006e2
2.81100006e2
2.82299988e2
2.83299988e2
2.83100006e2
2.82799988e2
2.81799988e2
2.82600006e2
2.83100006e2
2.84e2
2.84100006e2
2.82100006e2
2.80600006e2
2.79600006e2
2.79e2
2.80299988e2
2.79899994e2
2.80899994e2
2.81100006e2
2.83299988e2
2.875e2
2.88100006e2
2.87700012e2
2.885e2
2.89799988e2
2.91700012e2
2.945e2
2.93899994e2
2.93e2
2.92200012e2
2.92100006e2
2.90899994e2
2.90600006e2
2.89899994e2
2.90799988e2
2.90600006e2
2.91e2
2.91799988e2
2.91899994e2
2.91e2
2.90700012e2
2.905e2
2.89700012e2
2.86899994e2
2.88e2
2.87399994e2
2.87899994e2
2.88200012e2
2.87399994e2
2.88700012e2
2.9e2
2.92299988e2
2.93399994e2
2.95299988e2
2.96200012e2
2.965e2
2.96899994e2
2.97299988e2
2.98600006e2
2.97799988e2
2.97200012e2
2.985e2
3.005e2
3.02399994e2
3.03e2
3.05200012e2
3.07799988e2
3.06899994e2
3.07799988e2
3.06799988e2
3.06200012e2
3.03700012e2
3.04399994e2
3.04600006e2
3.00899994e2
3.00600006e2
3.01299988e2
3.04e2
3.045e2
3.02100006e2
3.00200012e2
2.98200012e2
2.98700012e2
2.99100006e2
2.98299988e2
2.97e2
2.97600006e2
2.97600006e2
2.965e2
2.95600006e2
2.96399994e2
2.97700012e2
2.96899994e2
2.96700012e2
2.96299988e2
2.96e2
2.97e2
2.97299988e2
2.97700012e2
2.96600006e2
2.95600006e2
2.95299988e2
2.96200012e2
2.96100006e2
2.945e2
2.91399994e2
2.89899994e2
2.87200012e2
2.85399994e2
2.81100006e2
2.81e2
2.83600006e2
2.84399994e2
2.86100006e2
2.84100006e2
2.81799988e2
2.80200012e2
2.80299988e2
2.81799988e2
2.81200012e2
2.81399994e2
2.805e2
2.78299988e2
2.77e2
2.78299988e2
2.79399994e2
2.81799988e2
2.84299988e2
2.85e2
2.86700012e2
2.88299988e2
2.88399994e2
2.87700012e2
2.885e2
2.89799988e2
2.90600006e2
2.895e2
2.89200012e2
2.91100006e2
2.92299988e2
2.925e2
2.94100006e2
2.94200012e2
2.95299988e2
2.96700012e2
2.975e2
3.0e2
3.02299988e2
3.04399994e2
3.03899994e2
3.05200012e2
3.06200012e2
3.06100006e2
3.06899994e2
3.07e2
3.09299988e2
3.10799988e2
3.09799988e2
3.105e2
3.13e2
3.14e2
3.13e2
3.13100006e2
3.16700012e2
3.18200012e2
3.16600006e2
3.16899994e2
3.17299988e2
3.18899994e2
3.20600006e2
3.24e2
3.25200012e2
3.23299988e2
3.225e2
3.22700012e2
3.23100006e2
3.21600006e2
3.20200012e2
3.20299988e2
3.22799988e2
3.23100006e2
3.24899994e2
3.25e2
3.25700012e2
3.26e2
3.29700012e2
3.28100006e2
3.23e2
3.24399994e2
3.24200012e2
3.24799988e2
3.28200012e2
3.3e2
3.30700012e2
3.295e2
3.285e2
3.26799988e2
3.26700012e2
3.28899994e2
3.30200012e2
3.32600006e2
3.34700012e2
3.34299988e2
3.35799988e2
3.375e2
3.37899994e2
3.38899994e2
3.40799988e2
3.42200012e2
3.44e2
3.44899994e2
3.46299988e2
3.47899994e2
3.50200012e2
3.52399994e2
3.52100006e2
3.53100006e2
3.55649994e2
3.55299988e2
3.54899994e2
3.55299988e2
3.58100006e2
3.595e2
3.59799988e2
3.62e2
3.59799988e2
3.615e2
3.62200012e2
3.63899994e2
3.67399994e2
3.69700012e2
3.70399994e2
3.71799988e2
3.7e2
3.715e2
3.71700012e2
3.72700012e2
3.72600006e2
3.70700012e2
3.69299988e2
3.70600006e2
3.73299988e2
3.74700012e2
3.74200012e2
3.74100006e2
3.745e2
3.72200012e2
3.69100006e2
3.73100006e2
3.74200012e2
3.77200012e2
3.78899994e2
3.80799988e2
3.81700012e2
3.87600006e2
3.9e2
3.90100006e2
3.91e2
3.905e2
3.89100006e2
3.915e2
3.92299988e2
3.91399994e2
3.89200012e2
3.83200012e2
3.81700012e2
3.83200012e2
3.86e2
3.86299988e2
3.85299988e2
3.87399994e2
3.89100006e2
3.88100006e2
3.86700012e2
3.87299988e2
3.85600006e2
3.84700012e2
3.83700012e2
3.85299988e2
3.86100006e2
3.89600006e2
3.91899994e2
3.94899994e2
3.97200012e2
3.98e2
4.00200012e2
3.99399994e2
3.995e2
3.99100006e2
4.0e2
4.00299988e2
3.94700012e2
3.92799988e2
3.95399994e2
3.965e2
3.99600006e2
3.985e2
3.96299988e2
3.95200012e2
3.96399994e2
3.96899994e2
3.96799988e2
3.98899994e2
4.02200012e2
4.02899994e2
4.03600006e2
4.055e2
4.07600006e2
4.095e2
4.11200012e2
4.01e2
3.90700012e2
3.93399994e2
3.92e2
3.91600006e2
3.84799988e2
3.78700012e2
3.79700012e2
3.81600006e2
3.81100006e2
3.795e2
3.79899994e2
3.79899994e2
3.78700012e2
3.79799988e2
3.74799988e2
3.72e2
3.70799988e2
3.71399994e2
3.70700012e2
3.66700012e2
3.66799988e2
3.64700012e2
3.65100006e2
3.65799988e2
3.69899994e2
3.73299988e2
3.76899994e2
3.795e2
3.80200012e2
3.79299988e2
3.78799988e2
3.80899994e2
3.81200012e2
3.815e2
3.79299988e2
3.805e2
3.81700012e2
3.82399994e2
3.82899994e2
3.80100006e2
3.78899994e2
3.81e2
3.78399994e2
3.72e2
3.69600006e2
3.66799988e2
3.53299988e2
3.46799988e2
3.45899994e2
3.43700012e2
3.46899994e2
3.48600006e2
3.49399994e2
3.52600006e2
3.53399994e2
3.545e2
3.515e2
3.51600006e2
3.47799988e2
3.50700012e2
3.52299988e2
3.52600006e2
3.52799988e2
3.53200012e2
3.52399994e2
3.52899994e2
3.53100006e2
3.535e2
3.54100006e2
3.53799988e2
3.55700012e2
3.56399994e2
3.55700012e2
3.535e2
3.53100006e2
3.53899994e2
3.56200012e2
3.56700012e2
3.56600006e2
3.57200012e2
3.585e2
3.61100006e2
3.60799988e2
3.61100006e2
3.61899994e2
3.62100006e2
3.61200012e2
3.61e2
3.6e2
3.61299988e2
3.61200012e2
3.58e2
3.585e2
3.57100006e2
3.52600006e2
3.49799988e2
3.52200012e2
3.54700012e2
3.56100006e2
3.57e2
3.58200012e2
3.59600006e2
3.57899994e2
3.60700012e2
3.63e2
3.64100006e2
3.63e2
3.61e2
3.59e2
3.59100006e2
3.57700012e2
3.55899994e2
3.53e2
3.53799988e2
3.52299988e2
3.51399994e2
3.52200012e2
3.51299988e2
3.48799988e2
3.49600006e2
3.49899994e2
3.48e2
3.47299988e2
3.48799988e2
3.53200012e2
3.61200012e2
3.66e2
3.72399994e2
3.775e2
3.80700012e2
3.855e2
3.86399994e2
3.9e2
3.92600006e2
3.89899994e2
3.92600006e2
3.92100006e2
3.89600006e2
3.93200012e2
3.92200012e2
3.88e2
3.90799988e2
3.92e2
3.91e2
3.92100006e2
3.97200012e2
3.99399994e2
4.03100006e2
4.05600006e2
4.06899994e2
4.05799988e2
4.035e2
4.08299988e2
4.09200012e2
4.125e2
4.18200012e2
4.17100006e2
4.17e2
4.17200012e2
4.15200012e2
4.17399994e2
4.21e2
4.22899994e2
4.25e2
4.23899994e2
4.23600006e2
4.26700012e2
4.29e2
4.295e2
4.26799988e2
4.29399994e2
4.31399994e2
4.325e2
4.32e2
4.30899994e2
4.34799988e2
4.34899994e2
4.37e2
4.39600006e2
4.38e2
4.38100006e2
4.375e2
4.38700012e2
4.36600006e2
4.27100006e2
4.30100006e2
4.28299988e2
4.32100006e2
4.37399994e2
4.37600006e2
4.34e2
4.34899994e2
4.32e2
4.30899994e2
4.23700012e2
4.13200012e2
4.16e2
4.195e2
4.17700012e2
4.18600006e2
4.18200012e2
4.17399994e2
4.12600006e2
4.09700012e2
4.11899994e2
4.14200012e2
4.17799988e2
4.18399994e2
4.185e2
4.22399994e2
4.22399994e2
4.22600006e2
4.23200012e2
4.22200012e2
4.205e2
4.21899994e2
4.22700012e2
4.18899994e2
4.135e2
4.08200012e2
4.06600006e2
4.085e2
4.07399994e2
4.11399994e2
4.12600006e2
4.14399994e2
4.165e2
4.15e2
4.13600006e2
4.15899994e2
4.17399994e2
4.17799988e2
4.19399994e2
4.21700012e2
4.22799988e2
4.23399994e2
4.25399994e2
4.25399994e2
4.275e2
4.28399994e2
4.29e2
4.29100006e2
4.29299988e2
4.28e2
4.27299988e2
4.27200012e2
4.26700012e2
4.265e2
4.24700012e2
4.245e2
4.25899994e2
4.25100006e2
4.24600006e2
4.24899994e2
4.25600006e2
4.26e2
4.265e2
4.31100006e2
4.31200012e2
4.33200012e2
4.34100006e2
4.31600006e2
4.29399994e2
4.29299988e2
4.27600006e2
4.29100006e2
4.28899994e2
4.3e2
4.31200012e2
4.33600006e2
4.34899994e2
4.33100006e2
4.32799988e2
4.36299988e2
4.40799988e2
4.43600006e2
4.46299988e2
4.49399994e2
4.49200012e2
4.51600006e2
4.51600006e2
4.51700012e2
4.46799988e2
4.48e2
4.52799988e2
4.55200012e2
4.53799988e2
4.55100006e2
4.55299988e2
4.55799988e2
4.53299988e2
4.55e2
4.525e2
4.48899994e2
4.48399994e2
4.465e2
4.37600006e2
4.39200012e2
4.435e2
4.46200012e2
4.455e2
4.41899994e2
4.40899994e2
4.40799988e2
4.40899994e2
4.36e2
4.37899994e2
4.40700012e2
4.41200012e2
4.41899994e2
4.42299988e2
4.42200012e2
4.44299988e2
4.485e2
4.51600006e2
4.53600006e2
4.475e2
4.44600006e2
4.4e2
4.38399994e2
4.33e2
4.34799988e2
4.28299988e2
4.225e2
4.06299988e2
3.60200012e2
3.27799988e2
3.51899994e2
3.36100006e2
3.285e2
2.98899994e2
2.96299988e2
2.91899994e2
3.07100006e2
3.23299988e2
3.28299988e2
3.20700012e2
3.20100006e2
3.26200012e2
3.26399994e2
3.20399994e2
3.15200012e2
3.17799988e2
3.24e2
3.23e2
3.22399994e2
3.16799988e2
3.18200012e2
3.13899994e2
3.125e2
3.13100006e2
3.16700012e2
3.17799988e2
3.165e2
3.05200012e2
3.05200012e2
3.05200012e2
2.98799988e2
2.92899994e2
2.94799988e2
2.98e2
3.02e2
3.00799988e2
3.02600006e2
3.09399994e2
3.12700012e2
3.19299988e2
3.195e2
3.26899994e2
3.28700012e2
3.27299988e2
3.315e2
3.33200012e2
3.25600006e2
3.255e2
3.29700012e2
3.305e2
3.385e2
3.44100006e2
3.46700012e2
3.49700012e2
3.385e2
3.36200012e2
3.32e2
3.32700012e2
3.34200012e2
3.40100006e2
3.405e2
3.40399994e2
3.33700012e2
3.34299988e2
3.37600006e2
3.405e2
3.39200012e2
3.39799988e2
3.42399994e2
3.44700012e2
3.46200012e2
3.47200012e2
3.43700012e2
3.44700012e2
3.45799988e2
3.445e2
3.45e2
3.49299988e2
3.51e2
3.53299988e2
3.54700012e2
3.55299988e2
3.55600006e2
3.57100006e2
3.6e2
3.61100006e2
3.63100006e2
3.63600006e2
3.63399994e2
3.67e2
3.67299988e2
3.70399994e2
3.72e2
3.73399994e2
3.745e2
3.76899994e2
3.80299988e2
3.76799988e2
3.755e2
3.76700012e2
3.76600006e2
3.785e2
3.80700012e2
3.81600006e2
3.78600006e2
3.79799988e2
3.80100006e2
3.75600006e2
3.725e2
3.70399994e2
3.73e2
3.71799988e2
3.74600006e2
3.71899994e2
3.73399994e2
3.77700012e2
3.78899994e2
3.81799988e2
3.825e2
3.83399994e2
3.83399994e2
3.745e2
3.73899994e2
3.75100006e2
3.76899994e2
3.74200012e2
3.73200012e2
3.74e2
3.75299988e2
3.77799988e2
3.78700012e2
3.78799988e2
3.79200012e2
3.79700012e2
3.82200012e2
3.81600006e2
3.795e2
3.79399994e2
3.76299988e2
3.75399994e2
3.69200012e2
3.70200012e2
3.725e2
3.73399994e2
3.72299988e2
3.67e2
3.66299988e2
3.66e2
3.63299988e2
3.65200012e2
3.65700012e2
3.67299988e2
3.66700012e2
3.70299988e2
3.74799988e2
3.74700012e2
3.76899994e2
3.79299988e2
3.79299988e2
3.83399994e2
3.84600006e2
3.86299988e2
3.86799988e2
3.885e2
3.89100006e2
3.87100006e2
3.86899994e2
3.86e2
3.87799988e2
3.905e2
3.91e2
3.91600006e2
3.89e2
3.91700012e2
3.91700012e2
3.94700012e2
3.94700012e2
3.96100006e2
3.955e2
3.95399994e2
3.94299988e2
3.94200012e2
3.935e2
3.93600006e2
3.94700012e2
3.95e2
3.94799988e2
3.91299988e2
3.91600006e2
3.88899994e2
3.87399994e2
3.87100006e2
3.85799988e2
3.83299988e2
3.84100006e2
3.87299988e2
3.88e2
3.87799988e2
3.885e2
3.88899994e2
3.87700012e2
3.87700012e2
3.84200012e2
3.785e2
3.79100006e2
3.79e2
3.74100006e2
3.75700012e2
3.76200012e2
3.77200012e2
3.77399994e2
3.73700012e2
3.735e2
3.76e2
3.74e2
3.74399994e2
3.76200012e2
3.765e2
3.76600006e2
3.73e2
3.765e2
3.77299988e2
3.78e2
3.79700012e2
3.81600006e2
3.82100006e2
3.82399994e2
3.83899994e2
3.82700012e2
3.83899994e2
3.83399994e2
3.84100006e2
3.84899994e2
3.84899994e2
3.85e2
3.82799988e2
3.82200012e2
3.83299988e2
3.86100006e2
3.87700012e2
3.845e2
3.84200012e2
3.845e2
3.85200012e2
3.85700012e2
3.855e2
3.85299988e2
3.82600006e2
3.835e2
3.84600006e2
3.85e2
3.86299988e2
3.85799988e2
3.88600006e2
3.88600006e2
3.87200012e2
3.86100006e2
3.85200012e2
3.81799988e2
3.82799988e2
3.825e2
3.82399994e2
3.81799988e2
3.82799988e2
3.81e2
3.765e2
3.78799988e2
3.77700012e2
3.78399994e2
3.73799988e2
3.72399994e2
3.72100006e2
3.67799988e2
3.67399994e2
3.67600006e2
3.65100006e2
3.65399994e2
3.67799988e2
3.66399994e2
3.66100006e2
3.68200012e2
3.715e2
3.73899994e2
3.73899994e2
3.75600006e2
3.77e2
3.76399994e2
3.75200012e2
3.75200012e2
3.74200012e2
3.73e2
3.72799988e2
3.73e2
3.75799988e2
3.76399994e2
3.76100006e2
3.75600006e2
3.765e2
3.77299988e2
3.76600006e2
3.76799988e2
3.79100006e2
3.81399994e2
3.78600006e2
3.82799988e2
3.83799988e2
3.84700012e2
3.85299988e2
3.84600006e2
3.85299988e2
3.87e2
3.87100006e2
3.87399994e2
3.86100006e2
3.88899994e2
3.91100006e2
3.91700012e2
3.9e2
3.92e2
3.94e2
3.97100006e2
3.98e2
3.99200012e2
4.01299988e2
4.03200012e2
4.05200012e2
4.06399994e2
4.06e2
4.09200012e2
4.08e2
4.06399994e2
4.02399994e2
4.01299988e2
4.02e2
4.04200012e2
4.05700012e2
4.07200012e2
4.06399994e2
4.025e2
4.03100006e2
4.0e2
3.98899994e2
3.99700012e2
3.99799988e2
4.025e2
4.04e2
4.06299988e2
4.06200012e2
4.06399994e2
4.05700012e2
4.05899994e2
4.06600006e2
4.06e2
4.07e2
4.095e2
4.02200012e2
3.985e2
4.01799988e2
4.00600006e2
4.00899994e2
4.00600006e2
4.02600006e2
4.03700012e2
4.04600006e2
4.06700012e2
4.07700012e2
4.07200012e2
4.08299988e2
4.08200012e2
4.10700012e2
4.11100006e2
4.135e2
4.15700012e2
4.13899994e2
4.17700012e2
4.17799988e2
4.20700012e2
4.21899994e2
4.215e2
4.23799988e2
4.23200012e2
4.22700012e2
4.23399994e2
4.26200012e2
4.27600006e2
4.275e2
4.28e2
4.28799988e2
4.29200012e2
4.30700012e2
4.29299988e2
4.29e2
4.29600006e2
4.30600006e2
4.34799988e2
4.36200012e2
4.35700012e2
4.385e2
4.39799988e2
4.42100006e2
4.41799988e2
4.40200012e2
4.415e2
4.42899994e2
4.45200012e2
4.44200012e2
4.46200012e2
4.48299988e2
4.51600006e2
4.47799988e2
4.48e2
4.53200012e2
4.54e2
4.53700012e2
4.53399994e2
4.50700012e2
4.50600006e2
4.47100006e2
4.47200012e2
4.46100006e2
4.44600006e2
4.43899994e2
4.45299988e2
4.48399994e2
4.47299988e2
4.48600006e2
4.44899994e2
4.37899994e2
4.35299988e2
4.36e2
4.36899994e2
4.39600006e2
4.42399994e2
4.42700012e2
4.445e2
4.46799988e2
4.47899994e2
4.48899994e2
4.49899994e2
4.47899994e2
4.51200012e2
4.49200012e2
4.49299988e2
4.46e2
4.465e2
4.49100006e2
4.525e2
4.52799988e2
4.53799988e2
4.53299988e2
4.54100006e2
4.56899994e2
4.57399994e2
4.61700012e2
4.63299988e2
4.62399994e2
4.63600006e2
4.625e2
4.6e2
4.60899994e2
4.60799988e2
4.60799988e2
4.62e2
4.58299988e2
4.58399994e2
4.61700012e2
4.65899994e2
4.66799988e2
4.67200012e2
4.66600006e2
4.68299988e2
4.69299988e2
4.71299988e2
4.71399994e2
4.69299988e2
4.69700012e2
4.71299988e2
4.70399994e2
4.71899994e2
4.71799988e2
4.68799988e2
4.67600006e2
4.66899994e2
4.67100006e2
4.66700012e2
4.67e2
4.68100006e2
4.66700012e2
4.67799988e2
4.67799988e2
4.71100006e2
4.72899994e2
4.75200012e2
4.77299988e2
4.79299988e2
4.80700012e2
4.83600006e2
4.85700012e2
4.84100006e2
4.82200012e2
4.82200012e2
4.67299988e2
4.61e2
4.59899994e2
4.63299988e2
4.70799988e2
4.70700012e2
4.67200012e2
4.61700012e2
4.62899994e2
4.58200012e2
4.52799988e2
4.51399994e2
4.55600006e2
4.56600006e2
4.53100006e2
4.53e2
4.48e2
4.49399994e2
4.54100006e2
4.54100006e2
4.56200012e2
4.55899994e2
4.54e2
4.55799988e2
4.55299988e2
4.56700012e2
4.55700012e2
4.54100006e2
4.55100006e2
4.56600006e2
4.56200012e2
4.56700012e2
4.55799988e2
4.56100006e2
4.57100006e2
4.58299988e2
4.58600006e2
4.56700012e2
4.56299988e2
4.56200012e2
4.52399994e2
4.50399994e2
4.51100006e2
4.475e2
4.43799988e2
4.36e2
4.34399994e2
4.36899994e2
4.41100006e2
4.44600006e2
4.45299988e2
4.48799988e2
4.5e2
4.54799988e2
4.59299988e2
4.60899994e2
4.59399994e2
4.58200012e2
4.58700012e2
4.56799988e2
4.50700012e2
4.48899994e2
4.39700012e2
4.36600006e2
4.40200012e2
4.38700012e2
4.375e2
4.40899994e2
4.31899994e2
4.30399994e2
4.25700012e2
4.25200012e2
4.21299988e2
4.18100006e2
4.10700012e2
4.15799988e2
4.17799988e2
4.22200012e2
4.24700012e2
4.24e2
4.26799988e2
4.27299988e2
4.28799988e2
4.26399994e2
4.25799988e2
4.26600006e2
4.29600006e2
4.29e2
4.23799988e2
4.215e2
4.22799988e2
4.195e2
4.21e2
4.22600006e2
4.25799988e2
4.27200012e2
4.31e2
4.30200012e2
4.32299988e2
4.325e2
4.365e2
4.36799988e2
4.36600006e2
4.34600006e2
4.36200012e2
4.38100006e2
4.42200012e2
4.42899994e2
4.40100006e2
4.39299988e2
4.345e2
4.37299988e2
4.38799988e2
4.395e2
4.36700012e2
4.35399994e2
4.355e2
4.33200012e2
4.37700012e2
4.35399994e2
4.33420013e2
4.30899994e2
4.30200012e2
4.31899994e2
4.335e2
4.36299988e2
4.36700012e2
4.35399994e2
4.315e2
4.29e2
4.25799988e2
4.20100006e2
4.19200012e2
4.20600006e2
4.21100006e2
4.18e2
4.20100006e2
4.21899994e2
4.23600006e2
4.25399994e2
4.28600006e2
4.31200012e2
4.31799988e2
4.31299988e2
4.33200012e2
4.38100006e2
4.41600006e2
4.425e2
4.42899994e2
4.45700012e2
4.48299988e2
4.52899994e2
4.53899994e2
4.56899994e2
4.58299988e2
4.53700012e2
4.575e2
4.58799988e2
4.59e2
4.62100006e2
4.65600006e2
4.64600006e2
4.65e2
4.64100006e2
4.60899994e2
4.62799988e2
4.66600006e2
4.68899994e2
4.67100006e2
4.67600006e2
4.60799988e2
4.605e2
4.60799988e2
4.61299988e2
4.59299988e2
4.55600006e2
4.55399994e2
4.56899994e2
4.60399994e2
4.62299988e2
4.62e2
4.61799988e2
4.59200012e2
4.605e2
4.61700012e2
4.61e2
4.63899994e2
4.67200012e2
4.68399994e2
4.69600006e2
4.645e2
4.60799988e2
4.58200012e2
4.55299988e2
4.44600006e2
4.42600006e2
4.455e2
4.45399994e2
4.42600006e2
4.39399994e2
4.38200012e2
4.35899994e2
4.28899994e2
4.175e2
4.0e2
4.02100006e2
4.07700012e2
4.13e2
4.08e2
4.08299988e2
4.10299988e2
4.115e2
4.02299988e2
3.935e2
3.88600006e2
3.79700012e2
3.74799988e2
3.60200012e2
3.67299988e2
3.81299988e2
3.82899994e2
3.81799988e2
3.78700012e2
3.81200012e2
3.81700012e2
3.82399994e2
3.78799988e2
3.80399994e2
3.81700012e2
3.795e2
3.80299988e2
3.76200012e2
3.74399994e2
3.74100006e2
3.72200012e2
3.71700012e2
3.64399994e2
3.62299988e2
3.52200012e2
3.54799988e2
3.5e2
3.41200012e2
3.445e2
3.54700012e2
3.56399994e2
3.515e2
3.49899994e2
3.47399994e2
3.48100006e2
3.39100006e2
3.33299988e2
3.25600006e2
3.27600006e2
3.295e2
3.25399994e2
3.26799988e2
3.34e2
3.37399994e2
3.41100006e2
3.41100006e2
3.41e2
3.39700012e2
3.34399994e2
3.30799988e2
3.29799988e2
3.29799988e2
3.30600006e2
3.365e2
3.40799988e2
3.405e2
3.36799988e2
3.36399994e2
3.42e2
3.515e2
3.52899994e2
3.56899994e2
3.545e2
3.50899994e2
3.52700012e2
3.48299988e2
3.48799988e2
3.49e2
3.48899994e2
3.54100006e2
3.55100006e2
3.55799988e2
3.59100006e2
3.61299988e2
3.64100006e2
3.70899994e2
3.72299988e2
3.715e2
3.715e2
3.68e2
3.70399994e2
3.715e2
3.68799988e2
3.65700012e2
3.70200012e2
3.71200012e2
3.72299988e2
3.73600006e2
3.72399994e2
3.72399994e2
3.71100006e2
3.71200012e2
3.73799988e2
3.72200012e2
3.675e2
3.67200012e2
3.60200012e2
3.59e2
3.575e2
3.61899994e2
3.61799988e2
3.55799988e2
3.57299988e2
3.65200012e2
3.75799988e2
3.77e2
3.79700012e2
3.79e2
3.83899994e2
3.91299988e2
3.94299988e2
3.96799988e2
4.00600006e2
4.085e2
4.14200012e2
4.17700012e2
4.24799988e2
4.32200012e2
4.39200012e2
4.35e2
4.36799988e2
4.44100006e2
4.44e2
4.48e2
4.44299988e2
4.48700012e2
4.50299988e2
4.46e2
4.46399994e2
4.49e2
4.51100006e2
4.47700012e2
4.50799988e2
4.53100006e2
4.56700012e2
4.61100006e2
4.73100006e2
4.73799988e2
4.7573999e2
4.75109985e2
4.67149994e2
4.61399994e2
4.68179993e2
4.67790009e2
4.66290009e2
4.66269989e2
4.62809998e2
4.66089996e2
4.64600006e2
4.64149994e2
4.6848999e2
4.78570007e2
4.82369995e2
4.82299988e2
4.80859985e2
4.91200012e2
4.95049988e2
4.97570007e2
4.95790009e2
4.95649994e2
4.92459991e2
4.9076001e2
4.99309998e2
5.01619995e2
5.00839996e2
5.0675e2
5.11309998e2
5.06619995e2
5.01190002e2
4.94380005e2
4.96079987e2
4.98450012e2
4.96029999e2
4.94640015e2
4.8773999e2
4.84720001e2
4.87850006e2
4.91130005e2
4.92100006e2
4.91480011e2
4.9151001e2
4.9251001e2
4.97809998e2
4.93420013e2
4.93929993e2
4.88790009e2
4.78079987e2
4.81769989e2
4.81380005e2
4.80100006e2
4.83600006e2
4.87290009e2
4.89600006e2
4.92670013e2
4.97170013e2
4.99049988e2
5.03190002e2
5.06109985e2
5.07100006e2
5.0725e2
5.05200012e2
5.02940002e2
4.98540009e2
4.95850006e2
4.96619995e2
4.91049988e2
4.91140015e2
4.95070007e2
4.94320007e2
4.91589996e2
4.85359985e2
4.85880005e2
4.85820007e2
4.75230011e2
4.73299988e2
4.73079987e2
4.7623999e2
4.75920013e2
4.81309998e2
4.78779999e2
4.74320007e2
4.74049988e2
4.7951001e2
4.83640015e2
4.87170013e2
4.88369995e2
4.92709991e2
4.96190002e2
4.93600006e2
4.93420013e2
4.96799988e2
4.97549988e2
4.9498999e2
4.89649994e2
4.87420013e2
4.90279999e2
4.92690002e2
4.93350006e2
4.98269989e2
5.02040009e2
5.04149994e2
5.05670013e2
5.02609985e2
5.05200012e2
5.07459991e2
5.09390015e2
5.08309998e2
5.1e2
5.14400024e2
5.17679993e2
5.15669983e2
5.12469971e2
4.97640015e2
5.02049988e2
5.17969971e2
5.18299988e2
5.21059998e2
5.21380005e2
5.2175e2
5.26289978e2
5.26390015e2
5.25679993e2
5.20909973e2
5.17919983e2
5.16929993e2
5.16940002e2
5.18070007e2
5.11279999e2
5.1476001e2
5.21130005e2
5.16710022e2
5.15679993e2
5.15169983e2
5.18549988e2
5.22669983e2
5.27190002e2
5.24690002e2
5.26469971e2
5.27820007e2
5.26940002e2
5.2447998e2
5.26880005e2
5.2851001e2
5.26330017e2
5.2051001e2
5.20400024e2
5.16200012e2
5.1725e2
5.13809998e2
5.15940002e2
5.19049988e2
5.25659973e2
5.34109985e2
5.40940002e2
5.3627002e2
5.38900024e2
5.36960022e2
5.37140015e2
5.35169983e2
5.2875e2
5.25130005e2
5.29409973e2
5.3451001e2
5.41320007e2
5.4297998e2
5.40929993e2
5.375e2
5.38820007e2
5.3947998e2
5.45280029e2
5.48080017e2
5.50710022e2
5.55679993e2
5.56169983e2
5.54840027e2
5.31289978e2
5.3472998e2
5.23469971e2
5.26119995e2
5.30330017e2
5.26460022e2
5.22880005e2
5.2222998e2
5.22780029e2
5.23900024e2
5.30909973e2
5.33340027e2
5.35280029e2
5.34030029e2
5.36299988e2
5.35349976e2
5.3422998e2
5.31640015e2
5.3602002e2
5.40900024e2
5.4372998e2
5.39700012e2
5.39840027e2
5.34530029e2
5.3576001e2
5.43900024e2
5.49559998e2
5.59299988e2
5.65710022e2
5.7975e2
5.86340027e2
5.86450012e2
5.92650024e2
5.97900024e2
6.02289978e2
6.10320007e2
6.19799988e2
6.15700012e2
6.17630005e2
6.2575e2
6.30820007e2
6.27340027e2
6.26849976e2
6.19380005e2
6.04869995e2
6.20679993e2
6.22859985e2
6.24679993e2
6.21e2
6.21289978e2
6.16309998e2
6.21369995e2
6.20210022e2
6.23429993e2
6.31e2
6.36969971e2
6.37669983e2
6.34950012e2
6.34130005e2
6.33369995e2
6.44919983e2
6.39099976e2
6.36429993e2
6.26409973e2
6.22409973e2
6.3222998e2
6.2975e2
6.24929993e2
6.21400024e2
6.32400024e2
6.33950012e2
6.33469971e2
6.35469971e2
6.3425e2
6.30289978e2
6.21969971e2
6.15950012e2
6.15820007e2
6.23460022e2
6.17140015e2
6.15919983e2
6.18619995e2
6.17940002e2
6.2327002e2
6.24940002e2
6.25960022e2
6.24280029e2
6.21830017e2
6.18679993e2
6.1947998e2
6.15400024e2
6.04669983e2
6.02070007e2
6.0377002e2
6.02090027e2
5.93820007e2
5.9001001e2
5.96289978e2
5.81609985e2
5.73679993e2
5.8675e2
5.8423999e2
5.88150024e2
5.94809998e2
6.00030029e2
5.91809998e2
5.77200012e2
5.75049988e2
5.7822998e2
5.76049988e2
5.72890015e2
5.66940002e2
5.60330017e2
5.69940002e2
5.78679993e2
5.78140015e2
5.83539978e2
5.88070007e2
5.89359985e2
5.87159973e2
5.8576001e2
5.87130005e2
5.83960022e2
5.82380005e2
5.76460022e2
5.74429993e2
5.76530029e2
5.78049988e2
5.80289978e2
5.79099976e2
5.80299988e2
5.75650024e2
5.77349976e2
5.8048999e2
5.85309998e2
5.88369995e2
5.89179993e2
5.89929993e2
5.8826001e2
5.85429993e2
5.8201001e2
5.73799988e2
5.69710022e2
5.67679993e2
5.6952002e2
5.6901001e2
5.64070007e2
5.5323999e2
5.49169983e2
5.54200012e2
5.4972998e2
5.53359985e2
5.51390015e2
5.48200012e2
5.47840027e2
5.58799988e2
5.63599976e2
5.6898999e2
5.63349976e2
5.63169983e2
5.57409973e2
5.57570007e2
5.6475e2
5.67799988e2
5.70219971e2
5.75210022e2
5.75469971e2
5.76190002e2
5.7052002e2
5.64280029e2
5.68630005e2
5.63880005e2
5.6523999e2
5.65609985e2
5.6472998e2
5.71630005e2
5.7748999e2
5.78799988e2
5.80830017e2
5.82359985e2
5.81320007e2
5.76869995e2
5.7402002e2
5.7373999e2
5.73140015e2
5.71599976e2
5.70849976e2
5.7098999e2
5.73179993e2
5.72469971e2
5.70869995e2
5.67609985e2
5.67859985e2
5.63700012e2
5.55390015e2
5.54219971e2
5.58799988e2
5.6327002e2
5.63559998e2
5.63119995e2
5.65609985e2
5.7125e2
5.74880005e2
5.73440002e2
5.71169983e2
5.74890015e2
5.8123999e2
5.8301001e2
5.94210022e2
5.87859985e2
5.85890015e2
5.87820007e2
5.89119995e2
5.88580017e2
5.83e2
5.82960022e2
5.85929993e2
5.77200012e2
5.75340027e2
5.77630005e2
5.8327002e2
5.78330017e2
5.71630005e2
5.65210022e2
5.70549988e2
5.69200012e2
5.73880005e2
5.7052002e2
5.73840027e2
5.76440002e2
5.76219971e2
5.78640015e2
5.82609985e2
5.90669983e2
5.92700012e2
5.97150024e2
5.97119995e2
5.97299988e2
5.98919983e2
5.96950012e2
6.01390015e2
6.05820007e2
6.05169983e2
6.07570007e2
6.04580017e2
6.0552002e2
6.14080017e2
6.16820007e2
6.22049988e2
6.2776001e2
6.34919983e2
6.34369995e2
6.37159973e2
6.3401001e2
6.27070007e2
6.34859985e2
6.38570007e2
6.42599976e2
6.38840027e2
6.45940002e2
6.48330017e2
6.4948999e2
6.5272998e2
6.53950012e2
6.52909973e2
6.56359985e2
6.61599976e2
6.66530029e2
6.67119995e2
6.63919983e2
6.58929993e2
6.55789978e2
6.5472998e2
6.5075e2
6.49630005e2
6.58460022e2
6.61289978e2
6.62460022e2
6.60840027e2
6.62960022e2
6.65880005e2
6.6625e2
6.6901001e2
6.71849976e2
6.76950012e2
6.71799988e2
6.74340027e2
6.81849976e2
6.78210022e2
6.77210022e2
6.82400024e2
6.79450012e2
6.86780029e2
6.95700012e2
6.97150024e2
6.98130005e2
6.96809998e2
6.97440002e2
7.0077002e2
7.01630005e2
7.06950012e2
7.07159973e2
6.97900024e2
6.94669983e2
6.96340027e2
7.0177002e2
7.05119995e2
7.08669983e2
7.08849976e2
7.0097998e2
6.98440002e2
6.92210022e2
6.9502002e2
6.95880005e2
6.90539978e2
6.65390015e2
6.59429993e2
6.62450012e2
6.63609985e2
6.52419983e2
6.51400024e2
6.62460022e2
6.67070007e2
6.7077002e2
6.6951001e2
6.77719971e2
6.83919983e2
6.8072998e2
6.81369995e2
6.8722998e2
6.88960022e2
6.92869995e2
6.94280029e2
6.92780029e2
6.95210022e2
6.95469971e2
6.87400024e2
6.87409973e2
6.82719971e2
6.76619995e2
6.75039978e2
6.74359985e2
6.8101001e2
6.81539978e2
6.8076001e2
6.8625e2
6.90130005e2
6.86640015e2
6.69849976e2
6.70710022e2
6.64140015e2
6.68880005e2
6.66330017e2
6.73119995e2
6.73830017e2
6.73940002e2
6.70320007e2
6.66780029e2
6.63030029e2
6.61969971e2
6.64039978e2
6.6351001e2
6.58409973e2
6.45869995e2
6.5252002e2
6.58159973e2
6.58450012e2
6.61419983e2
6.66710022e2
6.78159973e2
6.8326001e2
6.80039978e2
6.81440002e2
6.82820007e2
6.83059998e2
6.81690002e2
6.75640015e2
6.76369995e2
6.77960022e2
6.80780029e2
6.90429993e2
6.97429993e2
6.94289978e2
6.94690002e2
6.95039978e2
7.04090027e2
7.04590027e2
7.00530029e2
7.04280029e2
7.05859985e2
7.06219971e2
7.0201001e2
6.94609985e2
6.8773999e2
6.8923999e2
6.88049988e2
6.93190002e2
6.96409973e2
6.97340027e2
6.9625e2
6.95940002e2
6.89590027e2
6.8873999e2
6.8677002e2
6.84789978e2
6.88719971e2
6.94809998e2
7.02840027e2
7.01070007e2
7.03950012e2
7.03590027e2
7.0448999e2
7.02219971e2
6.98789978e2
7.02710022e2
7.05809998e2
7.07669983e2
7.08469971e2
7.1248999e2
7.08690002e2
6.9972998e2
6.95830017e2
7.01900024e2
7.00080017e2
6.9552002e2
7.0023999e2
7.04539978e2
7.01e2
7.05590027e2
7.0723999e2
7.04700012e2
7.07659973e2
7.0901001e2
7.13789978e2
7.155e2
7.18080017e2
7.1848999e2
7.17080017e2
7.1877002e2
7.17119995e2
7.1826001e2
7.26890015e2
7.3101001e2
7.34830017e2
7.3047998e2
7.30960022e2
7.30859985e2
7.35140015e2
7.33659973e2
7.31390015e2
7.34070007e2
7.37380005e2
7.42840027e2
7.46150024e2
7.48650024e2
7.49710022e2
7.39349976e2
7.3072998e2
7.37710022e2
7.44309998e2
7.40320007e2
7.32640015e2
7.39549988e2
7.39799988e2
7.40109985e2
7.40210022e2
7.33559998e2
7.45539978e2
7.5226001e2
7.54650024e2
7.59950012e2
7.63659973e2
7.63169983e2
7.62780029e2
7.6322998e2
7.64840027e2
7.6227002e2
7.6477002e2
7.6248999e2
7.6427002e2
7.67650024e2
7.72460022e2
7.78969971e2
7.85409973e2
7.87419983e2
7.82909973e2
7.68710022e2
7.6825e2
7.71280029e2
7.72679993e2
7.6975e2
7.65460022e2
7.71880005e2
7.7348999e2
7.7926001e2
7.8377002e2
7.85659973e2
7.72950012e2
7.5726001e2
7.6298999e2
7.66210022e2
7.69840027e2
7.765e2
7.7897998e2
7.79320007e2
7.72450012e2
7.71690002e2
7.62359985e2
7.54340027e2
7.51559998e2
7.38130005e2
7.46820007e2
7.53179993e2
7.54869995e2
7.51539978e2
7.54390015e2
7.63809998e2
7.6672998e2
7.72219971e2
7.71090027e2
7.69349976e2
7.67890015e2
7.6148999e2
7.6073999e2
7.59719971e2
7.51469971e2
7.52969971e2
7.55530029e2
7.5922998e2
7.60150024e2
7.55630005e2
7.56070007e2
7.58700012e2
7.61059998e2
7.64559998e2
7.6847998e2
7.71080017e2
7.76799988e2
7.7076001e2
7.74280029e2
7.78049988e2
7.80409973e2
7.82940002e2
7.86690002e2
7.8552002e2
7.86869995e2
7.87809998e2
7.92309998e2
7.92179993e2
7.9302002e2
7.89280029e2
7.93030029e2
7.94280029e2
7.90650024e2
7.86390015e2
7.88799988e2
7.92880005e2
7.96530029e2
8.00469971e2
7.9723999e2
7.99570007e2
7.97789978e2
7.77280029e2
7.79200012e2
7.82700012e2
7.86530029e2
7.83419983e2
7.81390015e2
7.85450012e2
7.90119995e2
7.92619995e2
7.9023999e2
7.88849976e2
7.91150024e2
7.89109985e2
7.79440002e2
7.83780029e2
7.925e2
7.88640015e2
7.83469971e2
7.84580017e2
7.90549988e2
7.95049988e2
7.92119995e2
7.93049988e2
7.89090027e2
7.89200012e2
7.92799988e2
7.9352002e2
7.9898999e2
8.03849976e2
8.03929993e2
7.97299988e2
7.96340027e2
7.9751001e2
7.86679993e2
7.83450012e2
7.725e2
7.55289978e2
7.44909973e2
7.43460022e2
7.27409973e2
7.50950012e2
7.50719971e2
7.55169983e2
7.48710022e2
7.48109985e2
7.39219971e2
7.27380005e2
7.27309998e2
7.27969971e2
7.20450012e2
7.12849976e2
7.0552002e2
7.1873999e2
7.22559998e2
7.30799988e2
7.34210022e2
7.31690002e2
7.33840027e2
7.40679993e2
7.39369995e2
7.40299988e2
7.40549988e2
7.32859985e2
7.22960022e2
7.25e2
7.17e2
7.19609985e2
7.16919983e2
7.11909973e2
7.1152002e2
7.21900024e2
7.27309998e2
7.26700012e2
7.24950012e2
7.31469971e2
7.32070007e2
7.31640015e2
7.33140015e2
7.35190002e2
7.3552002e2
7.395e2
7.42380005e2
7.43429993e2
7.39299988e2
7.29789978e2
7.28880005e2
7.3425e2
7.31700012e2
7.3597998e2
7.35840027e2
7.34969971e2
7.29349976e2
7.18849976e2
7.08789978e2
7.1273999e2
7.00849976e2
6.93789978e2
7.02679993e2
7.02049988e2
7.0401001e2
7.05960022e2
7.06849976e2
7.03590027e2
7.01e2
7.06530029e2
7.07460022e2
7.06830017e2
7.09590027e2
7.19349976e2
7.21559998e2
7.21359985e2
7.22619995e2
7.19320007e2
7.1277002e2
7.15030029e2
7.16679993e2
7.16880005e2
7.15659973e2
7.12130005e2
7.12429993e2
7.22159973e2
7.24849976e2
7.24799988e2
7.23690002e2
7.20179993e2
7.18669983e2
7.20469971e2
7.22609985e2
7.28200012e2
7.28200012e2
7.31609985e2
7.32890015e2
7.3551001e2
7.42659973e2
7.42169983e2
7.42429993e2
7.42289978e2
7.4797998e2
7.51719971e2
7.54799988e2
7.62940002e2
7.63210022e2
7.66460022e2
7.65619995e2
7.58950012e2
7.5922998e2
7.5947998e2
7.64280029e2
7.69299988e2
7.6372998e2
7.6001001e2
7.65830017e2
7.68609985e2
7.78659973e2
7.77909973e2
7.76719971e2
7.6673999e2
7.60710022e2
7.60440002e2
7.57460022e2
7.55630005e2
7.55369995e2
7.6001001e2
7.59340027e2
7.64289978e2
7.60880005e2
7.47299988e2
7.46280029e2
7.44190002e2
7.49960022e2
7.56809998e2
7.65570007e2
7.67e2
7.67890015e2
7.67080017e2
7.65780029e2
7.64809998e2
7.70619995e2
7.6823999e2
7.65380005e2
7.61210022e2
7.5826001e2
7.6323999e2
7.67469971e2
7.76150024e2
7.7748999e2
7.72190002e2
7.71820007e2
7.72099976e2
7.66080017e2
7.62309998e2
7.67539978e2
7.6725e2
7.64380005e2
7.62119995e2
7.68140015e2
7.6902002e2
7.69640015e2
7.65840027e2
7.64669983e2
7.5773999e2
7.41210022e2
7.36700012e2
7.4252002e2
7.4572998e2
7.5147998e2
7.50320007e2
7.40609985e2
7.4502002e2
7.45710022e2
7.4122998e2
7.3427002e2
7.19119995e2
7.19049988e2
7.19119995e2
7.1948999e2
7.25669983e2
7.30679993e2
7.29070007e2
7.27890015e2
7.2851001e2
7.37119995e2
7.39340027e2
7.42190002e2
7.46190002e2
7.42460022e2
7.49530029e2
7.51960022e2
7.43580017e2
7.45840027e2
7.45659973e2
7.49690002e2
7.52090027e2
7.5652002e2
7.5573999e2
7.5651001e2
7.62159973e2
7.68159973e2
7.72140015e2
7.72380005e2
7.68549988e2
7.62049988e2
7.5951001e2
7.63200012e2
7.6097998e2
7.57559998e2
7.58909973e2
7.51830017e2
7.55200012e2
7.58309998e2
7.63640015e2
7.72059998e2
7.78849976e2
7.78969971e2
7.8377002e2
7.85440002e2
7.90429993e2
7.89419983e2
7.90619995e2
7.95630005e2
7.93309998e2
7.86969971e2
7.84619995e2
7.87929993e2
7.91349976e2
7.91080017e2
7.845e2
7.9372998e2
7.91869995e2
7.93679993e2
7.98789978e2
7.9777002e2
7.91330017e2
7.95809998e2
7.9623999e2
8.02219971e2
8.02309998e2
8.0823999e2
8.07380005e2
8.09340027e2
8.08330017e2
8.1048999e2
8.09780029e2
8.09099976e2
8.11390015e2
8.18659973e2
8.22630005e2
8.26140015e2
8.19159973e2
8.16859985e2
8.17210022e2
8.18049988e2
8.13719971e2
8.16320007e2
8.13799988e2
8.14690002e2
8.2126001e2
8.24830017e2
8.28530029e2
8.32640015e2
8.30820007e2
8.2573999e2
8.16549988e2
8.1901001e2
8.23440002e2
8.28909973e2
8.31280029e2
8.36909973e2
8.40950012e2
8.4397998e2
8.41630005e2
8.41789978e2
8.5026001e2
8.4675e2
8.43530029e2
8.49289978e2
8.48169983e2
8.47619995e2
8.53830017e2
8.58940002e2
8.63059998e2
8.6825e2
8.71929993e2
8.64059998e2
8.64570007e2
8.71179993e2
8.79640015e2
8.7797998e2
8.77320007e2
8.71869995e2
8.58700012e2
8.64580017e2
8.68820007e2
8.72969971e2
8.82849976e2
8.79400024e2
8.81580017e2
8.86130005e2
8.84380005e2
8.8797998e2
8.9422998e2
8.95719971e2
9.02679993e2
9.08650024e2
9.22090027e2
9.29830017e2
9.29190002e2
9.40090027e2
9.38869995e2
9.2697998e2
9.19559998e2
9.2052002e2
9.26809998e2
9.33450012e2
9.34530029e2
9.41820007e2
9.52929993e2
9.6976001e2
9.76630005e2
9.70219971e2
9.88630005e2
9.94150024e2
9.99330017e2
1.005890015e3
9.88530029e2
9.52869995e2
9.60570007e2
9.6177002e2
9.78570007e2
9.9375e2
1.000179993e3
1.010659973e3
1.005280029e3
1.001210022e3
9.91109985e2
9.8375e2
9.82700012e2
9.91090027e2
9.95219971e2
9.97119995e2
1.005099976e3
1.000609985e3
1.004109985e3
1.012440002e3
1.012369995e3
1.02575e3
1.02923999e3
1.031280029e3
1.019700012e3
1.025290039e3
1.028189941e3
1.020929993e3
1.019969971e3
1.008150024e3
1.003640015e3
1.012609985e3
1.020109985e3
1.019469971e3
1.039300049e3
1.044280029e3
1.051079956e3
1.060030029e3
1.066560059e3
1.065e3
1.067400024e3
1.066959961e3
1.051099976e3
1.050180054e3
1.060319946e3
1.065089966e3
1.05851001e3
1.053390015e3
1.046150024e3
1.038050049e3
1.026540039e3
1.047050049e3
1.043540039e3
1.027569946e3
1.020450012e3
1.00227002e3
1.014200012e3
1.012039978e3
9.8473999e2
9.83469971e2
1.001570007e3
1.015630005e3
1.018380005e3
1.018130005e3
1.035439941e3
1.045369995e3
1.046969971e3
1.039530029e3
1.036920044e3
1.03923999e3
1.026469971e3
1.017570007e3
1.025550049e3
1.039689941e3
1.036060059e3
1.0405e3
1.057319946e3
1.065660034e3
1.062140015e3
1.043900024e3
1.047939941e3
1.065589966e3
1.063869995e3
1.058459961e3
1.040619995e3
1.041849976e3
1.04447998e3
1.045030029e3
1.029469971e3
1.02498999e3
1.02123999e3
1.030170044e3
1.029319946e3
1.050050049e3
1.057569946e3
1.059199951e3
1.055310059e3
1.069790039e3
1.065890015e3
1.06172998e3
1.053170044e3
1.062410034e3
1.0615e3
1.052069946e3
1.056540039e3
1.038189941e3
1.03047998e3
1.002559998e3
1.026410034e3
1.02527002e3
1.040640015e3
1.046890015e3
1.049369995e3
1.048130005e3
1.042219971e3
1.052130005e3
1.058650024e3
1.04626001e3
1.029819946e3
1.033469971e3
1.032369995e3
9.98809998e2
9.90210022e2
1.011099976e3
1.00822998e3
9.88570007e2
9.95869995e2
9.98299988e2
1.00723999e3
1.018450012e3
1.029439941e3
1.028040039e3
1.043459961e3
1.035949951e3
1.040959961e3
1.04251001e3
1.051300049e3
1.059790039e3
1.069459961e3
1.072109985e3
1.083339966e3
1.089079956e3
1.084880005e3
1.093170044e3
1.094599976e3
1.095380005e3
1.087219971e3
1.088030029e3
1.090540039e3
1.090709961e3
1.08323999e3
1.096849976e3
1.117109985e3
1.117790039e3
1.113050049e3
1.106170044e3
1.107550049e3
1.100050049e3
1.086079956e3
1.084880005e3
1.096810059e3
1.091819946e3
1.093119995e3
1.06372998e3
1.0805e3
1.073050049e3
1.088640015e3
1.091069946e3
1.099589966e3
1.114420044e3
1.1125e3
1.101819946e3
1.099790039e3
1.102219971e3
1.087089966e3
1.088349976e3
1.093880005e3
1.094829956e3
1.101400024e3
1.106569946e3
1.111290039e3
1.115849976e3
1.118209961e3
1.105660034e3
1.109150024e3
1.105280029e3
1.097140015e3
1.100939941e3
1.110439941e3
1.124920044e3
1.120869995e3
1.136300049e3
1.138699951e3
1.1535e3
1.16676001e3
1.176829956e3
1.184170044e3
1.186890015e3
1.188199951e3
1.19052002e3
1.199660034e3
1.178329956e3
1.184599976e3
1.186310059e3
1.182670044e3
1.183430054e3
1.187819946e3
1.20276001e3
1.221869995e3
1.23448999e3
1.233560059e3
1.239310059e3
1.241880005e3
1.248109985e3
1.244420044e3
1.247380005e3
1.248650024e3
1.247800049e3
1.236300049e3
1.225630005e3
1.23347998e3
1.243430054e3
1.23872998e3
1.243680054e3
1.249150024e3
1.23252002e3
1.22976001e3
1.230040039e3
1.23076001e3
1.235469971e3
1.225650024e3
1.213180054e3
1.207640015e3
1.183079956e3
1.17927002e3
1.167339966e3
1.175439941e3
1.182900024e3
1.172579956e3
1.153290039e3
1.16601001e3
1.18502002e3
1.197449951e3
1.191150024e3
1.181599976e3
1.158349976e3
1.148819946e3
1.153589966e3
1.141189941e3
1.106359985e3
1.10348999e3
1.060189941e3
1.053469971e3
1.086650024e3
1.109819946e3
1.097680054e3
1.081390015e3
1.049069946e3
1.042369995e3
1.062390015e3
1.079439941e3
1.066469971e3
1.071949951e3
1.080589966e3
1.098849976e3
1.124920044e3
1.120530029e3
1.128869995e3
1.141109985e3
1.13751001e3
1.13727002e3
1.13827002e3
1.126150024e3
1.13351001e3
1.134689941e3
1.133650024e3
1.130910034e3
1.124670044e3
1.126839966e3
1.143959961e3
1.143050049e3
1.139219971e3
1.14902002e3
1.153880005e3
1.145030029e3
1.1415e3
1.142290039e3
1.143819946e3
1.125660034e3
1.139390015e3
1.148709961e3
1.149430054e3
1.153949951e3
1.165810059e3
1.188670044e3
1.193959961e3
1.203310059e3
1.205709961e3
1.212089966e3
1.219689941e3
1.211469971e3
1.21527002e3
1.224660034e3
1.22797998e3
1.230050049e3
1.226920044e3
1.22151001e3
1.236109985e3
1.233089966e3
1.247560059e3
1.250869995e3
1.240150024e3
1.23797998e3
1.236969971e3
1.24827002e3
1.256359985e3
1.258099976e3
1.25098999e3
1.241959961e3
1.24247998e3
1.236410034e3
1.22e3
1.227880005e3
1.227e3
1.222599976e3
1.215890015e3
1.203050049e3
1.20622998e3
1.22151001e3
1.221780029e3
1.22047998e3
1.229069946e3
1.24548999e3
1.254140015e3
1.25751001e3
1.262670044e3
1.256530029e3
1.260719971e3
1.270359985e3
1.261800049e3
1.254569946e3
1.262619995e3
1.264939941e3
1.258079956e3
1.274359985e3
1.280369995e3
1.281199951e3
1.287319946e3
1.292609985e3
1.299819946e3
1.300369995e3
1.29702002e3
1.300119995e3
1.287680054e3
1.31627002e3
1.312550049e3
1.309119995e3
1.298329956e3
1.284910034e3
1.26097998e3
1.266319946e3
1.285380005e3
1.295859985e3
1.288560059e3
1.27952002e3
1.287630005e3
1.294569946e3
1.291380005e3
1.28775e3
1.291030029e3
1.280699951e3
1.310680054e3
1.316400024e3
1.32772998e3
1.320349976e3
1.326199951e3
1.33202002e3
1.330910034e3
1.346359985e3
1.333530029e3
1.340459961e3
1.349050049e3
1.364280029e3
1.376969971e3
1.388060059e3
1.378369995e3
1.363829956e3
1.352810059e3
1.354369995e3
1.355170044e3
1.37102002e3
1.379849976e3
1.376050049e3
1.37375e3
1.348439941e3
1.346400024e3
1.357709961e3
1.335339966e3
1.33151001e3
1.358959961e3
1.370810059e3
1.367189941e3
1.365790039e3
1.365579956e3
1.347400024e3
1.334319946e3
1.345079956e3
1.347689941e3
1.340550049e3
1.312660034e3
1.309e3
1.311180054e3
1.317369995e3
1.329089966e3
1.315430054e3
1.311800049e3
1.322719971e3
1.31676001e3
1.304130005e3
1.293280029e3
1.292969971e3
1.279430054e3
1.269339966e3
1.249290039e3
1.25926001e3
1.254069946e3
1.242640015e3
1.248060059e3
1.269079956e3
1.24951001e3
1.221699951e3
1.216930054e3
1.201e3
1.21376001e3
1.23672998e3
1.251349976e3
1.257369995e3
1.249430054e3
1.23577002e3
1.206900024e3
1.216410034e3
1.212880005e3
1.21027002e3
1.217069946e3
1.222569946e3
1.203949951e3
1.21273999e3
1.227140015e3
1.228099976e3
1.209290039e3
1.217030029e3
1.242630005e3
1.26076001e3
1.2705e3
1.305329956e3
1.33923999e3
1.328300049e3
1.322910034e3
1.330829956e3
1.335050049e3
1.344189941e3
1.333589966e3
1.335550049e3
1.353579956e3
1.34072998e3
1.34123999e3
1.363880005e3
1.37375e3
1.372599976e3
1.389719971e3
1.409209961e3
1.410180054e3
1.403040039e3
1.400319946e3
1.404790039e3
1.384910034e3
1.379670044e3
1.390050049e3
1.404839966e3
1.412040039e3
1.401689941e3
1.407849976e3
1.411319946e3
1.423030029e3
1.431949951e3
1.443109985e3
1.432430054e3
1.447140015e3
1.447099976e3
1.434319946e3
1.452430054e3
1.44623999e3
1.436380005e3
1.438150024e3
1.442069946e3
1.43825e3
1.455609985e3
1.467609985e3
1.47073999e3
1.485099976e3
1.486630005e3
1.490930054e3
1.502619995e3
1.523880005e3
1.542109985e3
1.580630005e3
1.568849976e3
1.54798999e3
1.53622998e3
1.563859985e3
1.567650024e3
1.569130005e3
1.569579956e3
1.563530029e3
1.572319946e3
1.588050049e3
1.593810059e3
1.594329956e3
1.605449951e3
1.621530029e3
1.630439941e3
1.624180054e3
1.59852002e3
1.58673999e3
1.57623999e3
1.583400024e3
1.586689941e3
1.562030029e3
1.56952002e3
1.600709961e3
1.628699951e3
1.607359985e3
1.598689941e3
1.601569946e3
1.591300049e3
1.595540039e3
1.581319946e3
1.587319946e3
1.618089966e3
1.61823999e3
1.624630005e3
1.63577002e3
1.645349976e3
1.656219971e3
1.63925e3
1.639859985e3
1.649329956e3
1.634920044e3
1.668599976e3
1.666469971e3
1.67002002e3
1.680359985e3
1.689449951e3
1.697359985e3
1.687410034e3
1.678890015e3
1.68223999e3
1.69497998e3
1.685689941e3
1.690300049e3
1.702410034e3
1.715869995e3
1.721910034e3
1.73727002e3
1.74177002e3
1.745849976e3
1.739030029e3
1.742119995e3
1.732790039e3
1.723369995e3
1.699660034e3
1.666849976e3
1.685449951e3
1.712540039e3
1.708079956e3
1.67125e3
1.650920044e3
1.53275e3
1.60302002e3
1.60275e3
1.570410034e3
1.593609985e3
1.62997998e3
1.631150024e3
1.637329956e3
1.623439941e3
1.602400024e3
1.590719971e3
1.584859985e3
1.541709961e3
1.55925e3
1.58351001e3
1.614109985e3
1.600439941e3
1.601219971e3
1.626560059e3
1.62075e3
1.58698999e3
1.589040039e3
1.5945e3
1.600550049e3
1.630719971e3
1.606369995e3
1.615130005e3
1.613420044e3
1.633900024e3
1.651540039e3
1.620550049e3
1.596609985e3
1.558540039e3
1.536579956e3
1.536560059e3
1.553e3
1.547369995e3
1.523189941e3
1.52473999e3
1.532060059e3
1.509910034e3
1.499530029e3
1.511380005e3
1.537449951e3
1.565030029e3
1.570349976e3
1.581530029e3
1.594119995e3
1.580140015e3
1.561699951e3
1.555540039e3
1.503219971e3
1.507579956e3
1.541630005e3
1.54876001e3
1.547060059e3
1.562880005e3
1.590140015e3
1.587920044e3
1.57651001e3
1.575930054e3
1.561459961e3
1.578900024e3
1.610819946e3
1.61948999e3
1.619359985e3
1.652890015e3
1.666339966e3
1.680439941e3
1.676900024e3
1.694349976e3
1.690430054e3
1.709040039e3
1.708550049e3
1.714339966e3
1.710420044e3
1.703430054e3
1.71572998e3
1.72701001e3
1.728130005e3
1.75176001e3
1.738709961e3
1.76647998e3
1.777109985e3
1.77051001e3
1.758540039e3
1.757140015e3
1.759699951e3
1.711920044e3
1.75348999e3
1.725160034e3
1.74851001e3
1.756849976e3
1.764060059e3
1.771660034e3
1.788180054e3
1.779300049e3
1.788280029e3
1.79997998e3
1.789160034e3
1.79251001e3
1.812439941e3
1.82451001e3
1.828540039e3
1.823619995e3
1.818699951e3
1.835680054e3
1.847660034e3
1.852959961e3
1.855400024e3
1.829140015e3
1.798709961e3
1.80701001e3
1.82023999e3
1.824949951e3
1.843030029e3
1.86326001e3
1.85823999e3
1.866599976e3
1.887140015e3
1.903869995e3
1.917609985e3
1.881390015e3
1.868959961e3
1.820310059e3
1.83177002e3
1.851640015e3
1.868410034e3
1.873439941e3
1.878859985e3
1.864910034e3
1.856680054e3
1.835140015e3
1.864369995e3
1.848069946e3
1.860160034e3
1.866180054e3
1.865359985e3
1.84677002e3
1.831619995e3
1.845869995e3
1.83175e3
1.82098999e3
1.805e3
1.778089966e3
1.781099976e3
1.794619995e3
1.778869995e3
1.746819946e3
1.761790039e3
1.742310059e3
1.769949951e3
1.782920044e3
1.78777002e3
1.80076001e3
1.77325e3
1.74975e3
1.745050049e3
1.71575e3
1.753119995e3
1.776400024e3
1.772699951e3
1.781290039e3
1.805819946e3
1.844569946e3
1.87776001e3
1.86325e3
1.869530029e3
1.891079956e3
1.89473999e3
1.914459961e3
1.894e3
1.909469971e3
1.908109985e3
1.935390015e3
1.939819946e3
1.943040039e3
1.965530029e3
1.968410034e3
1.994540039e3
2.000560059e3
2.00876001e3
2.01425e3
1.979140015e3
1.96975e3
1.935219971e3
1.93098999e3
1.93326001e3
1.896530029e3
1.88148999e3
1.919579956e3
1.872390015e3
1.851099976e3
1.785640015e3
1.788199951e3
1.82951001e3
1.84677002e3
1.839209961e3
1.792699951e3
1.825530029e3
1.802540039e3
1.790189941e3
1.818040039e3
1.855119995e3
1.842689941e3
1.832449951e3
1.797609985e3
1.790819946e3
1.798170044e3
1.768130005e3
1.686410034e3
1.639680054e3
1.49925e3
1.575089966e3
1.592849976e3
1.571859985e3
1.56652002e3
1.660859985e3
1.624550049e3
1.585329956e3
1.641640015e3
1.665689941e3
1.678109985e3
1.689910034e3
1.64625e3
1.66377002e3
1.680430054e3
1.697800049e3
1.76027002e3
1.720339966e3
1.743589966e3
1.739219971e3
1.734050049e3
1.693839966e3
1.612329956e3
1.61497998e3
1.536689941e3
1.510890015e3
1.462609985e3
1.419119995e3
1.49248999e3
1.546079956e3
1.509449951e3
1.540969971e3
1.61101001e3
1.620949951e3
1.64872998e3
1.639189941e3
1.67475e3
1.702640015e3
1.693859985e3
1.72497998e3
1.717630005e3
1.737349976e3
1.757189941e3
1.771390015e3
1.800910034e3
1.788430054e3
1.823569946e3
1.837099976e3
1.856560059e3
1.861050049e3
1.865619995e3
1.862109985e3
1.851060059e3
1.84798999e3
1.861680054e3
1.87852002e3
1.897439941e3
1.919680054e3
1.928209961e3
1.977420044e3
1.965880005e3
1.985209961e3
2.016439941e3
1.949540039e3
2.00375e3
1.995209961e3
1.954329956e3
2.003160034e3
2.040640015e3
2.03475e3
2.050419922e3
2.015959961e3
2.029310059e3
1.966920044e3
2.012599976e3
2.009359985e3
2.043880005e3
2.086139893e3
2.138030029e3
2.12097998e3
2.172540039e3
2.163040039e3
2.180300049e3
2.18177002e3
2.166949951e3
2.192689941e3
2.208050049e3
2.25127002e3
2.320860107e3
2.326090088e3
2.344409912e3
2.384590088e3
2.32075e3
2.316810059e3
2.276820068e3
2.348199951e3
2.408169922e3
2.41548999e3
2.344719971e3
2.338879883e3
2.369310059e3
2.433409912e3
2.407139893e3
2.477340088e3
2.505889893e3
2.510090088e3
2.463419922e3
2.493409912e3
2.410070068e3
2.373620117e3
2.404919922e3
2.310790039e3
2.3095e3
2.405550049e3
2.321889893e3
2.313870117e3
2.248909912e3
2.260550049e3
2.283600098e3
2.34201001e3
2.376350098e3
2.339379883e3
2.326820068e3
2.288030029e3
2.295179932e3
2.259030029e3
2.265199951e3
2.292889893e3
2.337110107e3
2.397620117e3
2.392939941e3
2.406e3
2.41225e3
2.381530029e3
2.431439941e3
2.43927002e3
2.428969971e3
2.462959961e3
2.42127002e3
2.395939941e3
2.322840088e3
2.365280029e3
2.434800049e3
2.419169922e3
2.492840088e3
2.480290039e3
2.461399902e3
2.493370117e3
2.560060059e3
2.563169922e3
2.544429932e3
2.573389893e3
2.593050049e3
2.598810059e3
2.5835e3
2.507280029e3
2.52177002e3
2.484040039e3
2.345610107e3
2.409639893e3
2.489080078e3
2.561610107e3
2.590689941e3
2.652050049e3
2.602409912e3
2.550370117e3
2.528439941e3
2.542860107e3
2.535580078e3
2.485120117e3
2.534449951e3
2.472280029e3
2.503620117e3
2.526389893e3
2.566679932e3
2.606540039e3
2.582e3
2.527860107e3
2.561840088e3
2.558360107e3
2.577399902e3
2.54222998e3
2.520139893e3
2.453659912e3
2.380899902e3
2.427179932e3
2.419149902e3
2.47052002e3
2.412030029e3
2.432409912e3
2.403320068e3
2.478340088e3
2.524209961e3
2.474560059e3
2.519350098e3
2.484620117e3
2.447879883e3
2.398310059e3
2.414669922e3
2.517830078e3
2.544149902e3
2.563439941e3
2.630280029e3
2.58026001e3
2.598120117e3
2.55398999e3
2.552649902e3
2.602439941e3
2.642110107e3
2.686120117e3
2.706179932e3
2.74102002e3
2.736780029e3
2.743040039e3
2.771860107e3
2.793070068e3
2.790439941e3
2.77822998e3
2.818129883e3
2.839370117e3
2.86447998e3
2.830290039e3
2.732179932e3
2.76177002e3
2.684439941e3
2.692399902e3
2.619189941e3
2.679330078e3
2.705840088e3
2.64001001e3
2.63848999e3
2.623629883e3
2.58798999e3
2.54e3
2.565830078e3
2.547969971e3
2.51897998e3
2.490110107e3
2.56497998e3
2.54948999e3
2.637810059e3
2.645280029e3
2.67122998e3
2.65772998e3
2.621429932e3
2.648330078e3
2.719570068e3
2.752370117e3
2.805600098e3
2.774620117e3
2.758899902e3
2.712689941e3
2.739350098e3
2.750800049e3
2.73423999e3
2.843110107e3
2.83726001e3
2.80873999e3
2.85202002e3
2.887060059e3
2.84477002e3
2.868290039e3
2.814169922e3
2.806719971e3
2.869620117e3
2.886149902e3
2.821100098e3
2.858159912e3
2.749830078e3
2.740409912e3
2.76175e3
2.75625e3
2.73027002e3
2.746159912e3
2.736850098e3
2.795969971e3
2.799669922e3
2.857209961e3
2.860699951e3
2.886570068e3
2.915949951e3
2.872429932e3
2.80127002e3
2.806840088e3
2.731830078e3
2.689149902e3
2.688179932e3
2.788129883e3
2.801949951e3
2.81652002e3
2.815949951e3
2.811469971e3
2.80252002e3
2.875219971e3
2.966429932e3
2.967649902e3
2.981629883e3
3.02851001e3
3.055949951e3
3.102290039e3
3.143969971e3
3.125040039e3
3.155959961e3
3.197290039e3
3.221149902e3
3.219540039e3
3.29552002e3
3.269389893e3
3.347110107e3
3.36925e3
3.392560059e3
3.342870117e3
3.4205e3
3.447810059e3
3.421370117e3
3.336159912e3
3.353709961e3
3.452780029e3
3.520629883e3
3.54601001e3
3.586919922e3
3.586080078e3
3.594169922e3
3.62023999e3
3.658169922e3
3.571659912e3
3.621949951e3
3.715060059e3
3.753060059e3
3.783870117e3
3.911149902e3
3.937300049e3
3.969439941e3
3.975379883e3
3.972110107e3
4.041459961e3
4.036870117e3
4.069310059e3
4.131149902e3
3.901689941e3
3.877540039e3
3.727129883e3
3.882620117e3
4.049669922e3
3.921189941e3
3.85002002e3
3.957209961e3
4.06427002e3
4.130810059e3
4.151290039e3
4.189509766e3
4.235399902e3
4.096080078e3
4.167410156e3
4.069909912e3
4.039560059e3
3.887070068e3
3.940350098e3
4.05197998e3
4.073959961e3
4.21097998e3
4.244140137e3
4.32177002e3
4.4275e3
4.363240234e3
4.485629883e3
4.395450195e3
4.418549805e3
4.42077002e3
4.427649902e3
4.548919922e3
4.411740234e3
4.382120117e3
4.550330078e3
4.617649902e3
4.5905e3
4.577850098e3
4.696689941e3
4.784080078e3
4.754509766e3
4.914790039e3
4.904850098e3
4.847839844e3
4.897259766e3
5.046859863e3
5.048620117e3
4.907240234e3
4.706629883e3
4.582620117e3
4.717390137e3
4.798129883e3
4.61e3
4.711680176e3
4.86475e3
4.940609863e3
4.963029785e3
4.958560059e3
4.833890137e3
4.644669922e3
4.457890137e3
4.572830078e3
4.223680176e3
4.148890137e3
4.169220215e3
4.267560059e3
4.446450195e3
4.188200195e3
4.055899902e3
3.769629883e3
3.676780029e3
3.321290039e3
3.539159912e3
3.793570068e3
3.706409912e3
3.643879883e3
3.48247998e3
3.71122998e3
3.630090088e3
3.774030029e3
3.860659912e3
3.958080078e3
3.785449951e3
3.707310059e3
3.72023999e3
3.816820068e3
3.669379883e3
3.58501001e3
3.38472998e3
3.499580078e3
3.529060059e3
3.607649902e3
3.717570068e3
3.644959961e3
3.538709961e3
3.390399902e3
3.364209961e3
3.164550049e3
3.270610107e3
3.205350098e3
3.205110107e3
3.45947998e3
3.400909912e3
3.5825e3
3.813379883e3
3.82176001e3
3.756370117e3
3.83926001e3
3.825560059e3
3.874840088e3
3.767909912e3
3.851060059e3
3.797409912e3
3.84573999e3
3.860560059e3
3.989830078e3
4.013360107e3
4.06401001e3
3.936840088e3
3.845340088e3
3.912120117e3
3.858959961e3
3.940340088e3
3.87722998e3
3.966110107e3
3.991929932e3
3.863100098e3
3.960570068e3
4.023199951e3
3.980290039e3
3.956419922e3
4.099589844e3
4.174859863e3
4.246180176e3
4.274669922e3
4.177169922e3
4.055629883e3
4.184560059e3
4.094449951e3
3.981570068e3
4.029570068e3
3.987719971e3
3.84222998e3
3.663e3
3.76698999e3
3.68552002e3
3.658459961e3
3.759879883e3
3.787360107e3
3.86298999e3
3.848550049e3
3.8535e3
3.75998999e3
3.789469971e3
3.849689941e3
3.851659912e3
3.861199951e3
3.940870117e3
3.930340088e3
3.953149902e3
3.958209961e3
4.01101001e3
4.053280029e3
4.042679932e3
4.070590088e3
4.082169922e3
4.103810059e3
4.206350098e3
4.234330078e3
4.143180176e3
4.013340088e3
4.098350098e3
3.978409912e3
3.896350098e3
3.84951001e3
3.893889893e3
3.913860107e3
3.83522998e3
3.72652002e3
3.865639893e3
3.897439941e3
3.828870117e3
3.80376001e3
3.741219971e3
3.689100098e3
3.656300049e3
3.778320068e3
3.672820068e3
3.568899902e3
3.455830078e3
3.523100098e3
3.472100098e3
3.36101001e3
3.355560059e3
3.240540039e3
3.16848999e3
3.074679932e3
3.31677002e3
3.290280029e3
3.213959961e3
3.171560059e3
3.418600098e3
3.483139893e3
3.468689941e3
3.419790039e3
3.229570068e3
3.272179932e3
3.278360107e3
3.191399902e3
3.369629883e3
3.333389893e3
3.42902002e3
3.451580078e3
3.416209961e3
3.415790039e3
3.231699951e3
3.200350098e3
3.02898999e3
2.966719971e3
3.13827002e3
3.16548999e3
3.031879883e3
3.027189941e3
2.875639893e3
2.871449951e3
2.755340088e3
2.904379883e3
2.88048999e3
2.73497998e3
2.706929932e3
2.597929932e3
2.645290039e3
2.61575e3
2.889800049e3
2.7965e3
2.752659912e3
2.917429932e3
3.015100098e3
2.93177002e3
2.82277002e3
2.72851001e3
2.65327002e3
2.62452002e3
2.511709961e3
2.332780029e3
2.340120117e3
2.51702002e3
2.49352002e3
2.539350098e3
2.55776001e3
2.47052002e3
2.291860107e3
2.616689941e3
2.566830078e3
2.407649902e3
2.395919922e3
2.441300049e3
2.524179932e3
2.640570068e3
2.6265e3
2.618550049e3
2.682780029e3
2.76848999e3
2.770379883e3
2.757909912e3
2.840389893e3
2.859149902e3
2.754280029e3
2.781300049e3
2.838340088e3
2.838350098e3
2.77272998e3
2.782790039e3
2.6605e3
2.643209961e3
2.66448999e3
2.607820068e3
2.562060059e3
2.470969971e3
2.489659912e3
2.427719971e3
2.491399902e3
2.552909912e3
2.425379883e3
2.318350098e3
2.268939941e3
2.244959961e3
2.26251001e3
2.3085e3
2.207820068e3
2.151830078e3
2.183370117e3
2.117629883e3
2.142919922e3
2.204429932e3
2.223919922e3
2.16872998e3
2.052780029e3
1.923380005e3
2.014780029e3
1.972089966e3
1.940709961e3
1.890910034e3
1.951180054e3
1.857439941e3
1.83022998e3
1.897699951e3
1.928680054e3
1.91848999e3
1.97222998e3
1.854130005e3
1.820569946e3
1.84026001e3
1.782969971e3
1.673e3
1.638800049e3
1.785e3
1.720359985e3
1.745709961e3
1.852030029e3
1.898949951e3
1.961430054e3
1.909569946e3
1.923219971e3
2.079439941e3
2.182139893e3
2.163409912e3
2.059320068e3
2.016609985e3
2.059800049e3
2.034880005e3
2.075679932e3
2.11623999e3
2.16823999e3
2.220600098e3
2.146199951e3
2.191530029e3
2.173570068e3
2.19877002e3
2.156629883e3
2.128860107e3
2.107429932e3
2.081919922e3
2.085580078e3
2.166439941e3
2.193679932e3
2.198879883e3
2.305590088e3
2.313850098e3
2.24347998e3
2.28202002e3
2.251030029e3
2.175540039e3
2.0845e3
2.11048999e3
2.149439941e3
2.155929932e3
2.233659912e3
2.21772998e3
2.264e3
2.215100098e3
2.170780029e3
2.169949951e3
2.121659912e3
2.044069946e3
2.028430054e3
1.988630005e3
1.992660034e3
2.03123999e3
2.05876001e3
2.034839966e3
2.050870117e3
2.064620117e3
2.07473999e3
2.125459961e3
2.160540039e3
2.148719971e3
2.140800049e3
2.080110107e3
2.004160034e3
2.026709961e3
1.962790039e3
1.972040039e3
2.07573999e3
2.084790039e3
2.029119995e3
2.067320068e3
2.016170044e3
2.046589966e3
2.029369995e3
1.988560059e3
1.95923999e3
1.984319946e3
2.022959961e3
2.029069946e3
2.017839966e3
2.027130005e3
2.068379883e3
2.087379883e3
2.066330078e3
2.03426001e3
2.027790039e3
1.966359985e3
1.963319946e3
1.956469971e3
1.98225e3
1.964530029e3
1.918890015e3
1.930319946e3
1.86701001e3
1.881349976e3
1.831300049e3
1.86001001e3
1.842969971e3
1.916800049e3
1.912410034e3
1.86497998e3
1.843170044e3
1.791680054e3
1.805430054e3
1.770780029e3
1.75901001e3
1.705640015e3
1.687699951e3
1.695380005e3
1.579550049e3
1.555079956e3
1.527800049e3
1.470930054e3
1.423189941e3
1.499400024e3
1.501640015e3
1.464040039e3
1.460709961e3
1.498800049e3
1.480459961e3
1.492329956e3
1.580810059e3
1.597310059e3
1.605300049e3
1.605949951e3
1.570189941e3
1.62626001e3
1.701469971e3
1.703400024e3
1.696310059e3
1.722069946e3
1.646339966e3
1.652719971e3
1.671310059e3
1.708079956e3
1.704439941e3
1.731540039e3
1.775469971e3
1.768959961e3
1.69952002e3
1.667410034e3
1.690199951e3
1.746300049e3
1.74572998e3
1.793650024e3
1.835079956e3
1.837530029e3
1.82777002e3
1.82847998e3
1.840130005e3
1.892109985e3
1.903189941e3
1.900569946e3
1.898579956e3
1.934420044e3
1.88051001e3
1.875050049e3
1.903199951e3
1.94122998e3
1.935969971e3
1.887969971e3
1.93326001e3
1.930579956e3
1.904900024e3
1.963099976e3
2.046839966e3
2.05427002e3
2.02126001e3
1.992119995e3
2.001930054e3
2.011380005e3
1.94651001e3
1.953170044e3
1.987449951e3
2.00476001e3
1.982890015e3
1.918540039e3
1.945829956e3
1.94447998e3
1.960699951e3
1.976420044e3
1.98726001e3
1.950400024e3
1.97925e3
2.04427002e3
2.059379883e3
2.037099976e3
2.05573999e3
2.044890015e3
2.04723999e3
2.022459961e3
1.99073999e3
2.000910034e3
1.944439941e3
1.985819946e3
1.930339966e3
1.882530029e3
1.922380005e3
1.942579956e3
1.937699951e3
1.943910034e3
1.89298999e3
1.913439941e3
1.934030029e3
1.91123999e3
1.855530029e3
1.83852002e3
1.812709961e3
1.782109985e3
1.818880005e3
1.846660034e3
1.834209961e3
1.859160034e3
1.843369995e3
1.805199951e3
1.750609985e3
1.775569946e3
1.71623999e3
1.724540039e3
1.769880005e3
1.766859985e3
1.751880005e3
1.73148999e3
1.80273999e3
1.859319946e3
1.866290039e3
1.890400024e3
1.881630005e3
1.929670044e3
1.92948999e3
1.897119995e3
1.862030029e3
1.854140015e3
1.868300049e3
1.877060059e3
1.880869995e3
1.832869995e3
1.868829956e3
1.851390015e3
1.81248999e3
1.824170044e3
1.82675e3
1.845349976e3
1.862619995e3
1.804400024e3
1.784349976e3
1.78975e3
1.770030029e3
1.785869995e3
1.742569946e3
1.767069946e3
1.72523999e3
1.756189941e3
1.753780029e3
1.816790039e3
1.810670044e3
1.802430054e3
1.796829956e3
1.758680054e3
1.730290039e3
1.713339966e3
1.713699951e3
1.663890015e3
1.656930054e3
1.68822998e3
1.677530029e3
1.644819946e3
1.613030029e3
1.57847998e3
1.573819946e3
1.696290039e3
1.65048999e3
1.600849976e3
1.652540039e3
1.719050049e3
1.725560059e3
1.730439941e3
1.741390015e3
1.701589966e3
1.664180054e3
1.673449951e3
1.697630005e3
1.66148999e3
1.652170044e3
1.624390015e3
1.631920044e3
1.61572998e3
1.562560059e3
1.578119995e3
1.59526001e3
1.554880005e3
1.53547998e3
1.530689941e3
1.497180054e3
1.519119995e3
1.496880005e3
1.50473999e3
1.553290039e3
1.542959961e3
1.496829956e3
1.46475e3
1.440959961e3
1.460339966e3
1.42398999e3
1.429329956e3
1.459199951e3
1.463209961e3
1.403800049e3
1.357819946e3
1.380170044e3
1.448359985e3
1.405609985e3
1.381119995e3
1.34601001e3
1.374430054e3
1.3735e3
1.382619995e3
1.37526001e3
1.39725e3
1.356949951e3
1.319150024e3
1.282650024e3
1.229050049e3
1.29022998e3
1.240079956e3
1.262119995e3
1.33525e3
1.344189941e3
1.32826001e3
1.28e3
1.247920044e3
1.20601001e3
1.259550049e3
1.280900024e3
1.31652002e3
1.306119995e3
1.306839966e3
1.269280029e3
1.334300049e3
1.34501001e3
1.36101001e3
1.394540039e3
1.376589966e3
1.40925e3
1.422949951e3
1.380619995e3
1.39173999e3
1.347780029e3
1.314380005e3
1.33577002e3
1.314849976e3
1.263839966e3
1.292310059e3
1.251e3
1.295300049e3
1.304599976e3
1.320089966e3
1.315449951e3
1.279680054e3
1.291400024e3
1.275880005e3
1.259939941e3
1.252130005e3
1.216449951e3
1.221089966e3
1.184930054e3
1.182170044e3
1.222290039e3
1.221609985e3
1.199160034e3
1.172060059e3
1.213719971e3
1.187300049e3
1.165560059e3
1.139900024e3
1.119400024e3
1.129219971e3
1.114109985e3
1.163369995e3
1.210469971e3
1.220530029e3
1.282439941e3
1.232420044e3
1.272290039e3
1.287859985e3
1.309670044e3
1.292800049e3
1.32022998e3
1.298709961e3
1.331130005e3
1.315829956e3
1.300540039e3
1.32672998e3
1.32975e3
1.360699951e3
1.396540039e3
1.401170044e3
1.41898999e3
1.376709961e3
1.359280029e3
1.319189941e3
1.349560059e3
1.361329956e3
1.41152002e3
1.411140015e3
1.393689941e3
1.37451001e3
1.419349976e3
1.467550049e3
1.46873999e3
1.481900024e3
1.444430054e3
1.487939941e3
1.478780029e3
1.484780029e3
1.448959961e3
1.430349976e3
1.41075e3
1.422439941e3
1.367140015e3
1.39076001e3
1.396589966e3
1.399550049e3
1.362420044e3
1.400329956e3
1.392050049e3
1.36151001e3
1.354099976e3
1.363050049e3
1.381689941e3
1.372469971e3
1.367890015e3
1.348310059e3
1.339540039e3
1.33551001e3
1.384849976e3
1.387079956e3
1.421319946e3
1.431569946e3
1.401069946e3
1.438459961e3
1.447719971e3
1.446040039e3
1.46098999e3
1.438800049e3
1.42375e3
1.376189941e3
1.36425e3
1.35947998e3
1.38827002e3
1.342140015e3
1.32527002e3
1.342180054e3
1.358060059e3
1.322349976e3
1.320910034e3
1.323790039e3
1.306150024e3
1.3015e3
1.30172998e3
1.282469971e3
1.296680054e3
1.295459961e3
1.278969971e3
1.277439941e3
1.310170044e3
1.346540039e3
1.334319946e3
1.33122998e3
1.34902002e3
1.322380005e3
1.32897998e3
1.303680054e3
1.323939941e3
1.33752002e3
1.320290039e3
1.30777002e3
1.314400024e3
1.302890015e3
1.305290039e3
1.278369995e3
1.271469971e3
1.27923999e3
1.34077002e3
1.340329956e3
1.39227002e3
1.400550049e3
1.397069946e3
1.40277002e3
1.421839966e3
1.369780029e3
1.39101001e3
1.387449951e3
1.38425e3
1.369599976e3
1.341170044e3
1.348300049e3
1.396719971e3
1.396579956e3
1.38351001e3
1.38951001e3
1.382939941e3
1.35673999e3
1.365609985e3
1.358849976e3
1.384949951e3
1.39101001e3
1.394719971e3
1.4255e3
1.424369995e3
1.451359985e3
1.466160034e3
1.45722998e3
1.434540039e3
1.46223999e3
1.471300049e3
1.464310059e3
1.472560059e3
1.502880005e3
1.504040039e3
1.523709961e3
1.50676001e3
1.489689941e3
1.520150024e3
1.541400024e3
1.539680054e3
1.534900024e3
1.551380005e3
1.538530029e3
1.49277002e3
1.491089966e3
1.489869995e3
1.507550049e3
1.510089966e3
1.556689941e3
1.56323999e3
1.574949951e3
1.595910034e3
1.59075e3
1.603560059e3
1.634650024e3
1.64601001e3
1.627420044e3
1.603969971e3
1.627670044e3
1.64602002e3
1.653619995e3
1.62648999e3
1.666579956e3
1.668439941e3
1.677140015e3
1.648640015e3
1.644719971e3
1.61075e3
1.605609985e3
1.602660034e3
1.63401001e3
1.62526001e3
1.622800049e3
1.640130005e3
1.67872998e3
1.663459961e3
1.720709961e3
1.746459961e3
1.747459961e3
1.715859985e3
1.733930054e3
1.754819946e3
1.753209961e3
1.747969971e3
1.69802002e3
1.7085e3
1.681410034e3
1.706099976e3
1.719180054e3
1.701420044e3
1.730699951e3
1.735359985e3
1.731369995e3
1.720910034e3
1.73502002e3
1.715619995e3
1.714060059e3
1.6735e3
1.652680054e3
1.652180054e3
1.644030029e3
1.66151001e3
1.68701001e3
1.686609985e3
1.700339966e3
1.70201001e3
1.73948999e3
1.761109985e3
1.760540039e3
1.777550049e3
1.765319946e3
1.764310059e3
1.770650024e3
1.782130005e3
1.800180054e3
1.810449951e3
1.84147998e3
1.852900024e3
1.868969971e3
1.85823999e3
1.888619995e3
1.873430054e3
1.823810059e3
1.846089966e3
1.855030029e3
1.845699951e3
1.88725e3
1.883099976e3
1.909550049e3
1.905699951e3
1.874619995e3
1.901719971e3
1.843699951e3
1.81723999e3
1.792069946e3
1.824560059e3
1.786939941e3
1.83225e3
1.836219971e3
1.880569946e3
1.893459961e3
1.907849976e3
1.893780029e3
1.911900024e3
1.915310059e3
1.933530029e3
1.943189941e3
1.939099976e3
1.950140015e3
1.912359985e3
1.925140015e3
1.940900024e3
1.898069946e3
1.88551001e3
1.865589966e3
1.882910034e3
1.93226001e3
1.936560059e3
1.932689941e3
1.932209961e3
1.967699951e3
1.957969971e3
1.959369995e3
1.976369995e3
1.97073999e3
1.941640015e3
1.93075e3
1.973109985e3
1.967349976e3
1.93026001e3
1.909609985e3
1.88175e3
1.899650024e3
1.881920044e3
1.893880005e3
1.947140015e3
1.943040039e3
1.953310059e3
1.96026001e3
1.989819946e3
1.980069946e3
1.96025e3
1.968800049e3
1.937819946e3
1.948849976e3
1.908319946e3
1.904650024e3
1.942319946e3
1.949e3
1.91826001e3
1.924290039e3
1.921329956e3
1.956180054e3
1.95102002e3
1.955800049e3
1.974780029e3
1.96922998e3
1.973140015e3
2.00647998e3
2.009880005e3
2.003369995e3
2.006680054e3
2.047359985e3
2.057370117e3
2.077679932e3
2.10025e3
2.086919922e3
2.111780029e3
2.096439941e3
2.111129883e3
2.109080078e3
2.140459961e3
2.14797998e3
2.142449951e3
2.11901001e3
2.123870117e3
2.153830078e3
2.116040039e3
2.077370117e3
2.06822998e3
2.066149902e3
2.063149902e3
2.066209961e3
2.014140015e3
2.019560059e3
2.06401001e3
2.060570068e3
2.075330078e3
2.089659912e3
2.073610107e3
2.053560059e3
2.080350098e3
2.076469971e3
2.045959961e3
2.037930054e3
2.00752002e3
2.005439941e3
2.02297998e3
2.032569946e3
2.029819946e3
2.057800049e3
2.039650024e3
2.033359985e3
2.055110107e3
2.047630005e3
2.008780029e3
1.995160034e3
1.964150024e3
1.943890015e3
1.98472998e3
1.939199951e3
1.943089966e3
1.97676001e3
1.962439941e3
1.940469971e3
1.909900024e3
1.901800049e3
1.90947998e3
1.967170044e3
1.96002002e3
1.992569946e3
2.000630005e3
1.994219971e3
2.01501001e3
2.057169922e3
2.079120117e3
2.059899902e3
2.05023999e3
2.052879883e3
2.06547998e3
2.030079956e3
2.024849976e3
2.002170044e3
1.99573999e3
2.020430054e3
1.978630005e3
1.995630005e3
2.032910034e3
2.04977002e3
2.03677002e3
2.032530029e3
1.989540039e3
1.958780029e3
1.920150024e3
1.938719971e3
1.95047998e3
1.95726001e3
1.93773999e3
1.917959961e3
1.896069946e3
1.931349976e3
1.925589966e3
1.926030029e3
1.90425e3
1.876640015e3
1.897819946e3
1.898170044e3
1.896589966e3
1.912089966e3
1.92297998e3
1.964650024e3
1.976150024e3
1.9845e3
1.98673999e3
1.99077002e3
1.98897998e3
1.96026001e3
1.978619995e3
2.020619995e3
2.023530029e3
1.990609985e3
1.999869995e3
1.96998999e3
1.995599976e3
1.99822998e3
1.983670044e3
1.98672998e3
1.974380005e3
1.994150024e3
2.02097998e3
2.015569946e3
2.025469971e3
2.019819946e3
2.034930054e3
2.047790039e3
2.015550049e3
2.006660034e3
1.963430054e3
1.966079956e3
1.935319946e3
1.946329956e3
1.936920044e3
1.931660034e3
1.914880005e3
1.912709961e3
1.883150024e3
1.883829956e3
1.917069946e3
1.874369995e3
1.889060059e3
1.849089966e3
1.83902002e3
1.869099976e3
1.85826001e3
1.881060059e3
1.887359985e3
1.892089966e3
1.859420044e3
1.855060059e3
1.821630005e3
1.776890015e3
1.774640015e3
1.808699951e3
1.782420044e3
1.75248999e3
1.757219971e3
1.782839966e3
1.79525e3
1.831369995e3
1.819890015e3
1.83802002e3
1.838699951e3
1.836890015e3
1.860719971e3
1.852920044e3
1.862089966e3
1.83648999e3
1.838099976e3
1.850410034e3
1.873430054e3
1.84447998e3
1.858560059e3
1.850640015e3
1.869650024e3
1.894310059e3
1.910380005e3
1.915400024e3
1.89652002e3
1.904079956e3
1.910089966e3
1.908069946e3
1.921180054e3
1.885709961e3
1.886430054e3
1.87947998e3
1.859880005e3
1.869869995e3
1.893939941e3
1.896839966e3
1.942199951e3
1.952400024e3
1.9555e3
1.971030029e3
1.94852002e3
1.919969971e3
1.92876001e3
1.925170044e3
1.920530029e3
1.90302002e3
1.9115e3
1.93652002e3
1.922900024e3
1.932969971e3
1.953619995e3
1.915140015e3
1.914040039e3
1.928790039e3
1.96998999e3
1.97573999e3
1.97498999e3
1.979869995e3
1.984790039e3
2.004329956e3
2.023630005e3
2.038939941e3
2.03925e3
2.043329956e3
2.034560059e3
2.06127002e3
2.085340088e3
2.094090088e3
2.078620117e3
2.099679932e3
2.104280029e3
2.070629883e3
2.085189941e3
2.084280029e3
2.102540039e3
2.101969971e3
2.106870117e3
2.096810059e3
2.13822998e3
2.143570068e3
2.147959961e3
2.15125e3
2.114659912e3
2.126110107e3
2.12901001e3
2.128070068e3
2.1485e3
2.159840088e3
2.162550049e3
2.146149902e3
2.135199951e3
2.127850098e3
2.150909912e3
2.157030029e3
2.160620117e3
2.154219971e3
2.177189941e3
2.177e3
2.178340088e3
2.175439941e3
2.152149902e3
2.107860107e3
2.09123999e3
2.09e3
2.088610107e3
2.097040039e3
2.079620117e3
2.092530029e3
2.070560059e3
2.087909912e3
2.106040039e3
2.073590088e3
2.045880005e3
2.03427002e3
2.008699951e3
2.019949951e3
2.046089966e3
2.047150024e3
2.035829956e3
2.062409912e3
2.068699951e3
2.075060059e3
2.057639893e3
2.086659912e3
2.082030029e3
2.086679932e3
2.052550049e3
2.053100098e3
2.076659912e3
2.082909912e3
2.089209961e3
2.087429932e3
2.061340088e3
2.058620117e3
2.030319946e3
2.03125e3
2.051699951e3
2.065399902e3
2.051719971e3
2.07125e3
2.0675e3
2.058399902e3
2.070610107e3
2.090209961e3
2.073550049e3
2.061290039e3
2.059719971e3
2.041599976e3
2.051040039e3
2.03497998e3
2.01575e3
2.016420044e3
2.007790039e3
2.00751001e3
1.989339966e3
1.990219971e3
1.991060059e3
1.99252002e3
1.973880005e3
2.005670044e3
1.99922998e3
1.984810059e3
1.991069946e3
1.999319946e3
1.999140015e3
2.018790039e3
1.999349976e3
1.992119995e3
2.005400024e3
1.974369995e3
1.946709961e3
1.908150024e3
1.912920044e3
1.932359985e3
1.91376001e3
1.962410034e3
1.932189941e3
1.950780029e3
1.927439941e3
1.930430054e3
1.904180054e3
1.921650024e3
1.928650024e3
1.933069946e3
1.96222998e3
1.961800049e3
1.967349976e3
1.979670044e3
1.96277002e3
1.971550049e3
1.963880005e3
1.976780029e3
1.994430054e3
2.004150024e3
2.030650024e3
2.042579956e3
2.046420044e3
2.056649902e3
2.061620117e3
2.050120117e3
2.07123999e3
2.07572998e3
2.068219971e3
2.087860107e3
2.097800049e3
2.071429932e3
2.07576001e3
2.067159912e3
2.060179932e3
2.076909912e3
2.063e3
2.068959961e3
2.069040039e3
2.074919922e3
2.089149902e3
2.090110107e3
2.088129883e3
2.091070068e3
2.092030029e3
2.070659912e3
2.05327002e3
2.045199951e3
2.069889893e3
2.068889893e3
2.056959961e3
2.057370117e3
2.07875e3
2.068649902e3
2.075659912e3
2.112879883e3
2.135429932e3
2.143149902e3
2.144110107e3
2.152820068e3
2.156780029e3
2.144870117e3
2.173179932e3
2.188570068e3
2.178600098e3
2.17973999e3
2.16673999e3
2.17598999e3
2.186219971e3
2.198439941e3
2.184830078e3
2.195379883e3
2.218149902e3
2.216810059e3
2.191320068e3
2.177909912e3
2.164389893e3
2.174189941e3
2.157810059e3
2.174550049e3
2.156899902e3
2.167040039e3
2.137060059e3
2.145149902e3
2.136080078e3
2.135560059e3
2.141409912e3
2.13725e3
2.128909912e3
2.134370117e3
2.12077002e3
2.137649902e3
2.12976001e3
2.152090088e3
2.147899902e3
2.141070068e3
2.166860107e3
2.172030029e3
2.166030029e3
2.17551001e3
2.182830078e3
2.17175e3
2.149330078e3
2.146149902e3
2.160350098e3
2.14526001e3
2.131330078e3
2.106639893e3
2.110780029e3
2.116840088e3
2.121459961e3
2.116419922e3
2.115399902e3
2.141219971e3
2.151689941e3
2.155429932e3
2.139360107e3
2.10302002e3
2.084080078e3
2.090350098e3
2.078919922e3
2.061090088e3
2.037469971e3
2.047219971e3
2.064830078e3
2.070300049e3
2.056e3
2.09123999e3
2.068110107e3
2.082209961e3
2.115830078e3
2.109449951e3
2.100050049e3
2.063810059e3
2.089879883e3
2.120300049e3
2.114050049e3
2.144310059e3
2.160219971e3
2.169429932e3
2.17823999e3
2.172070068e3
2.175810059e3
2.196679932e3
2.202469971e3
2.200949951e3
2.18673999e3
2.187929932e3
2.220459961e3
2.227070068e3
2.241669922e3
2.253560059e3
2.25997998e3
2.26301001e3
2.239370117e3
2.232709961e3
2.232820068e3
2.267169922e3
2.273370117e3
2.257639893e3
2.26076001e3
2.25201001e3
2.246459961e3
2.25672998e3
2.260949951e3
2.265e3
2.262590088e3
2.260629883e3
2.25247998e3
2.22273999e3
2.222419922e3
2.231659912e3
2.24648999e3
2.249419922e3
2.226889893e3
2.228939941e3
2.218159912e3
2.205320068e3
2.24373999e3
2.263459961e3
2.276870117e3
2.305620117e3
2.318689941e3
2.320320068e3
2.331360107e3
2.316689941e3
2.317040039e3
2.302689941e3
2.279639893e3
2.301810059e3
2.247699951e3
2.248469971e3
2.26525e3
2.260649902e3
2.283e3
2.30422998e3
2.306780029e3
2.305820068e3
2.310560059e3
2.281570068e3
2.262580078e3
2.258800049e3
2.244959961e3
2.26697998e3
2.255870117e3
2.261879883e3
2.239810059e3
2.262169922e3
2.276429932e3
2.294629883e3
2.282360107e3
2.262959961e3
2.283169922e3
2.279320068e3
2.287040039e3
2.307179932e3
2.281389893e3
2.314639893e3
2.311110107e3
2.302600098e3
2.286030029e3
2.268379883e3
2.267459961e3
2.249719971e3
2.262040039e3
2.267030029e3
2.295899902e3
2.311840088e3
2.299560059e3
2.30647998e3
2.314110107e3
2.29422998e3
2.303350098e3
2.300149902e3
2.312820068e3
2.315580078e3
2.304459961e3
2.337780029e3
2.340820068e3
2.339790039e3
2.33673999e3
2.345360107e3
2.35975e3
2.361169922e3
2.33902002e3
2.33327002e3
2.310350098e3
2.314679932e3
2.326110107e3
2.311159912e3
2.356139893e3
2.370879883e3
2.362550049e3
2.342860107e3
2.333379883e3
2.330300049e3
2.333629883e3
2.344949951e3
2.322570068e3
2.304790039e3
2.309840088e3
2.303969971e3
2.323899902e3
2.342570068e3
2.34498999e3
2.33825e3
2.32073999e3
2.272699951e3
2.243780029e3
2.23852002e3
2.229129883e3
2.195800049e3
2.180320068e3
2.193879883e3
2.172860107e3
2.15876001e3
2.169169922e3
2.19823999e3
2.210370117e3
2.16473999e3
2.178879883e3
2.219860107e3
2.219409912e3
2.169620117e3
2.162780029e3
2.151800049e3
2.145320068e3
2.135060059e3
2.091320068e3
2.072469971e3
2.086e3
2.144149902e3
2.129949951e3
2.110419922e3
2.107060059e3
2.141199951e3
2.12297998e3
2.121469971e3
2.133669922e3
2.10025e3
2.111840088e3
2.174379883e3
2.172090088e3
2.190429932e3
2.153340088e3
2.155090088e3
2.130060059e3
2.116929932e3
2.128860107e3
2.09023999e3
2.054110107e3
2.037349976e3
2.037719971e3
2.043219971e3
2.080709961e3
2.039420044e3
2.020390015e3
2.061840088e3
2.073899902e3
2.070459961e3
2.054469971e3
2.094139893e3
2.091469971e3
2.06198999e3
2.078810059e3
2.092340088e3
2.085050049e3
2.0725e3
2.060850098e3
2.060280029e3
2.07173999e3
2.057709961e3
2.069040039e3
2.11501001e3
2.149540039e3
2.157610107e3
2.163949951e3
2.14775e3
2.15002002e3
2.134659912e3
2.137110107e3
2.140290039e3
2.160699951e3
2.172300049e3
2.18572998e3
2.18375e3
2.193159912e3
2.205699951e3
2.167840088e3
2.155290039e3
2.165790039e3
2.17325e3
2.215820068e3
2.227669922e3
2.22872998e3
2.235590088e3
2.23575e3
2.222370117e3
2.252889893e3
2.23775e3
2.218929932e3
2.249070068e3
2.261340088e3
2.263389893e3
2.27002002e3
2.258429932e3
2.237600098e3
2.243649902e3
2.290949951e3
2.306340088e3
2.29998999e3
2.31177002e3
2.315429932e3
2.30827002e3
2.346179932e3
2.357290039e3
2.363840088e3
2.344949951e3
2.337149902e3
2.340939941e3
2.342300049e3
2.355560059e3
2.344840088e3
2.356590088e3
2.379100098e3
2.350620117e3
2.36377002e3
2.366709961e3
2.334350098e3
2.33402002e3
2.330790039e3
2.365949951e3
2.375879883e3
2.384939941e3
2.37601001e3
2.389719971e3
2.406379883e3
2.430659912e3
2.44275e3
2.449060059e3
2.445860107e3
2.452719971e3
2.454840088e3
2.46597998e3
2.46026001e3
2.405919922e3
2.412610107e3
2.43222998e3
2.43177002e3
2.413209961e3
2.448389893e3
2.452379883e3
2.445860107e3
2.427689941e3
2.437360107e3
2.442860107e3
2.431600098e3
2.432409912e3
2.453850098e3
2.457199951e3
2.435570068e3
2.429550049e3
2.427610107e3
2.415850098e3
2.401179932e3
2.41351001e3
2.431219971e3
2.425570068e3
2.415290039e3
2.423159912e3
2.453429932e3
2.43425e3
2.438199951e3
2.443830078e3
2.459330078e3
2.484850098e3
2.502820068e3
2.497780029e3
2.479419922e3
2.443209961e3
2.451310059e3
2.431070068e3
2.431409912e3
2.466280029e3
2.43423999e3
2.43548999e3
2.441090088e3
2.448639893e3
2.463929932e3
2.468379883e3
2.475879883e3
2.470600098e3
2.47148999e3
2.4905e3
2.488669922e3
2.459820068e3
2.450379883e3
2.459879883e3
2.488379883e3
2.497100098e3
2.496310059e3
2.513040039e3
2.518419922e3
2.524939941e3
2.515100098e3
2.50452002e3
2.407860107e3
2.416149902e3
2.404209961e3
2.368e3
2.340679932e3
2.385139893e3
2.374639893e3
2.38772998e3
2.387550049e3
2.402290039e3
2.350570068e3
2.37173999e3
2.378699951e3
2.372659912e3
2.394409912e3
2.408209961e3
2.455919922e3
2.45173999e3
2.448929932e3
2.455629883e3
2.437429932e3
2.417100098e3
2.417879883e3
2.421639893e3
2.42226001e3
2.450330078e3
2.458689941e3
2.471340088e3
2.469179932e3
2.477610107e3
2.459310059e3
2.480320068e3
2.491939941e3
2.518330078e3
2.516949951e3
2.5105e3
2.505350098e3
2.526389893e3
2.523669922e3
2.524540039e3
2.547889893e3
2.554459961e3
2.557209961e3
2.525090088e3
2.531530029e3
2.557840088e3
2.565459961e3
2.572149902e3
2.570949951e3
2.57175e3
2.576340088e3
2.53373999e3
2.562219971e3
2.546439941e3
2.525290039e3
2.547419922e3
2.539379883e3
2.558449951e3
2.578790039e3
2.58802002e3
2.577050049e3
2.537919922e3
2.557189941e3
2.572060059e3
2.592590088e3
2.60452002e3
2.613919922e3
2.618290039e3
2.61122998e3
2.587179932e3
2.541379883e3
2.573540039e3
2.572149902e3
2.54977002e3
2.582310059e3
2.599409912e3
2.626709961e3
2.626600098e3
2.62676001e3
2.599959961e3
2.616959961e3
2.588959961e3
2.577080078e3
2.574159912e3
2.605350098e3
2.608370117e3
2.60322998e3
2.632300049e3
2.644949951e3
2.656649902e3
2.66651001e3
2.67002002e3
2.639159912e3
2.651790039e3
2.70172998e3
2.707e3
2.697330078e3
2.712290039e3
2.69948999e3
2.720040039e3
2.687600098e3
2.690580078e3
2.639860107e3
2.648169922e3
2.599340088e3
2.56223999e3
2.583280029e3
2.54627002e3
2.553870117e3
2.57597998e3
2.51125e3
2.547330078e3
2.561600098e3
2.61297998e3
2.55648999e3
2.544889893e3
2.54223999e3
2.499120117e3
2.458830078e3
2.451070068e3
2.505030029e3
2.508590088e3
2.521300049e3
2.552800049e3
2.541699951e3
2.576689941e3
2.56125e3
2.500639893e3
2.563159912e3
2.565300049e3
2.596360107e3
2.63023999e3
2.605949951e3
2.614320068e3
2.565699951e3
2.559110107e3
2.597469971e3
2.592070068e3
2.601060059e3
2.602179932e3
2.581659912e3
2.651659912e3
2.66647998e3
2.654290039e3
2.671219971e3
2.667949951e3
2.683449951e3
2.699030029e3
2.709590088e3
2.7015e3
2.74098999e3
2.747110107e3
2.729429932e3
2.733570068e3
2.780320068e3
2.787370117e3
2.803909912e3
2.811610107e3
2.772199951e3
2.805679932e3
2.780050049e3
2.763909912e3
2.792669922e3
2.799310059e3
2.725159912e3
2.753929932e3
2.79926001e3
2.77476001e3
2.750860107e3
2.804189941e3
2.817439941e3
2.816709961e3
2.859120117e3
2.794830078e3
2.810379883e3
2.795179932e3
2.825179932e3
2.74876001e3
2.696e3
2.627939941e3
2.584129883e3
2.673649902e3
2.644320068e3
2.61851001e3
2.63723999e3
2.593379883e3
2.596810059e3
2.562149902e3
2.596600098e3
2.54098999e3
2.580800049e3
2.662909912e3
2.668129883e3
2.660959961e3
2.637129883e3
2.619830078e3
2.666360107e3
2.709030029e3
2.706159912e3
2.718949951e3
2.652350098e3
2.671139893e3
2.66848999e3
2.63573999e3
2.574459961e3
2.596030029e3
2.60101001e3
2.640860107e3
2.69198999e3
2.7135e3
2.724409912e3
2.676790039e3
2.674459961e3
2.652280029e3
2.609629883e3
2.602679932e3
2.504649902e3
2.499459961e3
2.44051001e3
2.474550049e3
2.48852002e3
2.439939941e3
2.478300049e3
2.417590088e3
2.394590088e3
2.346899902e3
2.34002002e3
2.29227002e3
2.316409912e3
2.360919922e3
2.326199951e3
2.349909912e3
2.358060059e3
2.349e3
2.389860107e3
2.413360107e3
2.382850098e3
2.309570068e3
2.27875e3
2.293030029e3
2.304850098e3
2.320060059e3
2.320040039e3
2.373929932e3
2.332540039e3
2.321800049e3
2.306199951e3
2.327100098e3
2.299780029e3
2.303350098e3
2.32747998e3
2.34498999e3
2.353780029e3
2.331570068e3
2.27147998e3
2.258600098e3
2.260280029e3
2.272810059e3
2.2205e3
2.21248999e3
2.169340088e3
2.25576001e3
2.243870117e3
2.263610107e3
2.21248999e3
2.17701001e3
2.26826001e3
2.209959961e3
2.258110107e3
2.32675e3
2.341050049e3
2.324360107e3
2.280830078e3
2.261179932e3
2.279100098e3
2.36275e3
2.361399902e3
2.363300049e3
2.37097998e3
2.364830078e3
2.34876001e3
2.322120117e3
2.351699951e3
2.29023999e3
2.275820068e3
2.286040039e3
2.350110107e3
2.341830078e3
2.402969971e3
2.408040039e3
2.376939941e3
2.405209961e3
2.428919922e3
2.422929932e3
2.424399902e3
2.426100098e3
2.412800049e3
2.480709961e3
2.47698999e3
2.464120117e3
2.483310059e3
2.43848999e3
2.45123999e3
2.44552002e3
2.48848999e3
2.495120117e3
2.496699951e3
2.53372998e3
2.528850098e3
2.516090088e3
2.49226001e3
2.44827002e3
2.464580078e3
2.444669922e3
2.48123999e3
2.486699951e3
2.508320068e3
2.522659912e3
2.491530029e3
2.48047998e3
2.503139893e3
2.549939941e3
2.474560059e3
2.459459961e3
2.448939941e3
2.39401001e3
2.404350098e3
2.4545e3
2.474780029e3
2.45772998e3
2.429709961e3
2.462060059e3
2.406090088e3
2.38573999e3
2.368280029e3
2.40126001e3
2.321370117e3
2.315629883e3
2.29297998e3
2.304969971e3
2.251459961e3
2.245379883e3
2.243320068e3
2.294439941e3
2.234889893e3
2.257850098e3
2.239080078e3
2.212870117e3
2.215709961e3
2.284850098e3
2.312300049e3
2.282780029e3
2.279530029e3
2.303959961e3
2.325879883e3
2.280110107e3
2.310530029e3
2.264219971e3
2.319620117e3
2.329719971e3
2.325550049e3
2.310959961e3
2.285560059e3
2.349830078e3
2.378370117e3
2.35572998e3
2.414100098e3
2.439949951e3
2.430610107e3
2.428620117e3
2.453669922e3
2.45252002e3
2.41697998e3
2.384360107e3
2.389080078e3
2.380379883e3
2.414709961e3
2.365590088e3
2.361969971e3
2.382459961e3
2.411639893e3
2.36752002e3
2.34923999e3
2.33372998e3
2.259040039e3
2.255879883e3
2.26976001e3
2.209810059e3
2.228699951e3
2.258219971e3
2.26127002e3
2.179909912e3
2.207899902e3
2.098850098e3
2.199100098e3
2.273899902e3
2.17897998e3
2.153330078e3
2.155679932e3
2.186570068e3
2.183340088e3
1.98372998e3
2.091879883e3
2.069399902e3
1.976719971e3
1.947390015e3
1.862959961e3
1.754880005e3
1.740329956e3
1.645119995e3
1.64951001e3
1.84425e3
1.77901001e3
1.628329956e3
1.717709961e3
1.711290039e3
1.770030029e3
1.696680054e3
1.61575e3
1.603910034e3
1.552030029e3
1.505900024e3
1.649469971e3
1.657209961e3
1.69852002e3
1.720949951e3
1.726329956e3
1.780119995e3
1.681640015e3
1.608699951e3
1.647400024e3
1.61673999e3
1.580900024e3
1.499209961e3
1.596699951e3
1.516849976e3
1.482050049e3
1.48327002e3
1.386420044e3
1.316119995e3
1.384349976e3
1.47202002e3
1.46472998e3
1.532099976e3
1.535569946e3
1.398069946e3
1.449800049e3
1.492380005e3
1.445560059e3
1.509310059e3
1.57173999e3
1.547339966e3
1.56547998e3
1.507880005e3
1.540719971e3
1.508339966e3
1.589890015e3
1.579310059e3
1.552369995e3
1.564319946e3
1.532349976e3
1.521540039e3
1.524900024e3
1.53023999e3
1.510319946e3
1.550699951e3
1.577030029e3
1.632209961e3
1.628030029e3
1.652380005e3
1.599060059e3
1.61701001e3
1.571589966e3
1.538790039e3
1.546459961e3
1.489640015e3
1.511839966e3
1.529329956e3
1.440859985e3
1.507069946e3
1.46548999e3
1.477290039e3
1.489459961e3
1.504900024e3
1.558339966e3
1.507839966e3
1.476420044e3
1.494430054e3
1.516300049e3
1.515050049e3
1.54623999e3
1.591709961e3
1.591560059e3
1.52472998e3
1.5305e3
1.541709961e3
1.534359985e3
1.470660034e3
1.467969971e3
1.442819946e3
1.44122998e3
1.387719971e3
1.441829956e3
1.425430054e3
1.391469971e3
1.377839966e3
1.322849976e3
1.32101001e3
1.35373999e3
1.299589966e3
1.293849976e3
1.268640015e3
1.358280029e3
1.371640015e3
1.426099976e3
1.4315e3
1.40402002e3
1.462109985e3
1.491219971e3
1.48347998e3
1.45727002e3
1.55577002e3
1.51652002e3
1.528949951e3
1.587e3
1.545199951e3
1.501800049e3
1.528589966e3
1.551599976e3
1.602630005e3
1.621869995e3
1.606709961e3
1.561609985e3
1.590660034e3
1.652540039e3
1.653310059e3
1.625719971e3
1.626800049e3
1.670439941e3
1.673069946e3
1.608209961e3
1.643849976e3
1.646119995e3
1.652209961e3
1.694290039e3
1.679410034e3
1.673810059e3
1.711939941e3
1.717300049e3
1.719199951e3
1.763560059e3
1.754119995e3
1.759099976e3
1.71623999e3
1.739e3
1.73123999e3
1.715920044e3
1.664189941e3
1.689209961e3
1.680140015e3
1.732359985e3
1.734540039e3
1.727839966e3
1.69525e3
1.69201001e3
1.750430054e3
1.731079956e3
1.751790039e3
1.774329956e3
1.828680054e3
1.836800049e3
1.825920044e3
1.85002002e3
1.849420044e3
1.842400024e3
1.860130005e3
1.853079956e3
1.862369995e3
1.858800049e3
1.816380005e3
1.796180054e3
1.808060059e3
1.807719971e3
1.827469971e3
1.766189941e3
1.764920044e3
1.792339966e3
1.829540039e3
1.838219971e3
1.844060059e3
1.835040039e3
1.845719971e3
1.79652002e3
1.787400024e3
1.746170044e3
1.747170044e3
1.752550049e3
1.756030029e3
1.793209961e3
1.79972998e3
1.862900024e3
1.885030029e3
1.886609985e3
1.909290039e3
1.916199951e3
1.926380005e3
1.973599976e3
1.965959961e3
1.967890015e3
1.97551001e3
1.96776001e3
1.984300049e3
1.9785e3
2.008609985e3
2.011310059e3
1.993050049e3
1.973160034e3
2.00025e3
1.99223999e3
1.96972998e3
1.998719971e3
2.009349976e3
1.98552002e3
1.930839966e3
1.955920044e3
1.96923999e3
1.989219971e3
2.020900024e3
2.01797998e3
2.02422998e3
2.024430054e3
2.02772998e3
2.02877002e3
2.009060059e3
1.968890015e3
1.967069946e3
1.983199951e3
2.018780029e3
2.03777002e3
2.060389893e3
2.08402002e3
2.080899902e3
2.091780029e3
2.102639893e3
2.133149902e3
2.12675e3
2.132860107e3
2.138040039e3
2.146300049e3
2.131419922e3
2.107610107e3
2.090919922e3
2.13073999e3
2.124040039e3
2.122419922e3
2.05747998e3
2.048110107e3
2.068149902e3
2.103570068e3
2.110330078e3
2.123929932e3
2.139280029e3
2.139139893e3
2.139889893e3
2.17222998e3
2.173290039e3
2.156800049e3
2.176320068e3
2.163469971e3
2.15072998e3
2.165290039e3
2.154469971e3
2.141850098e3
2.116090088e3
2.059610107e3
2.097550049e3
2.045109985e3
2.049199951e3
2.057320068e3
2.05552002e3
2.105320068e3
2.112439941e3
2.154060059e3
2.151080078e3
2.166899902e3
2.14902002e3
2.167879883e3
2.197850098e3
2.203780029e3
2.193139893e3
2.156820068e3
2.146040039e3
2.17601001e3
2.169179932e3
2.176050049e3
2.138439941e3
2.144600098e3
2.175810059e3
2.185030029e3
2.173139893e3
2.194350098e3
2.189610107e3
2.17298999e3
2.18372998e3
2.190860107e3
2.190310059e3
2.212100098e3
2.201050049e3
2.206909912e3
2.180050049e3
2.211689941e3
2.237659912e3
2.252669922e3
2.269639893e3
2.285689941e3
2.291080078e3
2.288399902e3
2.291280029e3
2.269149902e3
2.308419922e3
2.308709961e3
2.301090088e3
2.300050049e3
2.317169922e3
2.312409912e3
2.282310059e3
2.307899902e3
2.31673999e3
2.28798999e3
2.320399902e3
2.29125e3
2.265699951e3
2.205290039e3
2.210800049e3
2.20372998e3
2.221409912e3
2.179e3
2.147350098e3
2.171199951e3
2.190060059e3
2.190909912e3
2.125429932e3
2.141120117e3
2.126050049e3
2.150870117e3
2.147870117e3
2.177409912e3
2.183530029e3
2.214189941e3
2.226290039e3
2.241709961e3
2.243870117e3
2.242030029e3
2.213439941e3
2.235899902e3
2.234219971e3
2.23826001e3
2.273570068e3
2.280790039e3
2.280679932e3
2.292310059e3
2.326350098e3
2.332209961e3
2.340679932e3
2.358949951e3
2.368459961e3
2.367659912e3
2.362209961e3
2.37801001e3
2.389090088e3
2.391280029e3
2.374409912e3
2.395399902e3
2.41523999e3
2.39876001e3
2.397409912e3
2.395129883e3
2.404360107e3
2.410689941e3
2.397959961e3
2.402580078e3
2.429530029e3
2.436810059e3
2.431159912e3
2.436810059e3
2.454050049e3
2.457870117e3
2.46598999e3
2.504860107e3
2.515689941e3
2.48126001e3
2.480110107e3
2.500310059e3
2.504610107e3
2.519070068e3
2.530149902e3
2.522949951e3
2.471469971e3
2.47172998e3
2.511919922e3
2.461189941e3
2.49873999e3
2.42425e3
2.402290039e3
2.319639893e3
2.265639893e3
2.374669922e3
2.375310059e3
2.42502002e3
2.394360107e3
2.346850098e3
2.35422998e3
2.31726001e3
2.298370117e3
2.20401001e3
2.229040039e3
2.213550049e3
2.210949951e3
2.195879883e3
2.277679932e3
2.257040039e3
2.222330078e3
2.281070068e3
2.303030029e3
2.219169922e3
2.173899902e3
2.170570068e3
2.158850098e3
2.218709961e3
2.243600098e3
2.243959961e3
2.305879883e3
2.305929932e3
2.307159912e3
2.309800049e3
2.289090088e3
2.261800049e3
2.25422998e3
2.217419922e3
2.22347998e3
2.220649902e3
2.135179932e3
2.10923999e3
2.101360107e3
2.091790039e3
2.093879883e3
2.159469971e3
2.175399902e3
2.196449951e3
2.198360107e3
2.242030029e3
2.249840088e3
2.249080078e3
2.179050049e3
2.19822998e3
2.22248999e3
2.187330078e3
2.245889893e3
2.269469971e3
2.296429932e3
2.28825e3
2.264560059e3
2.251689941e3
2.254699951e3
2.295360107e3
2.28352002e3
2.303570068e3
2.293060059e3
2.288469971e3
2.305689941e3
2.277169922e3
2.208629883e3
2.19027002e3
2.17347998e3
2.181870117e3
2.209439941e3
2.215699951e3
2.178949951e3
2.17976001e3
2.159629883e3
2.12376001e3
2.141540039e3
2.118689941e3
2.153629883e3
2.119969971e3
2.114030029e3
2.176840088e3
2.20001001e3
2.23375e3
2.208889893e3
2.228870117e3
2.236199951e3
2.24247998e3
2.285709961e3
2.28977002e3
2.301320068e3
2.30325e3
2.315610107e3
2.355830078e3
2.349350098e3
2.334550049e3
2.327080078e3
2.381219971e3
2.36977002e3
2.379590088e3
2.376560059e3
2.368620117e3
2.37075e3
2.34452002e3
2.399830078e3
2.380659912e3
2.383669922e3
2.401909912e3
2.402330078e3
2.417919922e3
2.44122998e3
2.435379883e3
2.46877002e3
2.480659912e3
2.436949951e3
2.457389893e3
2.459669922e3
2.479389893e3
2.490850098e3
2.497290039e3
2.50326001e3
2.507370117e3
2.507409912e3
2.504840088e3
2.53352002e3
2.54027002e3
2.577340088e3
2.57897998e3
2.580050049e3
2.56297998e3
2.578780029e3
2.55552002e3
2.518209961e3
2.513820068e3
2.469840088e3
2.47601001e3
2.514399902e3
2.518120117e3
2.53202002e3
2.494949951e3
2.543120117e3
2.534560059e3
2.525219971e3
2.49822998e3
2.549429932e3
2.579350098e3
2.591459961e3
2.594919922e3
2.59848999e3
2.609159912e3
2.616669922e3
2.637540039e3
2.624909912e3
2.627719971e3
2.617219971e3
2.637310059e3
2.642969971e3
2.649560059e3
2.667610107e3
2.67147998e3
2.665600098e3
2.66727002e3
2.662879883e3
2.666929932e3
2.66297998e3
2.652870117e3
2.69152002e3
2.68125e3
2.702199951e3
2.709889893e3
2.703169922e3
2.707800049e3
2.716830078e3
2.737330078e3
2.735290039e3
2.755300049e3
2.765850098e3
2.725360107e3
2.704290039e3
2.689540039e3
2.717550049e3
2.71925e3
2.7395e3
2.755280029e3
2.686889893e3
2.700080078e3
2.751189941e3
2.749560059e3
2.753879883e3
2.769300049e3
2.78398999e3
2.797050049e3
2.789070068e3
2.790449951e3
2.809439941e3
2.817179932e3
2.804350098e3
2.825560059e3
2.831580078e3
2.833949951e3
2.756419922e3
2.72298999e3
2.737899902e3
2.781050049e3
2.78227002e3
2.737409912e3
2.748070068e3
2.79873999e3
2.784669922e3
2.745629883e3
2.76577002e3
2.751719971e3
2.70102002e3
2.715610107e3
2.700969971e3
2.667330078e3
2.616820068e3
2.636050049e3
2.643669922e3
2.692090088e3
2.683870117e3
2.698300049e3
2.736419922e3
2.743060059e3
2.730679932e3
2.756889893e3
2.776790039e3
2.781070068e3
2.789600098e3
2.789189941e3
2.791189941e3
2.799820068e3
2.796139893e3
2.780419922e3
2.77151001e3
2.744790039e3
2.76152002e3
2.760219971e3
2.764649902e3
2.735379883e3
2.744969971e3
2.80251001e3
2.820159912e3
2.825879883e3
2.847540039e3
2.869879883e3
2.872530029e3
2.873540039e3
2.864080078e3
2.841620117e3
2.82822998e3
2.814719971e3
2.827560059e3
2.84325e3
2.871889893e3
2.845060059e3
2.863040039e3
2.828469971e3
2.782310059e3
2.783209961e3
2.815e3
2.823310059e3
2.803320068e3
2.758899902e3
2.746159912e3
2.761379883e3
2.782919922e3
2.796860107e3
2.835300049e3
2.769189941e3
2.773310059e3
2.732780029e3
2.702560059e3
2.701560059e3
2.675379883e3
2.684870117e3
2.64372998e3
2.639689941e3
2.678719971e3
2.631459961e3
2.623699951e3
2.61647998e3
2.629659912e3
2.68726001e3
2.669189941e3
2.68675e3
2.652889893e3
2.688280029e3
2.729310059e3
2.74048999e3
2.77352002e3
2.816030029e3
2.82577002e3
2.83402002e3
2.872659912e3
2.859810059e3
2.802620117e3
2.781909912e3
2.796919922e3
2.762669922e3
2.789800049e3
2.765110107e3
2.82652002e3
2.81422998e3
2.834429932e3
2.858830078e3
2.842800049e3
2.839959961e3
2.764790039e3
2.76625e3
2.756379883e3
2.744610107e3
2.66923999e3
2.693070068e3
2.556389893e3
2.532409912e3
2.357689941e3
2.48252002e3
2.381050049e3
2.492679932e3
2.50797998e3
2.555199951e3
2.523449951e3
2.51147998e3
2.380429932e3
2.341840088e3
2.345379883e3
2.446060059e3
2.467689941e3
2.419629883e3
2.479850098e3
2.562110107e3
2.576110107e3
2.579459961e3
2.546040039e3
2.480330078e3
2.473830078e3
2.548939941e3
2.529139893e3
2.46798999e3
2.495090088e3
2.532149902e3
2.572550049e3
2.607070068e3
2.622310059e3
2.612830078e3
2.59023999e3
2.538189941e3
2.455669922e3
2.48322998e3
2.516689941e3
2.546830078e3
2.491580078e3
2.48076001e3
2.415399902e3
2.335830078e3
2.404820068e3
2.46051001e3
2.506820068e3
2.479350098e3
2.566050049e3
2.583030029e3
2.60472998e3
2.62023999e3
2.667850098e3
2.614919922e3
2.657429932e3
2.604040039e3
2.598620117e3
2.637459961e3
2.699439941e3
2.638419922e3
2.650669922e3
2.738629883e3
2.737149902e3
2.684409912e3
2.606959961e3
2.63997998e3
2.697969971e3
2.686149902e3
2.69525e3
2.72748999e3
2.621649902e3
2.625149902e3
2.67875e3
2.657219971e3
2.686199951e3
2.639610107e3
2.58798999e3
2.5725e3
2.523139893e3
2.521280029e3
2.460080078e3
2.44151001e3
2.527340088e3
2.51551001e3
2.620340088e3
2.626199951e3
2.626929932e3
2.65576001e3
2.649560059e3
2.649209961e3
2.596379883e3
2.646850098e3
2.61226001e3
2.57927002e3
2.539310059e3
2.54101001e3
2.555330078e3
2.523139893e3
2.60372998e3
2.577969971e3
2.599449951e3
2.618639893e3
2.625199951e3
2.58997998e3
2.61373999e3
2.605149902e3
2.648719971e3
2.648360107e3
2.669860107e3
2.674219971e3
2.676560059e3
2.7025e3
2.71076001e3
2.724699951e3
2.710669922e3
2.728080078e3
2.769709961e3
2.788330078e3
2.786699951e3
2.784169922e3
2.786639893e3
2.818310059e3
2.805280029e3
2.816550049e3
2.811939941e3
2.813840088e3
2.84827002e3
2.859679932e3
2.905659912e3
2.90198999e3
2.904080078e3
2.915860107e3
2.92722998e3
2.903879883e3
2.931389893e3
2.931830078e3
2.915830078e3
2.959850098e3
2.951780029e3
2.948570068e3
2.933169922e3
2.95697998e3
2.96375e3
2.966159912e3
2.98676001e3
2.966889893e3
2.988969971e3
2.976189941e3
2.95047998e3
2.910320068e3
2.935689941e3
2.970419922e3
2.988340088e3
2.983659912e3
3.039879883e3
3.04072998e3
3.056370117e3
3.05526001e3
3.078320068e3
3.074149902e3
3.075320068e3
3.063320068e3
3.067919922e3
3.122570068e3
3.120350098e3
3.104959961e3
3.095360107e3
3.091570068e3
3.119699951e3
3.113570068e3
3.068090088e3
3.0805e3
3.047080078e3
2.991219971e3
3.016459961e3
3.055550049e3
3.011330078e3
2.988399902e3
3.042820068e3
3.031449951e3
3.007560059e3
3.000449951e3
2.970449951e3
2.961600098e3
3.029629883e3
3.050610107e3
3.069199951e3
3.046360107e3
3.050439941e3
3.059850098e3
3.024300049e3
2.956340088e3
2.95776001e3
2.94627002e3
2.934709961e3
2.933639893e3
2.933820068e3
2.902580078e3
2.89376001e3
2.874040039e3
2.813689941e3
2.778790039e3
2.847209961e3
2.839080078e3
2.850120117e3
2.839379883e3
2.837530029e3
2.87098999e3
2.837360107e3
2.827340088e3
2.74747998e3
2.76001001e3
2.778110107e3
2.844719971e3
2.83102002e3
2.858419922e3
2.80972998e3
2.843070068e3
2.818610107e3
2.836330078e3
2.872800049e3
2.895330078e3
2.92976001e3
2.930449951e3
2.859090088e3
2.892419922e3
2.836159912e3
2.854060059e3
2.875320068e3
2.84948999e3
2.935050049e3
2.95122998e3
2.976080078e3
2.976120117e3
2.937330078e3
2.93177002e3
2.902330078e3
2.88797998e3
2.866189941e3
2.908469971e3
2.896939941e3
2.910040039e3
2.942600098e3
2.965899902e3
2.925300049e3
2.890149902e3
2.86298999e3
2.85423999e3
2.89325e3
2.958090088e3
2.945840088e3
2.93952002e3
2.920209961e3
2.90977002e3
2.967899902e3
2.989909912e3
3.015860107e3
3.01125e3
3.018639893e3
3.020860107e3
3.02252002e3
3.01697998e3
3.030929932e3
3.062389893e3
3.076590088e3
3.076209961e3
3.06726001e3
3.073669922e3
3.053399902e3
3.069790039e3
3.073189941e3
3.077139893e3
3.081189941e3
3.048709961e3
3.066959961e3
3.075060059e3
3.06927002e3
3.135810059e3
3.136419922e3
3.10402002e3
3.104530029e3
3.114310059e3
3.155830078e3
3.183949951e3
3.178669922e3
3.177800049e3
3.182620117e3
3.175959961e3
3.179959961e3
3.160780029e3
3.11772998e3
3.093699951e3
3.136600098e3
3.11622998e3
3.113530029e3
3.120040039e3
3.13522998e3
3.149459961e3
3.136189941e3
3.112350098e3
3.06502002e3
3.051780029e3
3.049409912e3
3.044110107e3
3.064179932e3
3.101169922e3
3.104120117e3
3.072870117e3
3.005620117e3
3.016959961e3
2.990459961e3
2.981699951e3
2.986120117e3
2.987949951e3
2.97722998e3
3.020060059e3
2.982129883e3
2.999659912e3
3.011929932e3
2.937290039e3
2.895580078e3
2.904870117e3
2.90425e3
2.883889893e3
2.846810059e3
2.836939941e3
2.853129883e3
2.916070068e3
2.916679932e3
2.926550049e3
2.966850098e3
2.976780029e3
2.967790039e3
2.991780029e3
3.012030029e3
3.01023999e3
3.002199951e3
2.996689941e3
2.973699951e3
2.98927002e3
2.978040039e3
2.986959961e3
3.022300049e3
3.013810059e3
2.992159912e3
2.971330078e3
3.010600098e3
3.054530029e3
3.044360107e3
3.050389893e3
3.02101001e3
3.012600098e3
2.990159912e3
2.985909912e3
2.960310059e3
3.01951001e3
3.11226001e3
3.100570068e3
3.101659912e3
3.098810059e3
3.091810059e3
3.105810059e3
3.12176001e3
3.125629883e3
3.1175e3
3.110780029e3
3.117540039e3
3.136e3
3.134709961e3
3.143179932e3
3.153669922e3
3.130379883e3
3.149709961e3
3.154300049e3
3.153659912e3
3.142310059e3
3.142129883e3
3.179100098e3
3.131169922e3
3.171580078e3
3.16847998e3
3.165129883e3
3.193870117e3
3.192e3
3.18648999e3
3.196879883e3
3.198659912e3
3.192030029e3
3.213590088e3
3.164409912e3
3.13148999e3
3.161820068e3
3.11625e3
3.129649902e3
3.16226001e3
3.160189941e3
3.16973999e3
3.182030029e3
3.224129883e3
3.222370117e3
3.232090088e3
3.244370117e3
3.252870117e3
3.242320068e3
3.245120117e3
3.258929932e3
3.249070068e3
3.237590088e3
3.229100098e3
3.254189941e3
3.222600098e3
3.245e3
3.235300049e3
3.25247998e3
3.25652002e3
3.26752002e3
3.239169922e3
3.254860107e3
3.218600098e3
3.22497998e3
3.203860107e3
3.22225e3
3.237860107e3
3.29725e3
3.300159912e3
3.294949951e3
3.21648999e3
3.264629883e3
3.204669922e3
3.166360107e3
3.206060059e3
3.233550049e3
3.269330078e3
3.269649902e3
3.28998999e3
3.27926001e3
3.30702002e3
3.328790039e3
3.299129883e3
3.340620117e3
3.378629883e3
3.392969971e3
3.396629883e3
3.41327002e3
3.409169922e3
3.436580078e3
3.438790039e3
3.462610107e3
3.471620117e3
3.46523999e3
3.498969971e3
3.496429932e3
3.502120117e3
3.463300049e3
3.459419922e3
3.459139893e3
3.488889893e3
3.46752002e3
3.491300049e3
3.455909912e3
3.465370117e3
3.44526001e3
3.40147998e3
3.424050049e3
3.469219971e3
3.47377002e3
3.436949951e3
3.400429932e3
3.445360107e3
3.423560059e3
3.452129883e3
3.482179932e3
3.443199951e3
3.364639893e3
3.35725e3
3.32076001e3
3.347889893e3
3.376219971e3
3.401860107e3
3.40325e3
3.43448999e3
3.433399902e3
3.443669922e3
3.479379883e3
3.484830078e3
3.50426001e3
3.52076001e3
3.578300049e3
3.600080078e3
3.60748999e3
3.5985e3
3.61e3
3.611280029e3
3.587610107e3
3.600389893e3
3.57927002e3
3.579600098e3
3.605189941e3
3.613159912e3
3.599139893e3
3.616469971e3
3.626370117e3
3.67573999e3
3.689590088e3
3.692949951e3
3.66577002e3
3.65401001e3
3.669120117e3
3.660110107e3
3.669949951e3
3.684439941e3
3.66927002e3
3.606120117e3
3.602780029e3
3.589090088e3
3.613590088e3
3.599790039e3
3.638709961e3
3.657790039e3
3.657570068e3
3.57852002e3
3.593350098e3
3.620300049e3
3.589870117e3
3.612610107e3
3.649040039e3
3.658780029e3
3.66001001e3
3.706179932e3
3.72902002e3
3.72501001e3
3.715969971e3
3.722179932e3
3.717850098e3
3.745699951e3
3.783639893e3
3.789379883e3
3.77472998e3
3.765290039e3
3.76825e3
3.761100098e3
3.787429932e3
3.781590088e3
3.77147998e3
3.81797998e3
3.81502002e3
3.774340088e3
3.80775e3
3.770379883e3
3.694830078e3
3.677780029e3
3.76075e3
3.791870117e3
3.815280029e3
3.79401001e3
3.839429932e3
3.863149902e3
3.914280029e3
3.920050049e3
3.929570068e3
3.907070068e3
3.928959961e3
3.943360107e3
3.940129883e3
3.952340088e3
3.930620117e3
3.919709961e3
3.922040039e3
3.936590088e3
3.939860107e3
3.931949951e3
3.857330078e3
3.91922998e3
3.919790039e3
3.919919922e3
3.965580078e3
3.97273999e3
3.985969971e3
3.949070068e3
3.931550049e3
3.92127002e3
3.969159912e3
3.991649902e3
3.994570068e3
4.01775e3
4.04475e3
4.059889893e3
4.04526001e3
4.037199951e3
4.038e3
4.033169922e3
4.06252002e3
4.06875e3
4.06048999e3
4.003810059e3
3.998399902e3
4.00097998e3
4.02952002e3
4.023679932e3
4.070060059e3
4.058139893e3
4.104740234e3
4.148899902e3
4.155419922e3
4.167180176e3
4.156589844e3
4.154200195e3
4.176589844e3
4.143069824e3
4.131910156e3
4.113680176e3
4.153180176e3
4.165609863e3
4.156189941e3
4.174669922e3
4.113299805e3
4.18302002e3
4.214879883e3
4.218689941e3
4.197580078e3
4.225759766e3
4.243e3
4.218879883e3
4.128169922e3
4.083610107e3
4.097959961e3
4.051429932e3
4.123129883e3
4.103879883e3
3.996959961e3
4.03152002e3
4.011550049e3
4.057120117e3
4.125859863e3
4.148169922e3
4.191049805e3
4.201290039e3
4.240669922e3
4.24402002e3
4.272779785e3
4.237950195e3
4.267549805e3
4.263410156e3
4.292970215e3
4.287589844e3
4.292060059e3
4.318930176e3
4.308120117e3
4.277299805e3
4.351970215e3
4.357970215e3
4.352129883e3
4.336220215e3
4.334450195e3
4.307189941e3
4.323330078e3
4.260419922e3
4.245399902e3
4.279950195e3
4.333310059e3
4.307600098e3
4.319290039e3
4.276790039e3
4.226390137e3
4.23427002e3
4.173580078e3
4.15122998e3
4.155759766e3
4.198990234e3
4.268040039e3
4.276459961e3
4.237740234e3
4.12772998e3
4.07975e3
4.112990234e3
4.183899902e3
4.054110107e3
3.99972998e3
4.022689941e3
4.034159912e3
4.08622998e3
4.09552002e3
4.121549805e3
4.161459961e3
4.126970215e3
4.148339844e3
4.075560059e3
4.074399902e3
4.103540039e3
4.114560059e3
4.127450195e3
4.123899902e3
4.138060059e3
4.08076001e3
4.067669922e3
4.0515e3
4.071870117e3
4.143859863e3
4.130169922e3
4.100629883e3
4.069290039e3
4.090590088e3
4.125810059e3
4.096890137e3
4.131540039e3
4.154339844e3
4.185810059e3
4.237069824e3
4.225080078e3
4.247950195e3
4.242620117e3
4.237200195e3
4.234080078e3
4.251640137e3
4.29622998e3
4.321399902e3
4.336240234e3
4.338e3
4.331930176e3
4.297629883e3
4.310649902e3
4.321100098e3
4.33722998e3
4.362839844e3
4.359330078e3
4.368040039e3
4.368680176e3
4.350350098e3
4.379759766e3
4.379049805e3
4.397930176e3
4.408180176e3
4.458649902e3
4.45772998e3
4.485930176e3
4.451529785e3
4.391459961e3
4.419029785e3
4.396200195e3
4.415490234e3
4.440419922e3
4.416390137e3
4.425970215e3
4.363450195e3
4.432149902e3
4.424700195e3
4.45602002e3
4.473700195e3
4.472109863e3
4.449560059e3
4.444910156e3
4.442700195e3
4.462899902e3
4.36977002e3
4.352640137e3
4.383890137e3
4.352839844e3
4.355049805e3
4.334970215e3
4.370899902e3
4.401330078e3
4.38925e3
4.434129883e3
4.453e3
4.464930176e3
4.508310059e3
4.527509766e3
4.52647998e3
4.532100098e3
4.538549805e3
4.557350098e3
4.570640137e3
4.569620117e3
4.557700195e3
4.58027002e3
4.598189941e3
4.572560059e3
4.562290039e3
4.582899902e3
4.592290039e3
4.552290039e3
4.58652002e3
4.591810059e3
4.567600098e3
4.518899902e3
4.552759766e3
4.562189941e3
4.593430176e3
4.579790039e3
4.527689941e3
4.508689941e3
4.555220215e3
4.46675e3
4.512189941e3
4.505850098e3
4.493390137e3
4.422089844e3
4.430200195e3
4.475620117e3
4.454799805e3
4.385200195e3
4.468589844e3
4.378339844e3
4.276240234e3
4.213660156e3
4.227169922e3
4.215319824e3
4.217390137e3
4.258439941e3
4.316069824e3
4.41947998e3
4.382850098e3
4.452790039e3
4.483720215e3
4.485930176e3
4.564290039e3
4.54922998e3
4.566140137e3
4.630740234e3
4.638910156e3
4.623640137e3
4.620720215e3
4.638470215e3
4.632529785e3
4.651620117e3
4.660560059e3
4.675140137e3
4.680140137e3
4.688540039e3
4.671e3
4.702439941e3
4.675709961e3
4.701870117e3
4.712970215e3
4.754890137e3
4.75825e3
4.787319824e3
4.791629883e3
4.727350098e3
4.755810059e3
4.774470215e3
4.769439941e3
4.780759766e3
4.740689941e3
4.766470215e3
4.68402002e3
4.708160156e3
4.653600098e3
4.605160156e3
4.547830078e3
4.644310059e3
4.748399902e3
4.765379883e3
4.781419922e3
4.765419922e3
4.773470215e3
4.806859863e3
4.806910156e3
4.777439941e3
4.736049805e3
4.726810059e3
4.652569824e3
4.592740234e3
4.650470215e3
4.736189941e3
4.704069824e3
4.664709961e3
4.6615e3
4.639319824e3
4.570819824e3
4.634379883e3
4.654850098e3
4.667419922e3
4.750399902e3
4.757879883e3
4.771759766e3
4.6815e3
4.637990234e3
4.683410156e3
4.635240234e3
4.676689941e3
4.727740234e3
4.716700195e3
4.765100098e3
4.744399902e3
4.726009766e3
4.787640137e3
4.801180176e3
4.857609863e3
4.893839844e3
4.89927002e3
4.906359863e3
4.924700195e3
4.955970215e3
4.960970215e3
4.968120117e3
4.967140137e3
4.987890137e3
4.963529785e3
5.008100098e3
4.979899902e3
4.967140137e3
4.982810059e3
4.927370117e3
4.942439941e3
4.859790039e3
4.849939941e3
4.893290039e3
4.871759766e3
4.929509766e3
4.937430176e3
4.982830078e3
4.992379883e3
5.026419922e3
5.010970215e3
4.99472998e3
4.87652002e3
4.863359863e3
4.891220215e3
4.947439941e3
4.900879883e3
4.88022998e3
4.886939941e3
4.917319824e3
4.91022998e3
4.950819824e3
4.974560059e3
4.99597998e3
4.98825e3
4.977290039e3
5.01102002e3
5.007790039e3
4.931810059e3
4.994600098e3
5.014100098e3
5.035169922e3
5.056060059e3
5.092080078e3
5.06025e3
5.055419922e3
5.023640137e3
4.941419922e3
5.005390137e3
5.016930176e3
4.939330078e3
4.919640137e3
4.945540039e3
5.003549805e3
4.993569824e3
4.976189941e3
4.981689941e3
5.050799805e3
5.048290039e3
5.078439941e3
5.070029785e3
5.071740234e3
5.090790039e3
5.089359863e3
5.03275e3
5.106589844e3
5.09797998e3
5.070029785e3
5.082930176e3
5.07652002e3
5.09922998e3
5.059120117e3
5.068459961e3
5.021629883e3
5.013870117e3
5.076689941e3
5.082509766e3
5.051100098e3
5.029970215e3
5.055549805e3
5.064879883e3
5.132950195e3
5.117e3
5.153970215e3
5.160089844e3
5.122410156e3
5.112189941e3
5.080509766e3
4.958470215e3
4.986870117e3
5.013120117e3
5.009209961e3
4.991939941e3
4.997459961e3
4.909759766e3
4.922399902e3
4.997700195e3
5.071509766e3
5.104890137e3
5.098939941e3
5.163180176e3
5.210140137e3
5.218859863e3
5.208120117e3
5.17177002e3
5.146410156e3
5.088629883e3
5.039779785e3
5.089209961e3
5.11172998e3
5.128779785e3
5.128279785e3
5.115379883e3
5.105549805e3
5.139939941e3
5.056439941e3
5.043540039e3
5.101799805e3
5.036790039e3
5.044390137e3
5.033560059e3
5.048240234e3
5.091700195e3
5.059350098e3
5.019049805e3
4.877490234e3
4.706040039e3
4.52625e3
4.506490234e3
4.697540039e3
4.812709961e3
4.828319824e3
4.776509766e3
4.636100098e3
4.74997998e3
4.7335e3
4.683919922e3
4.811930176e3
4.756529785e3
4.79625e3
4.822339844e3
4.805759766e3
4.86052002e3
4.889240234e3
4.893950195e3
4.82722998e3
4.828950195e3
4.756720215e3
4.752740234e3
4.73447998e3
4.6865e3
4.543970215e3
4.517319824e3
4.620160156e3
4.627080078e3
4.707779785e3
4.781259766e3
4.748359863e3
4.791149902e3
4.810790039e3
4.830470215e3
4.838640137e3
4.796609863e3
4.782850098e3
4.870100098e3
4.886689941e3
4.905470215e3
4.880970215e3
4.840120117e3
4.920049805e3
5.031859863e3
5.034700195e3
5.030149902e3
5.095689941e3
5.07427002e3
5.05375e3
5.127149902e3
5.145129883e3
5.14247998e3
5.127740234e3
5.147120117e3
5.095299805e3
5.083240234e3
5.06702002e3
5.005080078e3
4.927879883e3
4.984620117e3
4.98602002e3
5.075200195e3
5.073640137e3
5.104919922e3
5.10247998e3
5.102810059e3
5.116140137e3
5.12752002e3
5.108669922e3
5.156310059e3
5.123220215e3
5.037529785e3
5.14227002e3
5.101810059e3
5.098240234e3
5.022870117e3
5.045169922e3
4.933470215e3
4.95222998e3
4.995359863e3
5.071129883e3
5.002549805e3
4.923080078e3
4.968919922e3
5.001109863e3
5.045930176e3
5.048490234e3
5.040990234e3
5.107939941e3
5.065850098e3
5.007410156e3
4.903089844e3
4.891430176e3
4.835759766e3
4.689430176e3
4.643629883e3
4.637990234e3
4.685919922e3
4.526060059e3
4.615e3
4.488419922e3
4.476950195e3
4.471689941e3
4.472060059e3
4.591180176e3
4.518490234e3
4.567669922e3
4.468169922e3
4.506680176e3
4.613950195e3
4.620370117e3
4.516950195e3
4.504240234e3
4.509560059e3
4.363140137e3
4.28375e3
4.268759766e3
4.283589844e3
4.266839844e3
4.337509766e3
4.435959961e3
4.534060059e3
4.487540039e3
4.504430176e3
4.570609863e3
4.503580078e3
4.542609863e3
4.582200195e3
4.590470215e3
4.557950195e3
4.689600098e3
4.703419922e3
4.707419922e3
4.71702002e3
4.70825e3
4.648819824e3
4.674379883e3
4.662160156e3
4.748470215e3
4.750279785e3
4.728669922e3
4.763970215e3
4.774990234e3
4.795649902e3
4.808870117e3
4.821660156e3
4.768859863e3
4.7735e3
4.766790039e3
4.846620117e3
4.869290039e3
4.869850098e3
4.914540039e3
4.891799805e3
4.843930176e3
4.920720215e3
4.848370117e3
4.850689941e3
4.833399902e3
4.872089844e3
4.947419922e3
4.945890137e3
4.938220215e3
4.96002002e3
4.940330078e3
4.948129883e3
4.945890137e3
4.90622998e3
4.895790039e3
4.888279785e3
4.863140137e3
4.805290039e3
4.775359863e3
4.817589844e3
4.763220215e3
4.725640137e3
4.717089844e3
4.736160156e3
4.750209961e3
4.809879883e3
4.760689941e3
4.737330078e3
4.717680176e3
4.775459961e3
4.71572998e3
4.739120117e3
4.712529785e3
4.769560059e3
4.765779785e3
4.861060059e3
4.894890137e3
4.90177002e3
4.9335e3
4.948049805e3
4.95225e3
4.971359863e3
4.94252002e3
4.968709961e3
4.96175e3
4.974640137e3
4.958620117e3
4.894549805e3
4.848439941e3
4.843549805e3
4.834930176e3
4.844919922e3
4.800339844e3
4.837209961e3
4.843759766e3
4.833319824e3
4.910040039e3
4.70797998e3
4.594439941e3
4.691870117e3
4.77925e3
4.842669922e3
4.862569824e3
4.822899902e3
4.859160156e3
4.876810059e3
4.956759766e3
4.988640137e3
5.022819824e3
5.00572998e3
5.034060059e3
5.029589844e3
5.055779785e3
5.036370117e3
5.089930176e3
5.073899902e3
5.100160156e3
5.097629883e3
5.110049805e3
5.139810059e3
5.15497998e3
5.162129883e3
5.184200195e3
5.13772998e3
5.159740234e3
5.16625e3
5.221120117e3
5.213140137e3
5.22547998e3
5.204580078e3
5.228399902e3
5.232890137e3
5.26202002e3
5.227109863e3
5.228660156e3
5.240149902e3
5.238379883e3
5.244600098e3
5.260080078e3
5.217689941e3
5.212200195e3
5.218919922e3
5.232330078e3
5.222990234e3
5.213220215e3
5.227209961e3
5.249899902e3
5.275910156e3
5.283930176e3
5.25947998e3
5.125910156e3
5.211890137e3
5.15525e3
5.17377002e3
5.249689941e3
5.244569824e3
5.235029785e3
5.241350098e3
5.295180176e3
5.33952002e3
5.30575e3
5.257490234e3
5.305709961e3
5.318549805e3
5.269149902e3
5.312e3
5.300870117e3
5.289660156e3
5.31602002e3
5.306850098e3
5.292399902e3
5.328669922e3
5.246790039e3
5.23902002e3
5.213330078e3
5.214160156e3
5.199819824e3
5.243839844e3
5.246410156e3
5.241830078e3
5.257399902e3
5.309830078e3
5.283399902e3
5.25027002e3
5.215970215e3
5.190100098e3
5.189140137e3
5.153580078e3
5.105569824e3
5.058410156e3
5.046370117e3
5.166169922e3
5.193490234e3
5.251069824e3
5.208799805e3
5.237109863e3
5.218399902e3
5.275620117e3
5.294580078e3
5.333970215e3
5.321509766e3
5.368859863e3
5.386350098e3
5.380680176e3
5.398919922e3
5.368810059e3
5.379919922e3
5.323680176e3
5.251109863e3
5.255649902e3
5.308890137e3
5.333e3
5.393759766e3
5.417359863e3
5.4445e3
5.412540039e3
5.463830078e3
5.436669922e3
5.456850098e3
5.437160156e3
5.457439941e3
5.483939941e3
5.471430176e3
5.447419922e3
5.462689941e3
5.487439941e3
5.438560059e3
5.432089844e3
5.383120117e3
5.429080078e3
5.477e3
5.487939941e3
5.521060059e3
5.531819824e3
5.551819824e3
5.563649902e3
5.547490234e3
5.574120117e3
5.53872998e3
5.555649902e3
5.540080078e3
5.555330078e3
5.552939941e3
5.600959961e3
5.656339844e3
5.655180176e3
5.660779785e3
5.613709961e3
5.614790039e3
5.642649902e3
5.636200195e3
5.66677002e3
5.663549805e3
5.674220215e3
5.682450195e3
5.715180176e3
5.734129883e3
5.763959961e3
5.782569824e3
5.819439941e3
5.814899902e3
5.838580078e3
5.865950195e3
5.860629883e3
5.835509766e3
5.845310059e3
5.861899902e3
5.825439941e3
5.904029785e3
5.861220215e3
5.87075e3
5.849180176e3
5.833930176e3
5.837549805e3
5.838810059e3
5.86172998e3
5.875779785e3
5.856819824e3
5.900049805e3
5.900759766e3
5.901e3
5.901529785e3
5.793830078e3
5.821640137e3
5.817689941e3
5.828740234e3
5.840370117e3
5.875140137e3
5.897549805e3
5.914339844e3
5.911740234e3
5.894680176e3
5.898609863e3
5.86447998e3
5.878950195e3
5.877810059e3
5.880930176e3
5.86677002e3
5.836160156e3
5.805149902e3
5.856790039e3
5.849470215e3
5.863029785e3
5.916779785e3
5.91052002e3
5.983819824e3
6.025490234e3
6.02522998e3
6.048939941e3
6.047609863e3
6.091600098e3
6.095370117e3
6.072549805e3
6.075339844e3
6.100759766e3
6.102660156e3
6.120589844e3
6.129140137e3
6.115959961e3
6.12122998e3
6.149669922e3
6.169870117e3
6.011240234e3
6.055129883e3
6.083700195e3
6.133620117e3
6.138709961e3
6.16302002e3
6.205259766e3
6.210189941e3
6.203189941e3
6.19852002e3
6.246830078e3
6.305799805e3
6.295680176e3
6.275060059e3
6.297379883e3
6.321759766e3
6.207919922e3
6.175459961e3
6.220370117e3
6.194890137e3
6.1655e3
6.151759766e3
6.239009766e3
6.188029785e3
6.233950195e3
6.236689941e3
6.26525e3
6.247149902e3
6.146620117e3
6.234410156e3
6.144350098e3
6.140419922e3
6.110060059e3
6.150859863e3
6.089459961e3
6.153080078e3
6.176390137e3
6.193299805e3
6.261169922e3
6.274439941e3
6.312470215e3
6.314430176e3
6.344310059e3
6.385040039e3
6.39e3
6.38775e3
6.410810059e3
6.412169922e3
6.42275e3
6.382189941e3
6.374680176e3
6.348120117e3
6.362939941e3
6.362649902e3
6.340339844e3
6.351560059e3
6.38377002e3
6.370459961e3
6.352330078e3
6.216870117e3
6.256560059e3
6.34022998e3
6.333009766e3
6.345109863e3
6.221910156e3
6.216529785e3
6.213129883e3
6.29747998e3
6.278410156e3
6.271330078e3
6.265640137e3
6.28302002e3
6.301890137e3
6.368310059e3
6.428660156e3
6.435330078e3
6.375569824e3
6.393310059e3
6.397870117e3
6.360189941e3
6.432259766e3
6.454279785e3
6.460189941e3
6.429080078e3
6.448470215e3
6.454640137e3
6.461319824e3
6.456040039e3
6.422689941e3
6.426919922e3
6.370589844e3
6.380160156e3
6.453259766e3
6.453450195e3
6.495959961e3
6.516720215e3
6.531709961e3
6.534629883e3
6.585359863e3
6.590180176e3
6.57972998e3
6.58725e3
6.603549805e3
6.591509766e3
6.605799805e3
6.624e3
6.623660156e3
6.624220215e3
6.605069824e3
6.629049805e3
6.586830078e3
6.598430176e3
6.563890137e3
6.55677002e3
6.701259766e3
6.698959961e3
6.727669922e3
6.716529785e3
6.714939941e3
6.764439941e3
6.786439941e3
6.767779785e3
6.789120117e3
6.750049805e3
6.750939941e3
6.757600098e3
6.737870117e3
6.706209961e3
6.793290039e3
6.782790039e3
6.790709961e3
6.86247998e3
6.867359863e3
6.889160156e3
6.87852002e3
6.912359863e3
6.824390137e3
6.873970215e3
6.847589844e3
6.775370117e3
6.762209961e3
6.776379883e3
6.812839844e3
6.840080078e3
6.875080078e3
6.862319824e3
6.875799805e3
6.856529785e3
6.936580078e3
6.994759766e3
6.963850098e3
6.960959961e3
6.965359863e3
6.959959961e3
6.93625e3
6.939339844e3
6.950160156e3
6.903390137e3
7.006899902e3
7.065529785e3
7.077910156e3
7.136560059e3
7.157390137e3
7.163580078e3
7.153569824e3
7.211779785e3
7.261060059e3
7.223689941e3
7.298279785e3
7.296049805e3
7.336379883e3
7.408029785e3
7.460290039e3
7.415060059e3
7.411160156e3
7.50577002e3
7.466509766e3
7.40247998e3
7.41147998e3
7.385859863e3
7.240950195e3
6.967529785e3
7.115879883e3
7.05197998e3
6.777160156e3
6.874490234e3
6.981959961e3
7.013509766e3
7.143620117e3
7.256430176e3
7.239470215e3
7.234310059e3
7.21822998e3
7.210089844e3
7.337390137e3
7.421459961e3
7.330350098e3
7.273009766e3
7.180560059e3
7.257870117e3
7.330709961e3
7.372009766e3
7.396649902e3
7.427950195e3
7.560810059e3
7.588319824e3
7.511009766e3
7.496810059e3
7.481740234e3
7.481990234e3
7.344240234e3
7.364299805e3
7.345290039e3
7.166680176e3
6.992669922e3
7.220540039e3
7.008810059e3
6.94922998e3
7.063450195e3
6.870120117e3
6.941279785e3
7.042109863e3
7.076549805e3
6.915109863e3
6.950339844e3
7.094299805e3
7.069029785e3
7.14025e3
7.106649902e3
7.156279785e3
7.281100098e3
7.295240234e3
7.238060059e3
7.146129883e3
7.128600098e3
7.007350098e3
7.003740234e3
7.118680176e3
7.119799805e3
7.06627002e3
7.130700195e3
7.100899902e3
7.088149902e3
7.209620117e3
7.265209961e3
7.266899902e3
7.339910156e3
7.404970215e3
7.402879883e3
7.411319824e3
7.351629883e3
7.398299805e3
7.382470215e3
7.354339844e3
7.394040039e3
7.378459961e3
7.425959961e3
7.424430176e3
7.433850098e3
7.396589844e3
7.462450195e3
7.442120117e3
7.554330078e3
7.606459961e3
7.637859863e3
7.689240234e3
7.635069824e3
7.645509766e3
7.659930176e3
7.703790039e3
7.695700195e3
7.761040039e3
7.746379883e3
7.747029785e3
7.725589844e3
7.781509766e3
7.712950195e3
7.692819824e3
7.532009766e3
7.561629883e3
7.445080078e3
7.503680176e3
7.510299805e3
7.567689941e3
7.502669922e3
7.586430176e3
7.688390137e3
7.756200195e3
7.759200195e3
7.716609863e3
7.823919922e3
7.82597998e3
7.805720215e3
7.855120117e3
7.854439941e3
7.825299805e3
7.820200195e3
7.841870117e3
7.84077002e3
7.932240234e3
7.852180176e3
7.737419922e3
7.63e3
7.671790039e3
7.707290039e3
7.802689941e3
7.812009766e3
7.859680176e3
7.883660156e3
7.888330078e3
7.891779785e3
7.839109863e3
7.819709961e3
7.870890137e3
7.774120117e3
7.80652002e3
7.816330078e3
7.821009766e3
7.859169922e3
7.889100098e3
7.878459961e3
7.94597998e3
8.017899902e3
8.030040039e3
8.109689941e3
8.088359863e3
8.109540039e3
8.09125e3
7.995169922e3
7.92272998e3
7.902540039e3
7.924160156e3
7.972470215e3
7.95422998e3
8.013709961e3
8.010040039e3
7.895790039e3
7.956109863e3
7.950040039e3
8.02822998e3
7.986959961e3
7.99325e3
8.007470215e3
7.990370117e3
8.041970215e3
8.046350098e3
8.037299805e3
7.999549805e3
8.025089844e3
7.879509766e3
7.788450195e3
7.735950195e3
7.73802002e3
7.422049805e3
7.329060059e3
7.496890137e3
7.430740234e3
7.645490234e3
7.642700195e3
7.485140137e3
7.449029785e3
7.468629883e3
7.437540039e3
7.108399902e3
7.318339844e3
7.167209961e3
7.050290039e3
7.161649902e3
7.305899902e3
7.434060059e3
7.356990234e3
7.328850098e3
7.375959961e3
7.57075e3
7.530879883e3
7.406899902e3
7.200870117e3
7.200870117e3
7.136390137e3
7.259029785e3
7.247870117e3
7.02847998e3
6.908819824e3
6.97225e3
6.93897998e3
7.081850098e3
7.082700195e3
7.291589844e3
7.273080078e3
7.330540039e3
7.441509766e3
7.158430176e3
7.188259766e3
6.96925e3
7.02052002e3
7.031830078e3
7.098310059e3
7.070330078e3
6.910660156e3
6.75372998e3
6.783910156e3
6.636830078e3
6.528410156e3
6.332990234e3
6.192919922e3
6.554359863e3
6.579490234e3
6.58452002e3
6.635279785e3
6.665939941e3
6.4635e3
6.738859863e3
6.823470215e3
6.897e3
6.957080078e3
6.986069824e3
6.97147998e3
6.905919922e3
7.023830078e3
7.034689941e3
7.084459961e3
7.15722998e3
7.020359863e3
7.02577002e3
7.073459961e3
7.164859863e3
7.085680176e3
7.028290039e3
7.183080078e3
7.281740234e3
7.263870117e3
7.347540039e3
7.402080078e3
7.375279785e3
7.288350098e3
7.298200195e3
7.307899902e3
7.414620117e3
7.420379883e3
7.426950195e3
7.472410156e3
7.48677002e3
7.489069824e3
7.459709961e3
7.527540039e3
7.554459961e3
7.549299805e3
7.554509766e3
7.532529785e3
7.595350098e3
7.577569824e3
7.576359863e3
7.505919922e3
7.421459961e3
7.408140137e3
7.558060059e3
7.591029785e3
7.643410156e3
7.630910156e3
7.688529785e3
7.71447998e3
7.723950195e3
7.728970215e3
7.838959961e3
7.642669922e3
7.637540039e3
7.69152002e3
7.643379883e3
7.669169922e3
7.729319824e3
7.828910156e3
7.848689941e3
7.895549805e3
7.891779785e3
7.938689941e3
7.953879883e3
7.909279785e3
7.964240234e3
7.947359863e3
7.984160156e3
7.976009766e3
8.00022998e3
7.996080078e3
7.998060059e3
8.01527002e3
8.120819824e3
8.102009766e3
8.118680176e3
8.146399902e3
8.161850098e3
8.095390137e3
8.049640137e3
8.03677002e3
8.164e3
8.123290039e3
7.963759766e3
7.943319824e3
7.910589844e3
7.916939941e3
7.64702002e3
7.734490234e3
7.822149902e3
7.898049805e3
7.816279785e3
7.702379883e3
7.785720215e3
7.750839844e3
7.628279785e3
7.637009766e3
7.607350098e3
7.547310059e3
7.567720215e3
7.453149902e3
7.33302002e3
7.527120117e3
7.57547998e3
7.615549805e3
7.742100098e3
7.823169922e3
7.822569824e3
7.792720215e3
7.837129883e3
7.796660156e3
7.84502002e3
7.953879883e3
7.987319824e3
8.051339844e3
8.031709961e3
8.005700195e3
7.884720215e3
7.909970215e3
7.967759766e3
8.006240234e3
8.091160156e3
8.109089844e3
8.17022998e3
8.161790039e3
8.098379883e3
8.14172998e3
8.202530273e3
8.196040039e3
8.244139648e3
8.25819043e3
8.222799805e3
8.185209961e3
8.207240234e3
8.146490234e3
8.204139648e3
8.251400391e3
8.3215e3
8.238540039e3
8.330209961e3
8.293330078e3
8.273610352e3
8.175419922e3
8.111120117e3
8.004069824e3
7.726040039e3
7.83327002e3
7.862830078e3
8.039160156e3
7.959140137e3
7.863410156e3
8.016359863e3
7.773939941e3
7.766620117e3
7.895990234e3
8.002810059e3
7.948560059e3
8.020209961e3
7.991390137e3
7.75177002e3
7.853740234e3
7.826950195e3
7.856879883e3
7.973390137e3
7.962879883e3
7.874160156e3
7.976879883e3
8.116830078e3
8.103069824e3
8.087439941e3
8.084160156e3
8.169680176e3
8.194469727e3
8.176709961e3
8.153540039e3
8.18602002e3
8.177390137e3
8.182879883e3
8.117669922e3
8.112459961e3
7.993629883e3
8.077379883e3
8.030660156e3
7.999339844e3
7.908680176e3
7.78525e3
7.872259766e3
7.982470215e3
7.956290039e3
7.823779785e3
7.903740234e3
7.950779785e3
8.057040039e3
8.048649902e3
8.148709961e3
8.124180176e3
8.156850098e3
8.089540039e3
8.162990234e3
8.104299805e3
8.119790039e3
8.185799805e3
8.243120117e3
8.325990234e3
8.276849609e3
8.303980469e3
8.292360352e3
8.386400391e3
8.433200195e3
8.434679688e3
8.410629883e3
8.434519531e3
8.47530957e3
8.464280273e3
8.486089844e3
8.482099609e3
8.479019531e3
8.540830078e3
8.54994043e3
8.570660156e3
8.526730469e3
8.506209961e3
8.519879883e3
8.632490234e3
8.647929688e3
8.705179688e3
8.665469727e3
8.567990234e3
8.520639648e3
8.566669922e3
8.570700195e3
8.656530273e3
8.621830078e3
8.616179688e3
8.654049805e3
8.717320313e3
8.734879883e3
8.814230469e3
8.823360352e3
8.827740234e3
8.887219727e3
8.924959961e3
8.945650391e3
8.952879883e3
9.022389648e3
9.006620117e3
8.945990234e3
8.972599609e3
9.09219043e3
9.020769531e3
9.071469727e3
9.068580078e3
9.129240234e3
9.203429688e3
9.178860352e3
9.273929688e3
9.251330078e3
9.258700195e3
9.357129883e3
9.38894043e3
9.37080957e3
9.383769531e3
9.402480469e3
9.314910156e3
9.13930957e3
9.269679688e3
9.275160156e3
9.298929688e3
9.15094043e3
9.273400391e3
9.467969727e3
9.508679688e3
9.572150391e3
9.520509766e3
9.628389648e3
9.63894043e3
9.725959961e3
9.711969727e3
9.731179688e3
9.732740234e3
9.817179688e3
9.750969727e3
9.576589844e3
9.221280273e3
8.965610352e3
8.980780273e3
8.566480469e3
8.567370117e3
8.952169922e3
8.684089844e3
9.018089844e3
8.738589844e3
8.575620117e3
7.950680176e3
8.34425e3
7.952049805e3
7.201799805e3
7.874879883e3
6.904589844e3
7.334779785e3
6.989839844e3
7.150580078e3
6.87952002e3
6.860669922e3
7.417859863e3
7.384299805e3
7.797540039e3
7.502379883e3
7.774149902e3
7.700100098e3
7.360580078e3
7.487310059e3
7.373080078e3
7.913240234e3
7.887259766e3
8.090899902e3
8.153580078e3
8.192419922e3
8.515740234e3
8.393179688e3
8.532360352e3
8.650139648e3
8.560730469e3
8.263230469e3
8.495379883e3
8.49475e3
8.634519531e3
8.730160156e3
8.607730469e3
8.914709961e3
8.889549805e3
8.604950195e3
8.710709961e3
8.809120117e3
8.854389648e3
8.979660156e3
9.121320313e3
9.192339844e3
9.002549805e3
8.863169922e3
8.943719727e3
9.01455957e3
9.234830078e3
9.185099609e3
9.375780273e3
9.284879883e3
9.324589844e3
9.340219727e3
9.412360352e3
9.368990234e3
9.489870117e3
9.552049805e3
9.608379883e3
9.682910156e3
9.61580957e3
9.814080078e3
9.92475e3
9.95375e3
1.0020349609e4
9.492730469e3
9.58880957e3
9.726019531e3
9.895870117e3
9.910530273e3
9.943049805e3
9.946120117e3
1.0056480469e4
1.0131370117e4
9.909169922e3
1.0017e4
9.757219727e3
9.874150391e3
1.0058769531e4
1.0154629883e4
1.0207629883e4
1.0433650391e4
1.0343889648e4
1.04925e4
1.054775e4
1.061744043e4
1.0390839844e4
1.0488580078e4
1.0550490234e4
1.0473830078e4
1.050319043e4
1.0767089844e4
1.0680360352e4
1.0706129883e4
1.0461419922e4
1.0363179688e4
1.0536269531e4
1.0402089844e4
1.054294043e4
1.058780957e4
1.0745269531e4
1.0902799805e4
1.0941169922e4
1.0998400391e4
1.1108070313e4
1.1010980469e4
