# Supplementary material for: An empirical data analysis of “price runs” in daily financial indices: Dynamically assessing market geometric distributional behavior
Source: PLoS One. 2022 Jul 7;17(7):e0270492. doi: 10.1371/journal.pone.0270492 (PMC9262240; doi:10.1371/journal.pone.0270492)
Supplement: S1 Dataset — (ZIP) [file pone.0270492.s001.zip › Nikkei_10301978-08072020.dat]

5.92682e3
5.90293e3
5.87242e3
5.89587e3
5.93617e3
5.94393e3
5.95794e3
5.94825e3
5.96826e3
5.97337e3
5.94287e3
5.90018e3
5.91968e3
5.93389e3
5.94598e3
5.95534e3
5.97882e3
5.98544e3
5.97944e3
5.94528e3
5.94678e3
5.96743e3
6.00274e3
6.05658e3
6.05269e3
6.05093e3
6.06037e3
6.07493e3
6.097e3
6.07926e3
6.09726e3
6.08394e3
6.03036e3
5.97846e3
5.98332e3
5.97467e3
5.87317e3
5.88429e3
5.88835e3
5.9256e3
5.97908e3
6.00185e3
6.04157e3
6.07229e3
6.07688e3
6.08109e3
6.10035e3
6.11637e3
6.11349e3
6.12364e3
6.11804e3
6.11182e3
6.10657e3
6.10613e3
6.10762e3
6.12601e3
6.15096e3
6.15771e3
6.16007e3
6.19229e3
6.18608e3
6.21278e3
6.2e3
6.1873e3
6.14886e3
6.09518e3
6.10604e3
6.1007e3
6.0366e3
6.03398e3
6.02364e3
6.06103e3
6.10193e3
6.1289e3
6.12496e3
6.11611e3
6.09737e3
6.10583e3
6.08094e3
6.08912e3
6.06529e3
6.07288e3
5.97556e3
5.97294e3
6.01423e3
5.99284e3
6.01728e3
6.02601e3
6.04294e3
6.06258e3
6.0583e3
6.04801e3
6.02453e3
6.02575e3
6.02985e3
6.05377e3
6.07471e3
6.07986e3
6.1016e3
6.10902e3
6.1083e3
6.13602e3
6.13397e3
6.08899e3
6.03507e3
6.03918e3
6.049e3
6.04999e3
6.01098e3
5.92587e3
6.04303e3
6.07101e3
6.11567e3
6.11002e3
6.07862e3
6.05863e3
6.06487e3
6.10297e3
6.12052e3
6.13917e3
6.17878e3
6.19396e3
6.22314e3
6.21676e3
6.23692e3
6.2776e3
6.2861e3
6.25356e3
6.23682e3
6.24888e3
6.26404e3
6.27412e3
6.29692e3
6.30888e3
6.34126e3
6.287e3
6.31548e3
6.30672e3
6.26358e3
6.23353e3
6.30045e3
6.31382e3
6.33288e3
6.29304e3
6.30745e3
6.25259e3
6.17693e3
6.19871e3
6.12396e3
6.17565e3
6.18626e3
6.17656e3
6.06519e3
6.09716e3
6.12031e3
6.10054e3
6.14394e3
6.18821e3
6.18645e3
6.20075e3
6.24847e3
6.24754e3
6.23984e3
6.24059e3
6.25804e3
6.25004e3
6.24726e3
6.28314e3
6.30308e3
6.31003e3
6.29242e3
6.28011e3
6.25871e3
6.17721e3
6.20757e3
6.15481e3
6.1093e3
6.18873e3
6.18166e3
6.1813e3
6.1803e3
6.1799e3
6.18041e3
6.21091e3
6.25031e3
6.24394e3
6.26466e3
6.27531e3
6.31377e3
6.32268e3
6.32959e3
6.35572e3
6.39218e3
6.36473e3
6.40267e3
6.39216e3
6.39499e3
6.39463e3
6.39522e3
6.42415e3
6.44356e3
6.45256e3
6.44872e3
6.40329e3
6.4158e3
6.39684e3
6.38449e3
6.40811e3
6.43563e3
6.44542e3
6.43725e3
6.43613e3
6.40579e3
6.40168e3
6.41164e3
6.4255e3
6.41096e3
6.41041e3
6.42661e3
6.45172e3
6.44787e3
6.455e3
6.43812e3
6.45983e3
6.48256e3
6.46566e3
6.49034e3
6.48452e3
6.491e3
6.47786e3
6.53971e3
6.56861e3
6.57789e3
6.54512e3
6.5427e3
6.53294e3
6.56883e3
6.4957e3
6.51284e3
6.39595e3
6.43975e3
6.52683e3
6.51662e3
6.49609e3
6.42757e3
6.41684e3
6.34173e3
6.37113e3
6.22571e3
6.23532e3
6.20789e3
6.31935e3
6.40658e3
6.44413e3
6.41535e3
6.42497e3
6.4232e3
6.45183e3
6.36811e3
6.39062e3
6.40347e3
6.41482e3
6.40175e3
6.41411e3
6.37257e3
6.38711e3
6.37497e3
6.36371e3
6.3036e3
6.32856e3
6.3875e3
6.4078e3
6.42025e3
6.44084e3
6.45019e3
6.47555e3
6.48765e3
6.50765e3
6.50296e3
6.46134e3
6.45214e3
6.44398e3
6.50124e3
6.49363e3
6.50977e3
6.49125e3
6.47838e3
6.47711e3
6.52613e3
6.53594e3
6.52287e3
6.54644e3
6.53123e3
6.52883e3
6.56947e3
6.56016e3
6.55265e3
6.56328e3
6.59183e3
6.59401e3
6.61551e3
6.65955e3
6.65326e3
6.6563e3
6.6493e3
6.66627e3
6.68459e3
6.69419e3
6.74693e3
6.76771e3
6.76361e3
6.77083e3
6.7766e3
6.76816e3
6.77764e3
6.79421e3
6.76512e3
6.80033e3
6.79562e3
6.81603e3
6.82761e3
6.82805e3
6.83599e3
6.83986e3
6.82771e3
6.7566e3
6.76309e3
6.80601e3
6.77651e3
6.78322e3
6.75129e3
6.73943e3
6.77734e3
6.74399e3
6.76489e3
6.79356e3
6.77827e3
6.79404e3
6.73609e3
6.62518e3
6.50716e3
6.53567e3
6.60946e3
6.60439e3
6.5934e3
6.56266e3
6.57821e3
6.58476e3
6.57177e3
6.56725e3
6.53126e3
6.53588e3
6.48102e3
6.47593e3
6.55619e3
6.5028e3
6.56299e3
6.6142e3
6.68864e3
6.73706e3
6.68254e3
6.70824e3
6.73051e3
6.75196e3
6.80817e3
6.80578e3
6.77037e3
6.79878e3
6.81139e3
6.81067e3
6.79901e3
6.84385e3
6.83031e3
6.90481e3
6.87566e3
6.86556e3
6.86508e3
6.88265e3
6.85608e3
6.83484e3
6.7577e3
6.80838e3
6.75494e3
6.76694e3
6.74774e3
6.74651e3
6.733e3
6.63433e3
6.7073e3
6.82218e3
6.83689e3
6.83989e3
6.83192e3
6.8265e3
6.84905e3
6.8414e3
6.8557e3
6.8627e3
6.82618e3
6.79563e3
6.82124e3
6.8145e3
6.82304e3
6.78324e3
6.82601e3
6.81472e3
6.82181e3
6.85261e3
6.7985e3
6.82495e3
6.79188e3
6.81385e3
6.86089e3
6.80637e3
6.76125e3
6.80053e3
6.82503e3
6.8707e3
6.82435e3
6.81945e3
6.86384e3
6.84609e3
6.70849e3
6.75554e3
6.78971e3
6.79424e3
6.78796e3
6.77936e3
6.79337e3
6.81615e3
6.81041e3
6.81978e3
6.84249e3
6.8361e3
6.83747e3
6.79598e3
6.81049e3
6.81671e3
6.81138e3
6.8211e3
6.81963e3
6.7883e3
6.7534e3
6.76085e3
6.73997e3
6.73989e3
6.77152e3
6.77854e3
6.80168e3
6.83432e3
6.824e3
6.83682e3
6.83578e3
6.86455e3
6.87876e3
6.85369e3
6.88616e3
6.92299e3
6.90605e3
6.93066e3
6.87983e3
6.91408e3
6.88954e3
6.9154e3
6.92727e3
6.91756e3
6.94369e3
6.93842e3
6.93798e3
6.95621e3
6.97889e3
7.00004e3
7.01762e3
7.02016e3
7.03151e3
7.03584e3
7.04166e3
7.04651e3
6.97262e3
6.98984e3
6.99852e3
7.06075e3
7.07646e3
7.12308e3
7.1194e3
7.14224e3
7.15598e3
7.14991e3
7.11533e3
7.1303e3
7.16026e3
7.1578e3
7.17427e3
7.15178e3
7.16926e3
7.17533e3
7.16536e3
7.14386e3
7.13089e3
7.11707e3
7.08919e3
7.08844e3
7.11353e3
7.12478e3
7.15075e3
7.14891e3
7.14937e3
7.17639e3
7.18828e3
7.15033e3
7.16677e3
7.1345e3
7.14985e3
7.15441e3
7.15956e3
7.12616e3
7.10248e3
7.13594e3
7.12673e3
7.1179e3
7.13e3
7.14543e3
7.1863e3
7.17217e3
7.12362e3
7.16029e3
7.14306e3
7.1412e3
7.14947e3
7.1366e3
7.12513e3
7.1151e3
7.09885e3
7.04241e3
7.0337e3
7.04267e3
7.03676e3
7.0381e3
7.06354e3
7.06052e3
7.05079e3
7.02357e3
7.042e3
7.03187e3
7.06313e3
7.11638e3
7.15095e3
7.13759e3
7.20077e3
7.22214e3
7.24813e3
7.25188e3
7.2468e3
7.24478e3
7.25585e3
7.29608e3
7.28998e3
7.31533e3
7.29328e3
7.26752e3
7.24942e3
7.28503e3
7.27941e3
7.21512e3
7.25401e3
7.32206e3
7.29131e3
7.28841e3
7.27844e3
7.26411e3
7.2399e3
7.26153e3
7.26149e3
7.20722e3
7.16552e3
7.13591e3
7.157e3
7.12165e3
7.10081e3
7.09526e3
7.11123e3
7.12166e3
7.12024e3
7.14653e3
7.15558e3
7.13712e3
7.13439e3
7.09403e3
7.08119e3
7.06873e3
7.05941e3
7.04487e3
6.98639e3
6.95652e3
7.12433e3
7.12039e3
7.17667e3
7.1968e3
7.22094e3
7.29357e3
7.31819e3
7.32596e3
7.30727e3
7.30304e3
7.30469e3
7.33431e3
7.38999e3
7.41697e3
7.42119e3
7.44774e3
7.45836e3
7.50852e3
7.49182e3
7.51731e3
7.53696e3
7.51488e3
7.4612e3
7.41874e3
7.4388e3
7.48471e3
7.49736e3
7.53322e3
7.52372e3
7.53441e3
7.58803e3
7.62381e3
7.67419e3
7.57561e3
7.55768e3
7.4653e3
7.44052e3
7.49525e3
7.55119e3
7.48024e3
7.39064e3
7.46745e3
7.48684e3
7.45189e3
7.26401e3
7.37127e3
7.48746e3
7.54102e3
7.56077e3
7.57618e3
7.5292e3
7.50203e3
7.53969e3
7.58995e3
7.50449e3
7.48058e3
7.41324e3
7.43037e3
7.33497e3
7.37527e3
7.48452e3
7.5693e3
7.63486e3
7.71173e3
7.69652e3
7.7053e3
7.71201e3
7.71457e3
7.66886e3
7.70541e3
7.70661e3
7.69284e3
7.726e3
7.85173e3
7.86742e3
7.89493e3
7.90456e3
7.92534e3
7.92736e3
7.82647e3
7.91638e3
7.89516e3
7.91298e3
7.92386e3
7.87896e3
7.85395e3
7.88738e3
7.87689e3
7.84016e3
7.75676e3
7.76084e3
7.71707e3
7.74308e3
7.81676e3
7.78484e3
7.82356e3
7.83135e3
7.82826e3
7.81597e3
7.82006e3
7.88853e3
7.9061e3
7.96893e3
7.97847e3
7.98564e3
7.93889e3
7.95357e3
7.9764e3
8.01914e3
7.94938e3
7.96152e3
7.97296e3
7.99523e3
7.91753e3
7.81722e3
7.85229e3
7.79639e3
7.72659e3
7.81578e3
7.73571e3
7.67817e3
7.67846e3
7.66259e3
7.60417e3
7.59471e3
7.62917e3
7.58327e3
7.54345e3
7.54282e3
7.50633e3
7.53927e3
7.54857e3
7.5226e3
7.49296e3
7.36403e3
7.36306e3
7.03712e3
7.35768e3
7.4555e3
7.36591e3
7.37713e3
7.49975e3
7.50601e3
7.54588e3
7.52251e3
7.51622e3
7.5878e3
7.58317e3
7.49413e3
7.35249e3
7.23142e3
7.07665e3
7.10992e3
7.25399e3
7.21629e3
7.26219e3
7.2618e3
7.28058e3
7.32198e3
7.42825e3
7.44946e3
7.53963e3
7.57215e3
7.5465e3
7.53653e3
7.51635e3
7.52821e3
7.50258e3
7.50502e3
7.56951e3
7.67492e3
7.6486e3
7.66731e3
7.65526e3
7.64743e3
7.60269e3
7.65079e3
7.66469e3
7.55523e3
7.54933e3
7.52173e3
7.56617e3
7.62498e3
7.71613e3
7.78916e3
7.75243e3
7.74312e3
7.74691e3
7.73088e3
7.65417e3
7.68089e3
7.67465e3
7.68253e3
7.66993e3
7.6689e3
7.64457e3
7.68199e3
7.66248e3
7.66502e3
7.68184e3
7.71884e3
7.71934e3
7.6976e3
7.69122e3
7.66222e3
7.67526e3
7.63177e3
7.63566e3
7.66702e3
7.65934e3
7.67707e3
7.71723e3
7.73751e3
7.82336e3
7.90626e3
7.8634e3
7.92655e3
7.90385e3
7.91882e3
7.90979e3
7.828e3
7.86094e3
7.8347e3
7.80188e3
7.78489e3
7.79419e3
7.76111e3
7.69029e3
7.69418e3
7.69392e3
7.64439e3
7.68376e3
7.71331e3
7.75836e3
7.71456e3
7.66402e3
7.58045e3
7.54851e3
7.32744e3
7.30941e3
7.47442e3
7.35482e3
7.28554e3
7.24847e3
7.1958e3
7.29291e3
7.25734e3
7.10261e3
7.07868e3
6.91699e3
6.88953e3
7.0528e3
7.06538e3
7.0978e3
7.19431e3
7.17516e3
7.20382e3
7.19916e3
7.19383e3
7.26048e3
7.29367e3
7.33296e3
7.34435e3
7.29359e3
7.23053e3
7.20465e3
7.20921e3
7.28082e3
7.25293e3
7.18153e3
7.12086e3
7.12969e3
7.13521e3
7.25815e3
7.26058e3
7.29587e3
7.33394e3
7.40421e3
7.41716e3
7.40528e3
7.39071e3
7.44557e3
7.45711e3
7.51778e3
7.51878e3
7.56459e3
7.53812e3
7.53978e3
7.60321e3
7.57581e3
7.61939e3
7.56706e3
7.57215e3
7.53154e3
7.49705e3
7.46828e3
7.4284e3
7.44992e3
7.40436e3
7.32509e3
7.32565e3
7.36866e3
7.3449e3
7.30194e3
7.30054e3
7.24239e3
7.24003e3
7.23303e3
7.15228e3
7.19546e3
7.24258e3
7.19102e3
7.14239e3
7.13025e3
7.1277e3
7.09111e3
7.12796e3
7.15463e3
7.15258e3
7.20245e3
7.20419e3
7.1807e3
7.21387e3
7.17938e3
7.08487e3
7.0811e3
7.01956e3
7.03511e3
6.96191e3
6.99156e3
7.14669e3
7.18901e3
7.155e3
7.19777e3
7.17589e3
7.2378e3
7.2125e3
7.21056e3
7.22737e3
7.22051e3
7.20394e3
7.19804e3
7.19259e3
7.14587e3
7.12208e3
7.20829e3
7.21341e3
7.16628e3
7.09267e3
7.06828e3
6.97617e3
6.9283e3
6.88521e3
6.88023e3
6.92769e3
6.93943e3
6.86456e3
6.99081e3
6.96778e3
6.96846e3
7.05349e3
7.08899e3
7.1266e3
7.15338e3
7.1851e3
7.11885e3
7.12338e3
7.15255e3
7.12591e3
7.17559e3
7.21933e3
7.20945e3
7.18949e3
7.12401e3
7.10503e3
7.07393e3
7.0963e3
7.0879e3
7.06251e3
7.04263e3
7.04028e3
7.0711e3
7.06604e3
6.9755e3
6.94051e3
6.97909e3
6.91073e3
6.84978e3
6.94222e3
6.93212e3
6.97435e3
7.11464e3
7.36157e3
7.3581e3
7.41325e3
7.41158e3
7.4148e3
7.37351e3
7.3702e3
7.37165e3
7.37804e3
7.31996e3
7.32404e3
7.30492e3
7.19961e3
7.26996e3
7.29147e3
7.25915e3
7.33464e3
7.39562e3
7.5159e3
7.52896e3
7.55166e3
7.5764e3
7.68818e3
7.70832e3
7.68941e3
7.76223e3
7.6983e3
7.7401e3
7.78543e3
7.85492e3
7.90156e3
7.84677e3
7.83726e3
7.89038e3
7.93619e3
7.89562e3
7.96677e3
8.00107e3
7.99165e3
8.02053e3
8.02699e3
8.00411e3
7.94525e3
7.87085e3
7.88557e3
7.91362e3
7.88295e3
7.82892e3
7.86588e3
7.85804e3
7.81015e3
7.77232e3
7.83088e3
7.90498e3
8.01507e3
8.01667e3
8.0214e3
8.06615e3
8.12051e3
8.16929e3
8.17266e3
8.07963e3
8.03985e3
8.09906e3
8.08853e3
8.08273e3
8.02828e3
7.96868e3
7.92331e3
7.98941e3
7.83399e3
7.80318e3
7.96251e3
7.94232e3
8.01461e3
8.10347e3
8.10552e3
8.10805e3
7.99129e3
8.01264e3
8.01091e3
8.0272e3
7.99593e3
8.01756e3
8.13202e3
8.13542e3
8.14541e3
8.10627e3
8.04831e3
7.98727e3
7.91816e3
7.93165e3
7.98425e3
8.05604e3
8.08557e3
7.98885e3
8.0133e3
8.00502e3
8.0147e3
8.04116e3
8.02699e3
8.00825e3
8.02764e3
8.08144e3
8.08903e3
8.11183e3
8.17013e3
8.19514e3
8.2349e3
8.28159e3
8.31112e3
8.34008e3
8.30277e3
8.38791e3
8.42413e3
8.44661e3
8.4787e3
8.469e3
8.48582e3
8.42034e3
8.4794e3
8.44245e3
8.43537e3
8.47519e3
8.46863e3
8.48044e3
8.55421e3
8.55216e3
8.58253e3
8.54186e3
8.56448e3
8.54306e3
8.56312e3
8.59609e3
8.60747e3
8.63479e3
8.63656e3
8.70439e3
8.66304e3
8.67064e3
8.71988e3
8.66799e3
8.69158e3
8.6539e3
8.62951e3
8.59179e3
8.57223e3
8.59884e3
8.58442e3
8.56145e3
8.52864e3
8.56351e3
8.58234e3
8.626e3
8.61792e3
8.62235e3
8.61757e3
8.5497e3
8.51788e3
8.51098e3
8.50592e3
8.4753e3
8.44545e3
8.46812e3
8.50048e3
8.59865e3
8.61838e3
8.60833e3
8.64533e3
8.70268e3
8.71173e3
8.79862e3
8.82688e3
8.81348e3
8.84538e3
8.90004e3
8.83824e3
8.84419e3
8.87095e3
8.93566e3
8.97158e3
8.92813e3
8.98488e3
9.01576e3
9.01241e3
8.96877e3
8.93721e3
8.8836e3
8.88498e3
8.90002e3
8.88507e3
8.86666e3
8.92732e3
9.01969e3
8.9934e3
8.99193e3
9.00548e3
9.06237e3
9.11207e3
9.07875e3
9.01558e3
9.04043e3
9.0162e3
9.03861e3
8.94666e3
8.96e3
8.87422e3
8.87848e3
8.90861e3
8.92082e3
9.0203e3
9.01907e3
9.01008e3
9.08958e3
9.13973e3
9.20375e3
9.16918e3
9.14734e3
9.14307e3
9.14554e3
9.17254e3
9.19592e3
9.18943e3
9.22835e3
9.18311e3
9.25221e3
9.25511e3
9.35566e3
9.33247e3
9.30401e3
9.35513e3
9.29933e3
9.27411e3
9.19566e3
9.14125e3
9.25415e3
9.27256e3
9.2803e3
9.34578e3
9.41415e3
9.44532e3
9.43261e3
9.40259e3
9.4501e3
9.42434e3
9.49193e3
9.52997e3
9.56248e3
9.49309e3
9.56325e3
9.47235e3
9.32363e3
9.4209e3
9.34906e3
9.2808e3
9.31955e3
9.37021e3
9.26016e3
9.23277e3
9.24655e3
9.32309e3
9.32137e3
9.35679e3
9.35091e3
9.34412e3
9.34168e3
9.31621e3
9.31926e3
9.2971e3
9.24424e3
9.30563e3
9.34852e3
9.37929e3
9.43081e3
9.41695e3
9.38668e3
9.40978e3
9.41656e3
9.37354e3
9.34085e3
9.29471e3
9.25635e3
9.32024e3
9.3366e3
9.37985e3
9.44513e3
9.43879e3
9.40499e3
9.46103e3
9.4489e3
9.442e3
9.38556e3
9.40117e3
9.46243e3
9.53061e3
9.48417e3
9.62793e3
9.71765e3
9.70942e3
9.68417e3
9.84657e3
9.88394e3
9.89382e3
9.92711e3
9.94686e3
9.96125e3
1.005381e4
1.001621e4
1.007251e4
1.010416e4
1.015097e4
1.015557e4
1.010023e4
1.009841e4
1.010407e4
1.007098e4
1.002292e4
1.01151e4
1.017965e4
1.018095e4
1.023573e4
1.01961e4
1.020081e4
1.015629e4
1.013413e4
1.012108e4
1.006092e4
1.009959e4
1.000154e4
9.9599e3
9.96316e3
9.83047e3
9.89216e3
9.89715e3
9.92507e3
9.93783e3
9.97064e3
9.94771e3
9.93956e3
9.96287e3
1.007148e4
1.007378e4
1.00307e4
9.92027e3
9.94848e3
1.008894e4
1.005872e4
1.00212e4
9.95932e3
9.99722e3
1.008654e4
1.019476e4
1.0324e4
1.034699e4
1.045831e4
1.04798e4
1.041388e4
1.045581e4
1.050629e4
1.048373e4
1.052836e4
1.070087e4
1.080155e4
1.092917e4
1.105019e4
1.093382e4
1.100203e4
1.099293e4
1.091473e4
1.08907e4
1.091512e4
1.093944e4
1.096715e4
1.101521e4
1.101967e4
1.09064e4
1.093285e4
1.078304e4
1.080388e4
1.080078e4
1.076182e4
1.086634e4
1.090152e4
1.098168e4
1.101628e4
1.101909e4
1.110546e4
1.119017e4
1.115896e4
1.105244e4
1.106029e4
1.087971e4
1.083387e4
1.056334e4
1.060454e4
1.061985e4
1.034051e4
1.012688e4
1.016497e4
1.006194e4
1.002346e4
1.025172e4
1.01421e4
1.011604e4
1.016397e4
1.014097e4
9.94014e3
9.91317e3
1.013166e4
1.025876e4
1.02542e4
1.0316e4
1.035093e4
1.037683e4
1.032483e4
1.027593e4
1.014873e4
1.005705e4
1.008247e4
1.019734e4
1.023722e4
1.017076e4
1.015261e4
1.01725e4
1.024508e4
1.031101e4
1.037205e4
1.037797e4
1.041087e4
1.034925e4
1.037584e4
1.042057e4
1.046191e4
1.037322e4
1.038661e4
1.035488e4
1.027016e4
1.01541e4
1.017758e4
1.024202e4
1.020825e4
1.008879e4
9.94527e3
9.70335e3
9.73896e3
9.80011e3
9.93218e3
1.003621e4
1.00136e4
9.9985e3
9.9484e3
1.008687e4
1.023361e4
1.043109e4
1.031363e4
1.024712e4
1.029036e4
1.037593e4
1.038962e4
1.036092e4
1.04415e4
1.041824e4
1.044948e4
1.053335e4
1.048597e4
1.053832e4
1.054555e4
1.055409e4
1.056872e4
1.057519e4
1.057989e4
1.058627e4
1.05842e4
1.063008e4
1.060953e4
1.054555e4
1.045849e4
1.05007e4
1.047153e4
1.04931e4
1.053354e4
1.057876e4
1.062154e4
1.063636e4
1.055915e4
1.05523e4
1.052134e4
1.050511e4
1.05418e4
1.060484e4
1.062006e4
1.064387e4
1.064925e4
1.065379e4
1.054005e4
1.058738e4
1.064207e4
1.073758e4
1.067693e4
1.066871e4
1.069686e4
1.068458e4
1.078018e4
1.075789e4
1.074287e4
1.075987e4
1.084517e4
1.107784e4
1.102995e4
1.117863e4
1.115152e4
1.115502e4
1.117693e4
1.117155e4
1.125298e4
1.116956e4
1.124995e4
1.137408e4
1.129766e4
1.117854e4
1.116692e4
1.123928e4
1.123512e4
1.126516e4
1.13209e4
1.130162e4
1.127145e4
1.128421e4
1.125698e4
1.124969e4
1.12077e4
1.116296e4
1.118412e4
1.124808e4
1.136664e4
1.14289e4
1.151358e4
1.157744e4
1.154319e4
1.155984e4
1.146693e4
1.131687e4
1.125083e4
1.138234e4
1.134005e4
1.141915e4
1.145567e4
1.146021e4
1.155843e4
1.151415e4
1.147431e4
1.143987e4
1.149229e4
1.149459e4
1.151357e4
1.15426e4
1.155806e4
1.157552e4
1.167979e4
1.176357e4
1.182438e4
1.181224e4
1.182391e4
1.193302e4
1.188719e4
1.191006e4
1.196452e4
1.186812e4
1.185901e4
1.185636e4
1.17851e4
1.179886e4
1.184307e4
1.196063e4
1.199231e4
1.194696e4
1.189108e4
1.182343e4
1.186717e4
1.19408e4
1.200901e4
1.202789e4
1.202571e4
1.208169e4
1.214829e4
1.214915e4
1.215664e4
1.215237e4
1.212846e4
1.214706e4
1.220104e4
1.219497e4
1.228738e4
1.232192e4
1.241214e4
1.250901e4
1.247638e4
1.249867e4
1.24148e4
1.234753e4
1.226385e4
1.229687e4
1.241926e4
1.240503e4
1.246803e4
1.250664e4
1.247799e4
1.254137e4
1.25426e4
1.249326e4
1.248615e4
1.255082e4
1.260402e4
1.258076e4
1.267715e4
1.262986e4
1.268326e4
1.26271e4
1.254424e4
1.263596e4
1.263043e4
1.260193e4
1.25738e4
1.258801e4
1.255273e4
1.220728e4
1.230206e4
1.205282e4
1.21148e4
1.217992e4
1.212414e4
1.221777e4
1.233387e4
1.24051e4
1.246592e4
1.242629e4
1.245665e4
1.245179e4
1.254525e4
1.25063e4
1.25212e4
1.247451e4
1.252731e4
1.254153e4
1.25042e4
1.235803e4
1.23693e4
1.241999e4
1.25591e4
1.265037e4
1.267357e4
1.264913e4
1.259385e4
1.264273e4
1.269493e4
1.276717e4
1.279027e4
1.275846e4
1.247341e4
1.258331e4
1.269321e4
1.271611e4
1.271659e4
1.268334e4
1.275893e4
1.274801e4
1.271716e4
1.268525e4
1.276928e4
1.274111e4
1.277359e4
1.267797e4
1.263476e4
1.276593e4
1.283702e4
1.291029e4
1.28416e4
1.288209e4
1.291903e4
1.291375e4
1.29243e4
1.296959e4
1.296335e4
1.302965e4
1.302101e4
1.301209e4
1.28581e4
1.283949e4
1.259877e4
1.269826e4
1.284649e4
1.285254e4
1.278854e4
1.277166e4
1.276283e4
1.277703e4
1.264703e4
1.264809e4
1.259142e4
1.226989e4
1.223227e4
1.253834e4
1.252596e4
1.245062e4
1.243728e4
1.242115e4
1.238603e4
1.240119e4
1.237288e4
1.232671e4
1.241964e4
1.248402e4
1.258308e4
1.264005e4
1.263405e4
1.270481e4
1.273405e4
1.269141e4
1.265177e4
1.269141e4
1.26855e4
1.27288e4
1.271315e4
1.272664e4
1.263096e4
1.252947e4
1.24918e4
1.245385e4
1.245572e4
1.251954e4
1.262525e4
1.260304e4
1.25857e4
1.259151e4
1.252966e4
1.256499e4
1.266695e4
1.273301e4
1.27556e4
1.270481e4
1.26895e4
1.253871e4
1.270011e4
1.268536e4
1.27205e4
1.270086e4
1.271383e4
1.2792e4
1.283521e4
1.28572e4
1.294992e4
1.301729e4
1.305552e4
1.303656e4
1.302114e4
1.297322e4
1.302321e4
1.300169e4
1.294653e4
1.296908e4
1.285499e4
1.293704e4
1.291392e4
1.290866e4
1.293647e4
1.28081e4
1.280998e4
1.282069e4
1.28924e4
1.285124e4
1.285105e4
1.282126e4
1.273508e4
1.271629e4
1.258951e4
1.263744e4
1.270031e4
1.260727e4
1.264289e4
1.269702e4
1.275933e4
1.278339e4
1.27831e4
1.277784e4
1.274119e4
1.276327e4
1.279692e4
1.277455e4
1.28112e4
1.286411e4
1.279353e4
1.279823e4
1.285095e4
1.2972e4
1.305028e4
1.310798e4
1.311785e4
1.312894e4
1.310234e4
1.311503e4
1.301109e4
1.304304e4
1.301071e4
1.309783e4
1.308459e4
1.308318e4
1.311332e4
1.305379e4
1.299124e4
1.305642e4
1.303419e4
1.299821e4
1.297702e4
1.29286e4
1.302713e4
1.30097e4
1.295205e4
1.28815e4
1.292332e4
1.288894e4
1.29042e4
1.298314e4
1.299369e4
1.295714e4
1.294904e4
1.30243e4
1.308647e4
1.313809e4
1.318566e4
1.318661e4
1.321213e4
1.322607e4
1.330058e4
1.32938e4
1.334278e4
1.344791e4
1.343623e4
1.346665e4
1.335541e4
1.339431e4
1.350349e4
1.35763e4
1.36217e4
1.364214e4
1.364083e4
1.375763e4
1.378429e4
1.380746e4
1.390156e4
1.399463e4
1.405652e4
1.406622e4
1.423813e4
1.441466e4
1.451677e4
1.465552e4
1.463932e4
1.447654e4
1.47533e4
1.497523e4
1.482687e4
1.505972e4
1.533718e4
1.536434e4
1.585975e4
1.574587e4
1.555551e4
1.527224e4
1.501981e4
1.506198e4
1.501406e4
1.511018e4
1.520357e4
1.532638e4
1.539676e4
1.535233e4
1.535836e4
1.548684e4
1.575861e4
1.582728e4
1.571291e4
1.574802e4
1.568205e4
1.568988e4
1.575793e4
1.58255e4
1.578265e4
1.586844e4
1.590015e4
1.595385e4
1.607824e4
1.619498e4
1.610523e4
1.598226e4
1.594375e4
1.592469e4
1.573905e4
1.569753e4
1.568998e4
1.580814e4
1.591733e4
1.620498e4
1.640949e4
1.646735e4
1.655339e4
1.661061e4
1.667077e4
1.673927e4
1.666954e4
1.680275e4
1.681099e4
1.681791e4
1.700834e4
1.696769e4
1.709645e4
1.713122e4
1.720597e4
1.71856e4
1.707589e4
1.717707e4
1.727759e4
1.740313e4
1.745789e4
1.73424e4
1.751663e4
1.760095e4
1.750043e4
1.765419e4
1.762274e4
1.766992e4
1.76918e4
1.759773e4
1.771407e4
1.773415e4
1.750611e4
1.746982e4
1.767077e4
1.782056e4
1.78828e4
1.77009e4
1.772563e4
1.783884e4
1.752222e4
1.763932e4
1.786007e4
1.802624e4
1.805059e4
1.803894e4
1.772894e4
1.779905e4
1.750971e4
1.732193e4
1.72631e4
1.741478e4
1.735348e4
1.742236e4
1.743553e4
1.747911e4
1.779469e4
1.800076e4
1.826471e4
1.837641e4
1.859744e4
1.879261e4
1.893624e4
1.86756e4
1.844131e4
1.856561e4
1.864083e4
1.850327e4
1.836798e4
1.853368e4
1.882075e4
1.869493e4
1.850545e4
1.855964e4
1.877508e4
1.855225e4
1.847409e4
1.861933e4
1.856125e4
1.810052e4
1.746319e4
1.733662e4
1.747835e4
1.752345e4
1.77063e4
1.795576e4
1.798835e4
1.796098e4
1.810631e4
1.785286e4
1.756439e4
1.701913e4
1.724022e4
1.743533e4
1.760436e4
1.75148e4
1.765023e4
1.733873e4
1.731807e4
1.697012e4
1.687189e4
1.670134e4
1.652337e4
1.620577e4
1.581955e4
1.630827e4
1.6284e4
1.61578e4
1.639783e4
1.650538e4
1.701095e4
1.691063e4
1.683659e4
1.67869e4
1.671371e4
1.675835e4
1.697364e4
1.70532e4
1.730056e4
1.744789e4
1.743847e4
1.73905e4
1.720815e4
1.727353e4
1.728381e4
1.730456e4
1.748958e4
1.764823e4
1.77475e4
1.772791e4
1.788366e4
1.808302e4
1.830798e4
1.819097e4
1.845506e4
1.862395e4
1.863747e4
1.871068e4
1.860272e4
1.877618e4
1.873125e4
1.883064e4
1.878894e4
1.893307e4
1.884777e4
1.872372e4
1.893003e4
1.88254e4
1.880855e4
1.890285e4
1.877426e4
1.882065e4
1.87013e4
1.882055e4
1.893676e4
1.884237e4
1.877874e4
1.881036e4
1.866902e4
1.854405e4
1.878427e4
1.914963e4
1.918868e4
1.921612e4
1.942918e4
1.938051e4
1.945661e4
1.955472e4
1.968683e4
1.978993e4
1.992105e4
2.004835e4
2.007209e4
1.995633e4
1.997387e4
1.979508e4
1.966883e4
1.967932e4
1.981396e4
1.987489e4
1.962887e4
1.953152e4
1.963793e4
1.988176e4
2.022809e4
2.008039e4
1.99405e4
2.007648e4
2.018633e4
2.04539e4
2.042166e4
2.093382e4
2.097139e4
2.103166e4
2.117603e4
2.110585e4
2.11664e4
2.121446e4
2.131296e4
2.14702e4
2.149795e4
2.141537e4
2.151473e4
2.170506e4
2.164432e4
2.165767e4
2.158825e4
2.14353e4
2.147297e4
2.155879e4
2.202666e4
2.162757e4
2.156666e4
2.204018e4
2.236772e4
2.241085e4
2.258611e4
2.278465e4
2.291299e4
2.29222e4
2.321659e4
2.291954e4
2.352408e4
2.351069e4
2.386843e4
2.393835e4
2.389522e4
2.38861e4
2.409779e4
2.402461e4
2.400637e4
2.307241e4
2.288986e4
2.327483e4
2.368089e4
2.400903e4
2.391856e4
2.420755e4
2.458923e4
2.460822e4
2.453585e4
2.436319e4
2.465144e4
2.472903e4
2.429898e4
2.407788e4
2.34196e4
2.375401e4
2.415671e4
2.458277e4
2.458087e4
2.453975e4
2.443365e4
2.477239e4
2.499278e4
2.490263e4
2.50494e4
2.536611e4
2.52713e4
2.552389e4
2.537988e4
2.573896e4
2.589095e4
2.589427e4
2.575644e4
2.573886e4
2.592942e4
2.575055e4
2.528812e4
2.464035e4
2.479491e4
2.489275e4
2.503135e4
2.504983e4
2.450941e4
2.41764e4
2.425238e4
2.463646e4
2.446548e4
2.387086e4
2.381609e4
2.347242e4
2.37559e4
2.410299e4
2.411801e4
2.393153e4
2.396976e4
2.400361e4
2.398345e4
2.332864e4
2.307836e4
2.270274e4
2.303652e4
2.394294e4
2.410498e4
2.438582e4
2.442712e4
2.451037e4
2.448811e4
2.448382e4
2.41726e4
2.429715e4
2.465823e4
2.480095e4
2.51197e4
2.528297e4
2.556023e4
2.557574e4
2.549401e4
2.537888e4
2.534434e4
2.523159e4
2.539657e4
2.555918e4
2.575433e4
2.564339e4
2.587574e4
2.596878e4
2.597496e4
2.602922e4
2.611842e4
2.59466e4
2.564988e4
2.574403e4
2.500409e4
2.520409e4
2.493793e4
2.479524e4
2.482827e4
2.495402e4
2.496773e4
2.485531e4
2.484484e4
2.491242e4
2.486606e4
2.494488e4
2.509586e4
2.583734e4
2.5998e4
2.601088e4
2.572174e4
2.586245e4
2.601833e4
2.608897e4
2.595227e4
2.628675e4
2.633877e4
2.628465e4
2.640063e4
2.664643e4
2.642822e4
2.636674e4
2.574656e4
2.191008e4
2.39474e4
2.440445e4
2.320122e4
2.220256e4
2.283496e4
2.257753e4
2.203389e4
2.276504e4
2.33586e4
2.306053e4
2.262965e4
2.279502e4
2.241837e4
2.168646e4
2.103676e4
2.15465e4
2.244825e4
2.261543e4
2.234428e4
2.273449e4
2.26688e4
2.270556e4
2.285602e4
2.321969e4
2.328218e4
2.326862e4
2.268678e4
2.283289e4
2.291549e4
2.280816e4
2.260275e4
2.258652e4
2.294834e4
2.28857e4
2.328084e4
2.303581e4
2.292628e4
2.284673e4
2.281942e4
2.289983e4
2.282697e4
2.295684e4
2.274102e4
2.269385e4
2.254337e4
2.212094e4
2.1564e4
2.121704e4
2.157528e4
2.27905e4
2.279213e4
2.287256e4
2.257843e4
2.262505e4
2.232499e4
2.260365e4
2.29102e4
2.289817e4
2.284314e4
2.271026e4
2.287658e4
2.33184e4
2.349876e4
2.333591e4
2.358725e4
2.362232e4
2.373232e4
2.367221e4
2.359537e4
2.37091e4
2.36508e4
2.37716e4
2.366227e4
2.377188e4
2.398194e4
2.420747e4
2.434566e4
2.442995e4
2.467536e4
2.477341e4
2.484671e4
2.494945e4
2.496865e4
2.510066e4
2.516518e4
2.524281e4
2.54359e4
2.568282e4
2.559631e4
2.561562e4
2.561658e4
2.546573e4
2.560539e4
2.561782e4
2.554373e4
2.543351e4
2.547567e4
2.570443e4
2.587229e4
2.596626e4
2.584275e4
2.589523e4
2.578128e4
2.562671e4
2.562271e4
2.595309e4
2.632007e4
2.626026e4
2.610422e4
2.633529e4
2.631535e4
2.651117e4
2.676922e4
2.674889e4
2.692487e4
2.693084e4
2.698555e4
2.711135e4
2.689357e4
2.667145e4
2.6657e4
2.686409e4
2.682816e4
2.683712e4
2.721345e4
2.724677e4
2.719197e4
2.743412e4
2.766972e4
2.753439e4
2.72643e4
2.741225e4
2.716105e4
2.721258e4
2.746831e4
2.775987e4
2.781998e4
2.776758e4
2.737324e4
2.739385e4
2.724976e4
2.731266e4
2.744365e4
2.742824e4
2.729049e4
2.72231e4
2.74167e4
2.770391e4
2.786936e4
2.782154e4
2.799624e4
2.796732e4
2.791265e4
2.807202e4
2.792036e4
2.803654e4
2.80618e4
2.809352e4
2.814732e4
2.834246e4
2.813903e4
2.792557e4
2.786078e4
2.773293e4
2.775039e4
2.743501e4
2.739809e4
2.760733e4
2.77694e4
2.750353e4
2.736039e4
2.757717e4
2.77666e4
2.772813e4
2.791708e4
2.798599e4
2.809984e4
2.80201e4
2.808408e4
2.791379e4
2.766212e4
2.714903e4
2.755398e4
2.767614e4
2.728501e4
2.718353e4
2.730376e4
2.773857e4
2.779609e4
2.791163e4
2.832631e4
2.836633e4
2.834845e4
2.829266e4
2.842338e4
2.825312e4
2.817036e4
2.755487e4
2.778498e4
2.783351e4
2.790129e4
2.789655e4
2.817886e4
2.812936e4
2.820942e4
2.807918e4
2.791995e4
2.779967e4
2.787044e4
2.756541e4
2.73791e4
2.751165e4
2.736595e4
2.693426e4
2.71165e4
2.734158e4
2.732051e4
2.750401e4
2.774011e4
2.76471e4
2.775674e4
2.779416e4
2.780567e4
2.786638e4
2.7901e4
2.754858e4
2.771266e4
2.742831e4
2.733375e4
2.749956e4
2.775201e4
2.770013e4
2.792367e4
2.754553e4
2.750102e4
2.740549e4
2.717234e4
2.725827e4
2.74696e4
2.740937e4
2.72733e4
2.730657e4
2.726874e4
2.714198e4
2.729367e4
2.739055e4
2.740142e4
2.728154e4
2.742149e4
2.76206e4
2.772292e4
2.774134e4
2.798254e4
2.801367e4
2.798526e4
2.795325e4
2.786636e4
2.800727e4
2.821278e4
2.816642e4
2.848957e4
2.85209e4
2.882941e4
2.899612e4
2.907681e4
2.91802e4
2.928426e4
2.943012e4
2.934003e4
2.940665e4
2.898332e4
2.93183e4
2.95789e4
2.954146e4
2.953225e4
2.961468e4
2.966938e4
3.005082e4
2.97589e4
2.979342e4
2.967229e4
2.959781e4
2.975473e4
2.970575e4
2.953671e4
2.947008e4
2.956794e4
2.969819e4
2.977461e4
2.968626e4
2.986801e4
3.005093e4
3.0159e4
3.024366e4
3.018379e4
3.020954e4
3.067839e4
3.100651e4
3.114345e4
3.114345e4
3.129838e4
3.122752e4
3.135455e4
3.13114e4
3.117038e4
3.133288e4
3.155768e4
3.156779e4
3.151181e4
3.164613e4
3.15675e4
3.15813e4
3.136068e4
3.14983e4
3.168578e4
3.182875e4
3.188065e4
3.206512e4
3.207843e4
3.213199e4
3.198532e4
3.198289e4
3.214948e4
3.208358e4
3.217339e4
3.217708e4
3.198008e4
3.231193e4
3.245249e4
3.228577e4
3.19856e4
3.19643e4
3.207373e4
3.20001e4
3.187686e4
3.193794e4
3.183766e4
3.165645e4
3.170178e4
3.155296e4
3.172435e4
3.210048e4
3.209824e4
3.202101e4
3.16548e4
3.144324e4
3.158866e4
3.156852e4
3.15124e4
3.230636e4
3.273728e4
3.282613e4
3.283868e4
3.304207e4
3.331225e4
3.336079e4
3.299578e4
3.318505e4
3.299902e4
3.324958e4
3.325645e4
3.306394e4
3.315044e4
3.330833e4
3.332166e4
3.336383e4
3.318515e4
3.302981e4
3.280592e4
3.324478e4
3.343493e4
3.350083e4
3.371335e4
3.379317e4
3.395499e4
3.413524e4
3.403187e4
3.399235e4
3.408149e4
3.386633e4
3.371629e4
3.392645e4
3.399245e4
3.385633e4
3.400196e4
3.406786e4
3.381661e4
3.385182e4
3.400539e4
3.419162e4
3.416083e4
3.407689e4
3.426675e4
3.398135e4
3.366742e4
3.345708e4
3.345201e4
3.362689e4
3.371829e4
3.363998e4
3.339801e4
3.321355e4
3.340299e4
3.291309e4
3.305517e4
3.301318e4
3.323347e4
3.334528e4
3.332497e4
3.353071e4
3.362582e4
3.346921e4
3.32456e4
3.295631e4
3.294869e4
3.323642e4
3.319038e4
3.330971e4
3.342348e4
3.370397e4
3.367602e4
3.374677e4
3.370152e4
3.363116e4
3.357477e4
3.345622e4
3.334373e4
3.355717e4
3.366487e4
3.389943e4
3.409333e4
3.45389e4
3.451583e4
3.478528e4
3.470563e4
3.495387e4
3.489846e4
3.489934e4
3.477981e4
3.474199e4
3.463038e4
3.475948e4
3.485927e4
3.47198e4
3.471296e4
3.467162e4
3.481069e4
3.508415e4
3.509011e4
3.506314e4
3.514083e4
3.511435e4
3.489328e4
3.478655e4
3.473993e4
3.460741e4
3.468765e4
3.447166e4
3.44312e4
3.434822e4
3.448378e4
3.444195e4
3.427131e4
3.415256e4
3.411581e4
3.411366e4
3.433288e4
3.428694e4
3.440188e4
3.447254e4
3.447107e4
3.447058e4
3.474502e4
3.477179e4
3.496071e4
3.544482e4
3.537057e4
3.568998e4
3.563676e4
3.562297e4
3.536637e4
3.53828e4
3.552299e4
3.520935e4
3.537635e4
3.524007e4
3.479505e4
3.511602e4
3.446869e4
3.499608e4
3.510756e4
3.537422e4
3.548638e4
3.558552e4
3.552655e4
3.54424e4
3.567849e4
3.552729e4
3.541744e4
3.554944e4
3.556443e4
3.549486e4
3.5434e4
3.527046e4
3.559559e4
3.565742e4
3.56632e4
3.575012e4
3.576864e4
3.585223e4
3.587634e4
3.596374e4
3.589358e4
3.605987e4
3.628692e4
3.648447e4
3.688153e4
3.69853e4
3.702146e4
3.726879e4
3.713268e4
3.730387e4
3.749417e4
3.765429e4
3.785811e4
3.772406e4
3.775267e4
3.780353e4
3.806242e4
3.81807e4
3.827104e4
3.858618e4
3.84391e4
3.8512e4
3.821548e4
3.804037e4
3.842362e4
3.868131e4
3.880163e4
3.887694e4
3.891587e4
3.871288e4
3.827476e4
3.829496e4
3.795146e4
3.769651e4
3.817013e4
3.751677e4
3.685036e4
3.682114e4
3.672946e4
3.683654e4
3.725701e4
3.737802e4
3.677898e4
3.696911e4
3.687407e4
3.71737e4
3.721567e4
3.718895e4
3.720642e4
3.765015e4
3.763141e4
3.766683e4
3.730187e4
3.751624e4
3.728814e4
3.710703e4
3.715589e4
3.747199e4
3.746032e4
3.72226e4
3.689552e4
3.573433e4
3.582684e4
3.489097e4
3.332187e4
3.389795e4
3.459199e4
3.382958e4
3.405756e4
3.38452e4
3.379108e4
3.336234e4
3.369089e4
3.399312e4
3.336823e4
3.262057e4
3.235213e4
3.267164e4
3.261644e4
3.126324e4
3.080719e4
2.984334e4
3.037216e4
3.184049e4
3.182596e4
3.126357e4
3.102616e4
2.998045e4
2.800207e4
2.875972e4
2.844294e4
2.824906e4
2.927878e4
3.039793e4
2.962468e4
2.944028e4
2.96232e4
2.921392e4
2.846318e4
2.84616e4
2.924906e4
2.994541e4
2.983544e4
2.967907e4
2.950138e4
2.956436e4
2.942458e4
2.95848e4
2.968983e4
3.017364e4
3.095627e4
3.097058e4
3.094561e4
3.098026e4
3.151214e4
3.204265e4
3.199704e4
3.196762e4
3.20616e4
3.201372e4
3.176505e4
3.19383e4
3.217651e4
3.231175e4
3.279388e4
3.319161e4
3.281767e4
3.292626e4
3.31308e4
3.289112e4
3.292537e4
3.292162e4
3.29535e4
3.31925e4
3.299329e4
3.254018e4
3.232231e4
3.237177e4
3.266811e4
3.25384e4
3.23768e4
3.204038e4
3.208776e4
3.208727e4
3.169457e4
3.112419e4
3.157177e4
3.231275e4
3.210619e4
3.194024e4
3.216023e4
3.24146e4
3.244592e4
3.235167e4
3.244512e4
3.253828e4
3.215243e4
3.229418e4
3.257532e4
3.264437e4
3.302173e4
3.317228e4
3.304811e4
3.305562e4
3.242152e4
3.189479e4
3.170246e4
3.170127e4
3.136975e4
3.086348e4
3.044295e4
3.103566e4
3.083799e4
3.024518e4
2.951576e4
2.859953e4
2.765307e4
2.850914e4
2.761573e4
2.732955e4
2.617643e4
2.667253e4
2.811212e4
2.754944e4
2.678672e4
2.649047e4
2.629784e4
2.521091e4
2.373763e4
2.416576e4
2.514176e4
2.571076e4
2.489479e4
2.566996e4
2.597837e4
2.542043e4
2.490764e4
2.407834e4
2.381191e4
2.396207e4
2.50809e4
2.460466e4
2.521614e4
2.507508e4
2.489746e4
2.43656e4
2.388482e4
2.372617e4
2.360298e4
2.377783e4
2.335932e4
2.225062e4
2.177191e4
2.09835e4
2.022186e4
2.289841e4
2.284939e4
2.227819e4
2.282765e4
2.363e4
2.349511e4
2.258563e4
2.239016e4
2.31092e4
2.36061e4
2.385936e4
2.436708e4
2.448149e4
2.507086e4
2.52983e4
2.487688e4
2.535263e4
2.500564e4
2.532931e4
2.52424e4
2.51941e4
2.429516e4
2.419499e4
2.438533e4
2.396575e4
2.350025e4
2.296981e4
2.29318e4
2.397367e4
2.393744e4
2.348748e4
2.317163e4
2.351816e4
2.320548e4
2.281699e4
2.340028e4
2.376286e4
2.362351e4
2.305388e4
2.27126e4
2.245463e4
2.272599e4
2.186261e4
2.219372e4
2.25531e4
2.352249e4
2.378467e4
2.395697e4
2.399941e4
2.464297e4
2.43495e4
2.408791e4
2.442402e4
2.487678e4
2.452494e4
2.41196e4
2.376788e4
2.388756e4
2.39407e4
2.384871e4
2.406918e4
2.373657e4
2.289784e4
2.296927e4
2.304736e4
2.324102e4
2.321323e4
2.24427e4
2.344681e4
2.38083e4
2.335219e4
2.325365e4
2.30501e4
2.326901e4
2.357325e4
2.356944e4
2.346012e4
2.340961e4
2.329314e4
2.31567e4
2.328736e4
2.382157e4
2.395204e4
2.410443e4
2.429608e4
2.493501e4
2.513947e4
2.535637e4
2.534374e4
2.623001e4
2.616698e4
2.619879e4
2.602437e4
2.590281e4
2.646276e4
2.628296e4
2.609425e4
2.640922e4
2.588157e4
2.597602e4
2.591348e4
2.638299e4
2.639796e4
2.660752e4
2.666937e4
2.672742e4
2.641832e4
2.654233e4
2.68431e4
2.714691e4
2.700666e4
2.644935e4
2.661319e4
2.664579e4
2.633938e4
2.610465e4
2.620692e4
2.629204e4
2.60074e4
2.6252e4
2.678006e4
2.668981e4
2.676733e4
2.660765e4
2.631739e4
2.626886e4
2.642519e4
2.65825e4
2.669553e4
2.68133e4
2.698037e4
2.67989e4
2.654197e4
2.623701e4
2.649157e4
2.633021e4
2.603886e4
2.612368e4
2.611125e4
2.6489e4
2.647786e4
2.634214e4
2.630979e4
2.64385e4
2.627429e4
2.60932e4
2.603008e4
2.582247e4
2.552027e4
2.570194e4
2.552303e4
2.548121e4
2.539866e4
2.564365e4
2.552914e4
2.542588e4
2.539067e4
2.549541e4
2.56474e4
2.578962e4
2.591261e4
2.555686e4
2.528957e4
2.498412e4
2.503511e4
2.459838e4
2.466259e4
2.448269e4
2.480817e4
2.509389e4
2.494309e4
2.468547e4
2.399675e4
2.408226e4
2.427508e4
2.376546e4
2.390742e4
2.376638e4
2.354303e4
2.329096e4
2.410876e4
2.399576e4
2.337347e4
2.313561e4
2.289834e4
2.217617e4
2.260896e4
2.31213e4
2.293792e4
2.313778e4
2.345904e4
2.337515e4
2.30607e4
2.290871e4
2.286636e4
2.270529e4
2.275898e4
2.329747e4
2.333271e4
2.351907e4
2.344358e4
2.387263e4
2.412075e4
2.407273e4
2.402797e4
2.383325e4
2.346496e4
2.369102e4
2.348246e4
2.343462e4
2.298567e4
2.2872e4
2.33933e4
2.301868e4
2.281437e4
2.145676e4
2.168706e4
2.20516e4
2.251577e4
2.206534e4
2.159227e4
2.16413e4
2.162163e4
2.200217e4
2.233587e4
2.246901e4
2.24698e4
2.240269e4
2.249965e4
2.26926e4
2.257398e4
2.241158e4
2.250479e4
2.25302e4
2.313443e4
2.344361e4
2.331778e4
2.333231e4
2.319274e4
2.33337e4
2.357742e4
2.396808e4
2.396947e4
2.391644e4
2.437701e4
2.437511e4
2.471144e4
2.45969e4
2.433083e4
2.415562e4
2.448526e4
2.415772e4
2.386067e4
2.430765e4
2.433467e4
2.443985e4
2.489482e4
2.501681e4
2.495466e4
2.479994e4
2.494926e4
2.490643e4
2.490172e4
2.514061e4
2.498118e4
2.522228e4
2.504424e4
2.495086e4
2.47502e4
2.444676e4
2.448649e4
2.423299e4
2.466773e4
2.441623e4
2.417654e4
2.409918e4
2.340012e4
2.332686e4
2.319986e4
2.317784e4
2.311739e4
2.286869e4
2.311209e4
2.297328e4
2.278042e4
2.268735e4
2.199229e4
2.216683e4
2.266944e4
2.245917e4
2.244506e4
2.235288e4
2.195306e4
2.15029e4
2.171257e4
2.27549e4
2.283667e4
2.273629e4
2.26299e4
2.199119e4
2.177712e4
2.166453e4
2.246117e4
2.255507e4
2.243732e4
2.298377e4
2.380118e4
2.356639e4
2.2715e4
2.311364e4
2.23819e4
2.169686e4
2.177513e4
2.161219e4
2.132137e4
2.091382e4
2.08583e4
2.153412e4
2.158072e4
2.107215e4
2.100711e4
2.139052e4
2.136226e4
2.155767e4
2.202305e4
2.213959e4
2.19996e4
2.193637e4
2.210492e4
2.210712e4
2.181952e4
2.154164e4
2.139102e4
2.088386e4
2.132498e4
2.087203e4
2.06183e4
2.077192e4
2.129181e4
2.097324e4
2.102555e4
2.136477e4
2.13337e4
2.133881e4
2.148782e4
2.105171e4
2.110542e4
2.086442e4
2.099299e4
2.079768e4
2.085459e4
2.059214e4
2.056188e4
2.045606e4
1.983716e4
1.991763e4
1.976431e4
2.018509e4
2.02396e4
1.989157e4
2.022678e4
1.988549e4
1.963699e4
1.966931e4
1.934595e4
1.858179e4
1.828603e4
1.855971e4
1.843637e4
1.779155e4
1.717553e4
1.659815e4
1.785066e4
1.723665e4
1.743958e4
1.794801e4
1.795976e4
1.758069e4
1.707136e4
1.678733e4
1.683912e4
1.740205e4
1.754245e4
1.745052e4
1.75274e4
1.739071e4
1.730339e4
1.787866e4
1.841088e4
1.837595e4
1.860809e4
1.850853e4
1.876857e4
1.88046e4
1.807427e4
1.84431e4
1.875411e4
1.867493e4
1.869129e4
1.8221e4
1.8555e4
1.820464e4
1.782256e4
1.793125e4
1.834775e4
1.800411e4
1.812555e4
1.818868e4
1.796407e4
1.779004e4
1.765506e4
1.784504e4
1.774287e4
1.770905e4
1.738368e4
1.695323e4
1.695353e4
1.64458e4
1.604556e4
1.651987e4
1.592122e4
1.610699e4
1.585367e4
1.614372e4
1.581273e4
1.574127e4
1.595173e4
1.632507e4
1.675763e4
1.671778e4
1.665707e4
1.645955e4
1.660026e4
1.684866e4
1.678372e4
1.720173e4
1.706463e4
1.711692e4
1.698766e4
1.654807e4
1.588448e4
1.600241e4
1.554195e4
1.603994e4
1.549779e4
1.537334e4
1.542664e4
1.509595e4
1.55556e4
1.591028e4
1.570945e4
1.569259e4
1.598364e4
1.592644e4
1.551827e4
1.506634e4
1.482256e4
1.477379e4
1.476817e4
1.482025e4
1.492955e4
1.430941e4
1.465074e4
1.526776e4
1.621688e4
1.662796e4
1.638077e4
1.654165e4
1.7555e4
1.797079e4
1.806112e4
1.774006e4
1.758772e4
1.838649e4
1.85553e4
1.844018e4
1.828242e4
1.887555e4
1.890847e4
1.810769e4
1.84714e4
1.79447e4
1.811652e4
1.81668e4
1.806624e4
1.828272e4
1.860995e4
1.839476e4
1.797261e4
1.774809e4
1.739908e4
1.736991e4
1.732407e4
1.71015e4
1.72681e4
1.711174e4
1.733551e4
1.705978e4
1.730201e4
1.749067e4
1.734403e4
1.762849e4
1.736981e4
1.690381e4
1.698766e4
1.714152e4
1.701304e4
1.711765e4
1.701133e4
1.718526e4
1.706841e4
1.693771e4
1.67674e4
1.685336e4
1.70652e4
1.703159e4
1.686981e4
1.641705e4
1.643711e4
1.631815e4
1.637693e4
1.633079e4
1.616299e4
1.599348e4
1.677884e4
1.687131e4
1.70336e4
1.709609e4
1.730201e4
1.747904e4
1.747061e4
1.768365e4
1.731304e4
1.739368e4
1.726008e4
1.729569e4
1.720712e4
1.728185e4
1.740622e4
1.75013e4
1.744102e4
1.728997e4
1.748074e4
1.726871e4
1.743791e4
1.768074e4
1.764544e4
1.769067e4
1.764885e4
1.755704e4
1.718862e4
1.728564e4
1.692495e4
1.699408e4
1.684258e4
1.678288e4
1.678098e4
1.663469e4
1.658955e4
1.668105e4
1.651791e4
1.65156e4
1.661724e4
1.679864e4
1.651018e4
1.653868e4
1.633681e4
1.628745e4
1.649263e4
1.650968e4
1.706341e4
1.702378e4
1.713364e4
1.718631e4
1.722203e4
1.719063e4
1.73329e4
1.728173e4
1.702227e4
1.70899e4
1.685151e4
1.711799e4
1.691632e4
1.700963e4
1.698214e4
1.701003e4
1.682061e4
1.686315e4
1.679894e4
1.690739e4
1.695335e4
1.68796e4
1.686425e4
1.685392e4
1.675961e4
1.68177e4
1.768647e4
1.78483e4
1.785863e4
1.790479e4
1.803752e4
1.808618e4
1.79683e4
1.817337e4
1.87279e4
1.853717e4
1.878439e4
1.849162e4
1.845069e4
1.876492e4
1.87887e4
1.904838e4
1.896316e4
1.859145e4
1.909909e4
1.944694e4
1.975946e4
1.94868e4
1.982923e4
1.996727e4
1.989218e4
1.988214e4
2.074029e4
2.053338e4
2.067584e4
2.029786e4
2.011234e4
1.982843e4
1.977301e4
1.959131e4
1.970415e4
1.962363e4
2.020671e4
2.045457e4
2.091918e4
2.062203e4
2.081136e4
2.105471e4
2.094037e4
2.06152e4
2.053278e4
2.047415e4
2.056551e4
2.022939e4
2.038079e4
2.033039e4
2.055747e4
2.047616e4
2.063176e4
2.089599e4
2.085263e4
2.084369e4
2.055235e4
2.059141e4
2.06917e4
2.1076e4
2.088224e4
2.084419e4
2.057524e4
2.049332e4
2.050095e4
2.039735e4
2.004588e4
1.990242e4
1.992551e4
1.980454e4
1.921243e4
1.95383e4
1.949252e4
1.968507e4
1.965957e4
1.988676e4
1.954342e4
1.959e4
1.992461e4
1.962146e4
1.962306e4
1.982978e4
1.972067e4
1.968867e4
1.987739e4
1.998e4
2.018042e4
2.013911e4
2.015802e4
2.033153e4
2.015092e4
2.0038e4
2.008091e4
2.011581e4
1.973457e4
1.982208e4
1.989139e4
1.982958e4
2.045685e4
2.038014e4
2.034353e4
2.035764e4
2.049755e4
2.042564e4
2.035794e4
2.049305e4
2.049375e4
2.073257e4
2.076528e4
2.074517e4
2.090149e4
2.084198e4
2.077318e4
2.068747e4
2.060726e4
2.041414e4
2.043184e4
2.052145e4
2.059176e4
2.079168e4
2.091269e4
2.10266e4
2.09533e4
2.09832e4
2.111621e4
2.106081e4
2.09621e4
2.091819e4
2.082558e4
2.081798e4
2.114811e4
2.094779e4
2.050215e4
2.039104e4
2.026603e4
2.046665e4
2.017462e4
2.030753e4
2.009411e4
2.017272e4
2.007741e4
2.010571e4
2.028313e4
2.026443e4
2.032193e4
2.050025e4
2.026563e4
2.037864e4
2.013731e4
2.00384e4
2.008281e4
2.017442e4
2.007221e4
2.006991e4
2.017342e4
2.017942e4
2.026483e4
2.030933e4
2.00236e4
1.983878e4
1.947945e4
1.970297e4
1.943824e4
1.938124e4
1.894979e4
1.859046e4
1.862516e4
1.812571e4
1.812171e4
1.815852e4
1.849355e4
1.807461e4
1.824612e4
1.810871e4
1.816632e4
1.794119e4
1.738484e4
1.706711e4
1.722292e4
1.672637e4
1.607871e4
1.640654e4
1.712531e4
1.745875e4
1.745935e4
1.684038e4
1.690349e4
1.650795e4
1.706191e4
1.725743e4
1.732733e4
1.730873e4
1.748915e4
1.778928e4
1.805191e4
1.740424e4
1.731543e4
1.744574e4
1.714111e4
1.681988e4
1.713121e4
1.727203e4
1.741724e4
1.736974e4
1.778348e4
1.788199e4
1.812401e4
1.844344e4
1.848525e4
1.879388e4
1.857726e4
1.89737e4
1.872537e4
1.851455e4
1.90394e4
1.918392e4
1.930743e4
1.835324e4
1.864836e4
1.913821e4
1.889179e4
1.875788e4
2.022912e4
2.041634e4
2.025003e4
2.017482e4
2.030143e4
2.00144e4
2.025123e4
1.984138e4
1.99907e4
1.945925e4
1.89746e4
1.905211e4
1.893139e4
1.89596e4
1.939394e4
1.934263e4
1.934183e4
1.976548e4
1.980338e4
1.99972e4
2.021662e4
1.974477e4
1.960586e4
1.9966e4
1.981188e4
1.989839e4
1.983918e4
2.009071e4
2.011531e4
2.052615e4
2.050885e4
2.067777e4
2.059216e4
2.046945e4
2.025353e4
1.99621e4
2.00379e4
1.983648e4
1.994179e4
1.970974e4
1.955991e4
1.911192e4
1.927716e4
1.912222e4
1.956321e4
1.969674e4
1.989098e4
1.993499e4
1.989808e4
1.964833e4
2.006041e4
1.99872e4
2.016463e4
2.027736e4
2.019234e4
1.988218e4
1.979936e4
1.996439e4
1.970914e4
1.962893e4
1.972915e4
1.972525e4
1.957021e4
1.986247e4
1.978696e4
1.991778e4
2.015013e4
2.022424e4
2.027075e4
2.018844e4
2.013353e4
2.015273e4
2.022134e4
2.034217e4
2.056871e4
2.062212e4
2.066363e4
2.04958e4
2.077716e4
2.083897e4
2.097359e4
2.105311e4
2.1009e4
2.095419e4
2.072665e4
2.104271e4
2.126195e4
2.140278e4
2.139518e4
2.155281e4
2.135397e4
2.128296e4
2.136747e4
2.15033e4
2.115203e4
2.081316e4
2.058132e4
2.104021e4
2.076675e4
2.030096e4
2.063923e4
2.0481e4
2.064393e4
2.054341e4
2.063193e4
2.083437e4
2.062903e4
2.062002e4
2.052651e4
2.047309e4
2.040048e4
2.054041e4
2.071804e4
2.077015e4
2.071764e4
2.077516e4
2.078076e4
2.062292e4
2.046289e4
2.029766e4
2.034537e4
2.013723e4
2.024785e4
2.044939e4
2.027135e4
2.066013e4
2.063273e4
2.067684e4
2.05217e4
2.063583e4
2.059022e4
2.077025e4
2.082136e4
2.066383e4
2.062633e4
2.078636e4
2.082456e4
2.086277e4
2.05127e4
2.039458e4
2.038078e4
2.05116e4
2.044329e4
2.047149e4
2.060042e4
2.059212e4
2.062853e4
2.064293e4
2.065383e4
2.040918e4
2.039398e4
2.00238e4
1.991778e4
1.989788e4
1.991728e4
2.004611e4
1.991938e4
1.979626e4
1.955411e4
1.983727e4
1.988538e4
1.983367e4
1.981436e4
1.946889e4
1.95076e4
1.961512e4
1.956381e4
1.965003e4
1.956861e4
1.975155e4
1.965523e4
1.974475e4
1.982146e4
2.008972e4
2.014883e4
1.996929e4
1.995829e4
1.99924e4
1.986887e4
1.99919e4
1.989908e4
1.985237e4
1.973215e4
1.974635e4
1.979636e4
1.980516e4
1.99896e4
1.991648e4
1.975065e4
1.981156e4
1.961922e4
1.960902e4
1.942388e4
1.926485e4
1.928436e4
1.926145e4
1.939168e4
1.930666e4
1.933657e4
1.930256e4
1.912172e4
1.896299e4
1.870124e4
1.866693e4
1.881136e4
1.892649e4
1.907562e4
1.90136e4
1.89983e4
1.930566e4
1.934047e4
1.917423e4
1.918004e4
1.89783e4
1.89751e4
1.887548e4
1.893149e4
1.912112e4
1.916343e4
1.927085e4
1.940698e4
1.934067e4
1.963353e4
1.972675e4
1.971136e4
1.966553e4
1.975298e4
1.972306e4
1.968404e4
1.961611e4
1.951946e4
1.944492e4
1.950145e4
1.954847e4
1.941001e4
1.933117e4
1.924132e4
1.922331e4
1.907574e4
1.884022e4
1.778549e4
1.806073e4
1.815948e4
1.807084e4
1.810435e4
1.875288e4
1.864982e4
1.873947e4
1.86043e4
1.853897e4
1.866723e4
1.850055e4
1.829025e4
1.809955e4
1.829135e4
1.831386e4
1.813847e4
1.7991e4
1.778059e4
1.802051e4
1.795648e4
1.809625e4
1.810665e4
1.783002e4
1.747294e4
1.68087e4
1.705343e4
1.661871e4
1.696318e4
1.703962e4
1.704072e4
1.695528e4
1.662131e4
1.676308e4
1.635838e4
1.647764e4
1.624582e4
1.666683e4
1.635568e4
1.625123e4
1.612996e4
1.590485e4
1.581341e4
1.574977e4
1.609625e4
1.668173e4
1.646073e4
1.651222e4
1.613995e4
1.538129e4
1.563053e4
1.588249e4
1.581587e4
1.57195e4
1.616309e4
1.626888e4
1.634492e4
1.643879e4
1.604789e4
1.630415e4
1.622511e4
1.637608e4
1.664306e4
1.696824e4
1.680405e4
1.691054e4
1.682649e4
1.688399e4
1.680675e4
1.681146e4
1.708866e4
1.710369e4
1.695822e4
1.682649e4
1.646173e4
1.642076e4
1.66097e4
1.63889e4
1.647135e4
1.631256e4
1.614085e4
1.578912e4
1.591615e4
1.597075e4
1.557944e4
1.569425e4
1.557403e4
1.576297e4
1.543679e4
1.559457e4
1.584913e4
1.589732e4
1.566099e4
1.567962e4
1.54423e4
1.504418e4
1.481346e4
1.459968e4
1.466049e4
1.486726e4
1.470317e4
1.470006e4
1.46657e4
1.495121e4
1.492637e4
1.526518e4
1.514536e4
1.475905e4
1.461807e4
1.450717e4
1.45174e4
1.448541e4
1.475574e4
1.483044e4
1.525689e4
1.621308e4
1.624266e4
1.658819e4
1.660574e4
1.650567e4
1.65177e4
1.684247e4
1.657435e4
1.642244e4
1.645342e4
1.658909e4
1.65915e4
1.61484e4
1.638725e4
1.662519e4
1.664945e4
1.667753e4
1.635857e4
1.672075e4
1.689371e4
1.67412e4
1.661546e4
1.683897e4
1.678933e4
1.672897e4
1.679234e4
1.691657e4
1.745272e4
1.815873e4
1.81497e4
1.803249e4
1.787105e4
1.787777e4
1.773198e4
1.792199e4
1.777068e4
1.784729e4
1.813516e4
1.798386e4
1.811722e4
1.812073e4
1.774852e4
1.779404e4
1.762038e4
1.762118e4
1.827955e4
1.848611e4
1.847217e4
1.861426e4
1.875855e4
1.831916e4
1.847438e4
1.819864e4
1.803479e4
1.771393e4
1.756643e4
1.792198e4
1.826243e4
1.802286e4
1.791306e4
1.773984e4
1.814299e4
1.814508e4
1.822041e4
1.850628e4
1.817627e4
1.789119e4
1.79714e4
1.788083e4
1.801644e4
1.79166e4
1.789597e4
1.795536e4
1.815733e4
1.815624e4
1.801425e4
1.797081e4
1.772668e4
1.733719e4
1.750917e4
1.765464e4
1.747449e4
1.80288e4
1.803697e4
1.802122e4
1.786329e4
1.782104e4
1.784356e4
1.778946e4
1.780251e4
1.768274e4
1.793952e4
1.815116e4
1.838382e4
1.838432e4
1.823984e4
1.821523e4
1.854314e4
1.868842e4
1.853398e4
1.874442e4
1.88331e4
1.889737e4
1.887953e4
1.906786e4
1.941232e4
1.928697e4
1.922678e4
1.931277e4
1.928348e4
1.94993e4
1.934655e4
1.931108e4
1.914049e4
1.944859e4
1.965325e4
1.974442e4
1.977541e4
1.990472e4
2.001176e4
1.987313e4
1.986815e4
2.0618e4
2.066903e4
2.056358e4
2.065208e4
2.061232e4
2.037792e4
2.028742e4
2.056707e4
2.057026e4
2.037004e4
2.036576e4
2.019653e4
2.008092e4
2.031274e4
2.041469e4
2.066384e4
2.05892e4
2.072244e4
2.081274e4
2.093512e4
2.090403e4
2.065338e4
2.075115e4
2.094349e4
2.11183e4
2.093482e4
2.078423e4
2.094359e4
2.088619e4
2.080277e4
2.072125e4
2.065567e4
2.037223e4
2.034094e4
2.030038e4
2.048027e4
2.00004e4
1.991997e4
2.012537e4
2.016863e4
2.006388e4
2.018387e4
2.024118e4
1.995715e4
2.015587e4
1.979629e4
1.995027e4
1.97347e4
1.992366e4
2.019085e4
2.028513e4
2.04426e4
2.072753e4
2.070092e4
2.091544e4
2.101477e4
2.132998e4
2.129582e4
2.140685e4
2.156039e4
2.160008e4
2.146473e4
2.147116e4
2.169584e4
2.142424e4
2.174417e4
2.17917e4
2.169443e4
2.166047e4
2.188304e4
2.186817e4
2.181622e4
2.18125e4
2.188384e4
2.212389e4
2.211988e4
2.228205e4
2.22301e4
2.223503e4
2.20413e4
2.181501e4
2.166238e4
2.149528e4
2.17286e4
2.141188e4
2.142012e4
2.117182e4
2.130105e4
2.205597e4
2.214721e4
2.19166e4
2.1979e4
2.209174e4
2.1958e4
2.172408e4
2.179843e4
2.169976e4
2.194453e4
2.20215e4
2.188635e4
2.195619e4
2.158852e4
2.185812e4
2.188143e4
2.180446e4
2.175181e4
2.171915e4
2.181762e4
2.21048e4
2.20824e4
2.228939e4
2.224538e4
2.23324e4
2.236736e4
2.24373e4
2.253065e4
2.26032e4
2.259717e4
2.26668e4
2.250161e4
2.253075e4
2.245549e4
2.234797e4
2.237902e4
2.229291e4
2.223242e4
2.192494e4
2.191982e4
2.177894e4
2.189258e4
2.165645e4
2.175342e4
2.140635e4
2.141288e4
2.156642e4
2.147629e4
2.100563e4
2.116369e4
2.063103e4
2.088384e4
2.11249e4
2.096754e4
2.088033e4
2.069283e4
2.098483e4
2.094041e4
2.107747e4
2.074488e4
2.047759e4
2.073131e4
2.055105e4
2.06666e4
2.086495e4
2.098111e4
2.096825e4
2.0834e4
2.110641e4
2.112701e4
2.127502e4
2.136324e4
2.12288e4
2.088374e4
2.091027e4
2.070981e4
2.055316e4
2.01669e4
2.010711e4
2.019815e4
2.020187e4
2.037982e4
2.015253e4
2.020227e4
2.055959e4
2.057104e4
2.044393e4
2.084264e4
2.131059e4
2.115675e4
2.132285e4
2.111224e4
2.117199e4
2.135067e4
2.146137e4
2.154702e4
2.15564e4
2.146297e4
2.14986e4
2.13315e4
2.114803e4
2.116101e4
2.103853e4
2.087083e4
2.096816e4
2.102925e4
2.142993e4
2.139719e4
2.142374e4
2.16123e4
2.130295e4
2.112368e4
2.108215e4
2.100349e4
2.073997e4
2.088541e4
2.095808e4
2.068167e4
2.046686e4
2.063306e4
2.059233e4
2.099152e4
2.077111e4
2.120104e4
2.106508e4
2.120643e4
2.097944e4
2.103104e4
2.092973e4
2.079637e4
2.095618e4
2.118996e4
2.114334e4
2.121611e4
2.129357e4
2.141825e4
2.134528e4
2.103554e4
2.102036e4
2.067469e4
2.063056e4
2.065991e4
2.09439e4
2.02767e4
2.060371e4
2.082212e4
2.056838e4
2.05012e4
2.034139e4
2.042204e4
2.041346e4
2.009303e4
1.957067e4
1.969046e4
1.916171e4
1.954941e4
1.929158e4
1.936904e4
1.936135e4
1.9446e4
1.889619e4
1.868038e4
1.807387e4
1.730365e4
1.811879e4
1.809313e4
1.814434e4
1.809004e4
1.748034e4
1.735816e4
1.801388e4
1.790946e4
1.768936e4
1.73349e4
1.779657e4
1.83353e4
1.786404e4
1.833001e4
1.808595e4
1.831433e4
1.818597e4
1.803843e4
1.786704e4
1.818117e4
1.840996e4
1.868806e4
1.8722e4
1.875065e4
1.847075e4
1.859912e4
1.905171e4
1.903454e4
1.889699e4
1.907007e4
1.899092e4
1.902156e4
1.8557e4
1.842913e4
1.856478e4
1.827351e4
1.804133e4
1.819874e4
1.811389e4
1.826772e4
1.818327e4
1.790048e4
1.792364e4
1.80535e4
1.84452e4
1.849371e4
1.863316e4
1.804382e4
1.843961e4
1.847245e4
1.821042e4
1.818972e4
1.80034e4
1.786959e4
1.80373e4
1.812931e4
1.786059e4
1.771567e4
1.80217e4
1.770337e4
1.748575e4
1.784698e4
1.769247e4
1.793359e4
1.80312e4
1.809341e4
1.835214e4
1.855166e4
1.854445e4
1.873547e4
1.869807e4
1.861286e4
1.867037e4
1.915112e4
1.927533e4
1.951475e4
2.018092e4
2.00489e4
2.006181e4
1.980278e4
2.014351e4
2.012911e4
2.020972e4
2.005631e4
2.032473e4
2.048975e4
2.033283e4
1.984198e4
1.987739e4
2.0009e4
2.00435e4
1.988989e4
2.035134e4
2.031223e4
2.006881e4
2.045185e4
2.056316e4
2.061156e4
2.048815e4
2.048575e4
2.022382e4
2.053255e4
2.028993e4
2.056446e4
2.052835e4
2.068107e4
2.059366e4
2.049785e4
2.050785e4
2.038554e4
2.043614e4
2.034193e4
2.067927e4
2.062476e4
2.052375e4
2.060496e4
2.017552e4
2.019642e4
2.012141e4
1.9968e4
1.970517e4
1.985389e4
1.969717e4
1.975478e4
1.987549e4
2.022872e4
2.006941e4
2.035874e4
2.051925e4
2.024932e4
2.015702e4
2.013051e4
2.028623e4
2.038954e4
2.057526e4
2.040274e4
2.021282e4
2.033143e4
1.980438e4
1.966807e4
1.951445e4
1.970207e4
1.947585e4
1.960446e4
1.882418e4
1.909911e4
1.90086e4
1.922262e4
1.932603e4
1.90411e4
1.8961e4
1.925223e4
1.915712e4
1.865017e4
1.865617e4
1.881498e4
1.844194e4
1.845145e4
1.822942e4
1.79743e4
1.823252e4
1.873517e4
1.861506e4
1.865017e4
1.863386e4
1.869597e4
1.870477e4
1.828223e4
1.79658e4
1.79745e4
1.768327e4
1.793009e4
1.805821e4
1.820132e4
1.842008e4
1.834196e4
1.799471e4
1.798721e4
1.788771e4
1.784216e4
1.745504e4
1.764745e4
1.782478e4
1.751119e4
1.761918e4
1.737692e4
1.72047e4
1.730639e4
1.733137e4
1.770749e4
1.747842e4
1.729451e4
1.721009e4
1.768761e4
1.715155e4
1.736374e4
1.703836e4
1.631269e4
1.685704e4
1.636494e4
1.645894e4
1.65001e4
1.644805e4
1.653387e4
1.583636e4
1.56972e4
1.586723e4
1.543417e4
1.542727e4
1.508252e4
1.628332e4
1.672657e4
1.584246e4
1.630849e4
1.672158e4
1.586753e4
1.604555e4
1.66032e4
1.663626e4
1.700759e4
1.691029e4
1.658551e4
1.630679e4
1.642448e4
1.613157e4
1.668651e4
1.647812e4
1.605015e4
1.59043e4
1.590939e4
1.598521e4
1.654106e4
1.616164e4
1.531489e4
1.47994e4
1.492498e4
1.53001e4
1.48026e4
1.477522e4
1.525874e4
1.495684e4
1.48964e4
1.502817e4
1.501918e4
1.49951e4
1.466444e4
1.475594e4
1.512198e4
1.604645e4
1.626204e4
1.636653e4
1.668442e4
1.640569e4
1.678911e4
1.707333e4
1.698162e4
1.697383e4
1.701459e4
1.662847e4
1.677682e4
1.702298e4
1.688262e4
1.70033e4
1.704006e4
1.7205e4
1.720509e4
1.717493e4
1.679101e4
1.677552e4
1.679071e4
1.661389e4
1.661648e4
1.675624e4
1.660949e4
1.6198e4
1.636064e4
1.65017e4
1.683167e4
1.726434e4
1.716833e4
1.70956e4
1.684855e4
1.713197e4
1.697253e4
1.698282e4
1.675614e4
1.657522e4
1.706014e4
1.686114e4
1.69972e4
1.661968e4
1.667902e4
1.683047e4
1.686883e4
1.660639e4
1.665834e4
1.698062e4
1.673926e4
1.626304e4
1.652717e4
1.624166e4
1.57029e4
1.551778e4
1.570599e4
1.597872e4
1.637662e4
1.653666e4
1.648112e4
1.631758e4
1.627732e4
1.62993e4
1.588377e4
1.57038e4
1.56971e4
1.582567e4
1.576154e4
1.576169e4
1.601124e4
1.564995e4
1.539543e4
1.564126e4
1.56011e4
1.524384e4
1.514303e4
1.5149e4
1.53819e4
1.532248e4
1.534381e4
1.530769e4
1.524286e4
1.538447e4
1.555165e4
1.565295e4
1.584525e4
1.580165e4
1.578312e4
1.588482e4
1.566429e4
1.579655e4
1.567078e4
1.532103e4
1.555445e4
1.5347e4
1.542647e4
1.532343e4
1.529471e4
1.553017e4
1.533926e4
1.501404e4
1.502233e4
1.482517e4
1.472038e4
1.471538e4
1.536154e4
1.526798e4
1.530909e4
1.50546e4
1.512318e4
1.513222e4
1.521004e4
1.536573e4
1.583027e4
1.636289e4
1.647158e4
1.651124e4
1.635045e4
1.641628e4
1.653097e4
1.644695e4
1.609006e4
1.636039e4
1.648891e4
1.661414e4
1.673192e4
1.657078e4
1.655669e4
1.629306e4
1.618801e4
1.636189e4
1.594436e4
1.611454e4
1.615809e4
1.62016e4
1.637897e4
1.616508e4
1.602358e4
1.599216e4
1.587622e4
1.582917e4
1.562642e4
1.540699e4
1.537897e4
1.538202e4
1.512393e4
1.479466e4
1.506379e4
1.540634e4
1.539141e4
1.52982e4
1.498836e4
1.507293e4
1.486603e4
1.441379e4
1.391563e4
1.410789e4
1.436963e4
1.437662e4
1.426124e4
1.404291e4
1.479006e4
1.491349e4
1.475554e4
1.466603e4
1.391698e4
1.422737e4
1.41977e4
1.385914e4
1.398312e4
1.35973e4
1.378981e4
1.420578e4
1.372384e4
1.390937e4
1.382143e4
1.340639e4
1.319712e4
1.322369e4
1.294812e4
1.302164e4
1.382561e4
1.302606e4
1.287997e4
1.355501e4
1.324279e4
1.307073e4
1.299537e4
1.328054e4
1.35672e4
1.380805e4
1.421633e4
1.429556e4
1.41447e4
1.384346e4
1.382068e4
1.351607e4
1.366872e4
1.356451e4
1.395275e4
1.452781e4
1.434137e4
1.412197e4
1.419454e4
1.410809e4
1.442802e4
1.407506e4
1.426821e4
1.442827e4
1.4413e4
1.459923e4
1.435446e4
1.477994e4
1.516464e4
1.507347e4
1.520777e4
1.506939e4
1.48837e4
1.483541e4
1.498662e4
1.469708e4
1.463997e4
1.472349e4
1.48082e4
1.49319e4
1.48078e4
1.440564e4
1.411162e4
1.401119e4
1.40963e4
1.412699e4
1.419429e4
1.415295e4
1.377945e4
1.370673e4
1.379795e4
1.370906e4
1.38469e4
1.384217e4
1.341589e4
1.323274e4
1.346846e4
1.353656e4
1.339181e4
1.336848e4
1.336097e4
1.34036e4
1.373886e4
1.380506e4
1.377044e4
1.402805e4
1.424542e4
1.41544e4
1.420881e4
1.438201e4
1.445006e4
1.434232e4
1.449925e4
1.446518e4
1.434983e4
1.416131e4
1.408685e4
1.389808e4
1.399249e4
1.390266e4
1.39524e4
1.397369e4
1.405472e4
1.423264e4
1.415867e4
1.414679e4
1.409804e4
1.425667e4
1.450065e4
1.435545e4
1.447045e4
1.436754e4
1.422175e4
1.392106e4
1.417036e4
1.418345e4
1.4894e4
1.477905e4
1.50967e4
1.548e4
1.550214e4
1.548886e4
1.57796e4
1.607282e4
1.626811e4
1.571792e4
1.637878e4
1.60191e4
1.551547e4
1.598604e4
1.601699e4
1.600884e4
1.585912e4
1.583659e4
1.632756e4
1.629019e4
1.633478e4
1.647971e4
1.65545e4
1.684669e4
1.685563e4
1.65074e4
1.671516e4
1.676468e4
1.672708e4
1.685158e4
1.667421e4
1.669711e4
1.649502e4
1.666588e4
1.692325e4
1.691851e4
1.695727e4
1.694224e4
1.670153e4
1.730061e4
1.694652e4
1.697701e4
1.674318e4
1.694736e4
1.685125e4
1.681039e4
1.642102e4
1.637862e4
1.612818e4
1.619999e4
1.629298e4
1.639049e4
1.621423e4
1.623052e4
1.617719e4
1.597268e4
1.611165e4
1.64085e4
1.641799e4
1.62275e4
1.630075e4
1.647589e4
1.656292e4
1.66225e4
1.710262e4
1.719855e4
1.718882e4
1.7282e4
1.721018e4
1.747045e4
1.743126e4
1.773885e4
1.777762e4
1.758675e4
1.762832e4
1.743652e4
1.761058e4
1.778279e4
1.752974e4
1.786075e4
1.793247e4
1.813506e4
1.805073e4
1.79589e4
1.796765e4
1.793773e4
1.827418e4
1.818109e4
1.835786e4
1.843186e4
1.82483e4
1.853258e4
1.825752e4
1.773034e4
1.753444e4
1.749134e4
1.746272e4
1.757991e4
1.786992e4
1.786186e4
1.78257e4
1.796993e4
1.768538e4
1.735819e4
1.708424e4
1.719045e4
1.720209e4
1.721116e4
1.742297e4
1.743517e4
1.782603e4
1.786009e4
1.789226e4
1.787974e4
1.809811e4
1.823355e4
1.809541e4
1.785516e4
1.766629e4
1.759937e4
1.791897e4
1.743656e4
1.780248e4
1.763125e4
1.762999e4
1.775651e4
1.77075e4
1.764138e4
1.767756e4
1.771102e4
1.790929e4
1.777722e4
1.729159e4
1.734227e4
1.757526e4
1.793279e4
1.732576e4
1.687173e4
1.682106e4
1.73257e4
1.728228e4
1.760546e4
1.771256e4
1.776371e4
1.778415e4
1.789642e4
1.813655e4
1.806218e4
1.809081e4
1.775449e4
1.778026e4
1.760157e4
1.727533e4
1.725417e4
1.753471e4
1.744827e4
1.74388e4
1.764879e4
1.767179e4
1.738236e4
1.741371e4
1.794208e4
1.799692e4
1.799196e4
1.834813e4
1.83549e4
1.824098e4
1.829216e4
1.856787e4
1.832728e4
1.825855e4
1.819809e4
1.815514e4
1.827482e4
1.853281e4
1.857084e4
1.882212e4
1.889621e4
1.872178e4
1.89145e4
1.885027e4
1.855823e4
1.849595e4
1.851441e4
1.836814e4
1.85072e4
1.859396e4
1.84012e4
1.826072e4
1.827185e4
1.820508e4
1.816555e4
1.813836e4
1.811131e4
1.809512e4
1.817549e4
1.808038e4
1.846193e4
1.858495e4
1.85469e4
1.878352e4
1.881058e4
1.893434e4
1.900286e4
1.854255e4
1.816827e4
1.819341e4
1.885092e4
1.867742e4
1.883329e4
1.895655e4
1.943723e4
1.919657e4
1.889775e4
1.900801e4
1.887809e4
1.905671e4
1.889553e4
1.911119e4
1.920972e4
1.943478e4
1.95397e4
1.942338e4
1.957891e4
1.978642e4
1.976313e4
1.994543e4
1.986888e4
2.000777e4
1.971002e4
1.955646e4
1.936783e4
1.959918e4
1.97914e4
1.978903e4
1.954375e4
1.939058e4
1.951955e4
1.957144e4
1.981788e4
1.97201e4
1.995952e4
2.008167e4
2.006511e4
1.992754e4
1.979635e4
1.994424e4
1.97668e4
1.966233e4
1.97504e4
1.918993e4
1.914184e4
1.90786e4
1.925323e4
1.956632e4
1.960236e4
1.973359e4
1.97046e4
1.995808e4
2.028103e4
2.037434e4
2.070665e4
2.04415e4
2.033732e4
2.072699e4
2.059493e4
2.046277e4
2.022361e4
2.025281e4
2.061906e4
2.052252e4
2.083321e4
2.052642e4
2.043468e4
1.900864e4
1.896952e4
1.908662e4
1.895932e4
1.825268e4
1.848015e4
1.827233e4
1.813431e4
1.801917e4
1.79737e4
1.840308e4
1.843936e4
1.819996e4
1.784454e4
1.770147e4
1.688246e4
1.735786e4
1.731369e4
1.755125e4
1.740403e4
1.703163e4
1.685817e4
1.638601e4
1.631873e4
1.604444e4
1.624782e4
1.600814e4
1.624544e4
1.62289e4
1.633245e4
1.66943e4
1.680006e4
1.720179e4
1.717008e4
1.714496e4
1.700434e4
1.686191e4
1.698061e4
1.691495e4
1.665442e4
1.63387e4
1.631831e4
1.659135e4
1.690755e4
1.721008e4
1.710601e4
1.696321e4
1.69254e4
1.727906e4
1.737017e4
1.74759e4
1.741105e4
1.761466e4
1.747015e4
1.743595e4
1.728237e4
1.739824e4
1.757268e4
1.750436e4
1.734213e4
1.70369e4
1.71429e4
1.728683e4
1.694507e4
1.698357e4
1.681149e4
1.654712e4
1.657359e4
1.650261e4
1.618201e4
1.583857e4
1.572749e4
1.609967e4
1.620619e4
1.581444e4
1.566736e4
1.600271e4
1.582011e4
1.60346e4
1.597565e4
1.61175e4
1.615391e4
1.629829e4
1.635603e4
1.616103e4
1.628049e4
1.604018e4
1.645474e4
1.643665e4
1.667082e4
1.691133e4
1.718112e4
1.714175e4
1.690167e4
1.686126e4
1.673978e4
1.668821e4
1.645227e4
1.639987e4
1.630046e4
1.650155e4
1.61309e4
1.604023e4
1.619052e4
1.621328e4
1.606116e4
1.612419e4
1.645831e4
1.631105e4
1.581825e4
1.59929e4
1.592862e4
1.563995e4
1.562696e4
1.574726e4
1.590251e4
1.591209e4
1.614908e4
1.609926e4
1.599424e4
1.582772e4
1.551357e4
1.555064e4
1.533031e4
1.551232e4
1.534022e4
1.487248e4
1.481108e4
1.519873e4
1.509796e4
1.514819e4
1.484047e4
1.485843e4
1.45822e4
1.446456e4
1.45396e4
1.487239e4
1.483778e4
1.537144e4
1.534033e4
1.539964e4
1.506005e4
1.498854e4
1.466464e4
1.466004e4
1.479914e4
1.458703e4
1.45443e4
1.453165e4
1.440846e4
1.430131e4
1.431535e4
1.472039e4
1.465887e4
1.450764e4
1.464851e4
1.483533e4
1.495473e4
1.469505e4
1.488937e4
1.472036e4
1.469651e4
1.50157e4
1.511464e4
1.516868e4
1.492719e4
1.455229e4
1.44839e4
1.413237e4
1.391443e4
1.342321e4
1.342708e4
1.393161e4
1.400785e4
1.398149e4
1.394696e4
1.378569e4
1.369149e4
1.386761e4
1.361051e4
1.343265e4
1.320107e4
1.334774e4
1.350623e4
1.358445e4
1.366763e4
1.387392e4
1.398912e4
1.403242e4
1.398466e4
1.389358e4
1.380338e4
1.369606e4
1.384528e4
1.382665e4
1.384355e4
1.377955e4
1.370363e4
1.338552e4
1.326985e4
1.336601e4
1.313823e4
1.342283e4
1.32747e4
1.328406e4
1.332739e4
1.317549e4
1.311959e4
1.324836e4
1.310008e4
1.307336e4
1.3246e4
1.320114e4
1.305986e4
1.288354e4
1.268166e4
1.22618e4
1.232216e4
1.268774e4
1.272389e4
1.265056e4
1.26279e4
1.217137e4
1.18197e4
1.184359e4
1.215283e4
1.223298e4
1.219097e4
1.310394e4
1.285397e4
1.321454e4
1.386231e4
1.363833e4
1.376551e4
1.307236e4
1.29997e4
1.293786e4
1.312447e4
1.324278e4
1.338138e4
1.338376e4
1.284176e4
1.262027e4
1.317493e4
1.335244e4
1.338572e4
1.325489e4
1.306709e4
1.364179e4
1.386828e4
1.376567e4
1.37156e4
1.374318e4
1.38275e4
1.397303e4
1.393432e4
1.442546e4
1.442164e4
1.452941e4
1.428905e4
1.408485e4
1.401779e4
1.404392e4
1.387302e4
1.405403e4
1.369427e4
1.391067e4
1.387777e4
1.417683e4
1.409119e4
1.40677e4
1.389579e4
1.376592e4
1.373777e4
1.377389e4
1.349335e4
1.326214e4
1.326184e4
1.331235e4
1.3182e4
1.317484e4
1.327751e4
1.343022e4
1.322648e4
1.28401e4
1.282345e4
1.284666e4
1.279038e4
1.269779e4
1.257426e4
1.267464e4
1.296243e4
1.304461e4
1.289647e4
1.297882e4
1.282898e4
1.267988e4
1.296905e4
1.275118e4
1.281741e4
1.262902e4
1.26073e4
1.230608e4
1.223968e4
1.230041e4
1.200511e4
1.240795e4
1.235515e4
1.234337e4
1.212857e4
1.189258e4
1.190839e4
1.160963e4
1.188325e4
1.189161e4
1.185856e4
1.179808e4
1.157927e4
1.186077e4
1.195933e4
1.23992e4
1.224197e4
1.22439e4
1.231946e4
1.216367e4
1.175456e4
1.173506e4
1.147756e4
1.191795e4
1.17554e4
1.151502e4
1.144554e4
1.125794e4
1.128038e4
1.139643e4
1.112692e4
1.116631e4
1.127501e4
1.11894e4
1.097976e4
1.093845e4
1.071351e4
1.040968e4
1.077259e4
1.059879e4
1.065033e4
1.051679e4
1.019569e4
1.029295e4
9.6101e3
9.61309e3
1.000889e4
9.50441e3
9.67988e3
9.9396e3
9.78516e3
9.55499e3
9.69397e3
9.6417e3
9.69653e3
9.77468e3
9.97228e3
1.013656e4
9.92423e3
1.020548e4
1.020587e4
1.001177e4
9.96488e3
1.034701e4
1.063235e4
1.045254e4
1.063782e4
1.075545e4
1.047485e4
1.053879e4
1.056541e4
1.086156e4
1.080215e4
1.08801e4
1.079516e4
1.061231e4
1.051282e4
1.036634e4
1.034728e4
1.038378e4
1.044754e4
1.063372e4
1.028498e4
1.043179e4
1.021571e4
1.008156e4
1.003056e4
1.008676e4
1.048989e4
1.064909e4
1.072794e4
1.057562e4
1.066108e4
1.069682e4
1.10643e4
1.094889e4
1.062481e4
1.065596e4
1.069744e4
1.037062e4
1.045265e4
1.071381e4
1.085728e4
1.079689e4
1.057101e4
1.047391e4
1.080152e4
1.043345e4
1.051165e4
1.032335e4
1.043217e4
1.047193e4
1.043452e4
1.033545e4
1.025481e4
1.019257e4
1.045761e4
1.054262e4
1.087149e4
1.094236e4
1.06956e4
1.066398e4
1.053843e4
1.044159e4
1.020805e4
1.017758e4
1.012818e4
1.029332e4
1.028025e4
1.005098e4
1.004091e4
1.007405e4
1.014414e4
1.022085e4
1.002603e4
9.91948e3
9.9978e3
9.79143e3
9.63193e3
9.4756e3
9.42085e3
9.58327e3
9.68606e3
9.87799e3
9.96835e3
1.008109e4
1.00481e4
1.009325e4
9.84716e3
9.83413e3
1.029542e4
1.035678e4
1.029647e4
1.020263e4
1.057309e4
1.058783e4
1.0812e4
1.145022e4
1.134845e4
1.135853e4
1.164834e4
1.188579e4
1.19193e4
1.160733e4
1.141531e4
1.156882e4
1.164801e4
1.149838e4
1.179282e4
1.152678e4
1.134508e4
1.126109e4
1.120792e4
1.132368e4
1.133311e4
1.102494e4
1.10287e4
1.120449e4
1.140071e4
1.13792e4
1.133549e4
1.135289e4
1.111449e4
1.121858e4
1.114727e4
1.096298e4
1.11373e4
1.134666e4
1.154371e4
1.157573e4
1.151201e4
1.172164e4
1.173683e4
1.167288e4
1.164872e4
1.154139e4
1.149254e4
1.155279e4
1.155101e4
1.131604e4
1.152075e4
1.16333e4
1.153111e4
1.133695e4
1.135619e4
1.164297e4
1.173869e4
1.184732e4
1.185654e4
1.180116e4
1.196198e4
1.197985e4
1.197628e4
1.197635e4
1.193608e4
1.1853e4
1.177003e4
1.17637e4
1.190139e4
1.165307e4
1.166387e4
1.157494e4
1.143853e4
1.137021e4
1.144944e4
1.132706e4
1.114484e4
1.092063e4
1.066411e4
1.083993e4
1.047618e4
1.061298e4
1.035435e4
1.047132e4
1.049667e4
1.007456e4
1.02616e4
1.062184e4
1.059544e4
1.062232e4
1.08123e4
1.063281e4
1.082609e4
1.07692e4
1.096025e4
1.075266e4
1.048574e4
1.060145e4
1.037515e4
1.025042e4
1.029602e4
1.049826e4
1.020236e4
1.018901e4
1.021563e4
9.94772e3
9.92991e3
9.59103e3
9.66667e3
1.000372e4
9.87794e3
9.79351e3
9.70966e3
9.70493e3
9.50102e3
9.8344e3
9.79957e3
9.99979e3
9.74782e3
9.68861e3
9.63841e3
9.79557e3
9.78813e3
9.5991e3
9.62069e3
9.64261e3
9.81402e3
9.86745e3
1.006774e4
9.9073e3
9.76673e3
9.62014e3
9.6193e3
9.52163e3
9.21704e3
9.07509e3
9.22212e3
9.12907e3
9.30626e3
9.30931e3
9.40008e3
9.41523e3
9.24193e3
9.54394e3
9.47206e3
9.66962e3
9.48108e3
9.32164e3
9.16541e3
9.32092e3
9.53044e3
9.38329e3
9.16226e3
9.04933e3
8.93643e3
9.02755e3
8.688e3
8.7089e3
8.53934e3
8.43962e3
8.52961e3
8.83673e3
8.88487e3
8.95988e3
9.08613e3
8.97841e3
8.68939e3
8.71452e3
8.6143e3
8.72629e3
8.75751e3
8.70876e3
8.75659e3
8.64048e3
8.68572e3
8.93756e3
8.95329e3
8.92044e3
8.69077e3
8.46037e3
8.46477e3
8.43852e3
8.30339e3
8.50359e3
8.34601e3
8.36526e3
8.45962e3
8.66806e3
8.77256e3
8.94444e3
8.82399e3
8.87588e3
9.17678e3
9.21556e3
9.17447e3
9.20511e3
9.00673e3
8.91757e3
8.86326e3
8.82805e3
8.80452e3
8.72766e3
8.70869e3
8.51607e3
8.45094e3
8.51073e3
8.34401e3
8.38757e3
8.40688e3
8.51237e3
8.50114e3
8.7001e3
8.71405e3
8.57895e3
8.71333e3
8.6565e3
8.5178e3
8.49793e3
8.47045e3
8.55306e3
8.61175e3
8.60917e3
8.69025e3
8.55882e3
8.70858e3
8.61104e3
8.79092e3
8.73165e3
8.60947e3
8.52539e3
8.33108e3
8.31681e3
8.33994e3
8.50079e3
8.4849e3
8.54985e3
8.48419e3
8.44816e3
8.48493e3
8.66417e3
8.59966e3
8.70192e3
8.77189e3
8.69297e3
8.67844e3
8.65092e3
8.51354e3
8.56495e3
8.36049e3
8.35681e3
8.35938e3
8.36304e3
8.4904e3
8.48022e3
8.47262e3
8.36915e3
8.14412e3
8.04226e3
7.86243e3
7.94304e3
7.86856e3
8.00269e3
7.87164e3
7.95446e3
8.05104e3
8.19505e3
8.43507e3
8.23876e3
8.35192e3
8.36867e3
8.28016e3
7.97271e3
7.98672e3
8.06985e3
8.01775e3
8.07412e3
8.24998e3
8.13141e3
8.05761e3
7.98012e3
7.81649e3
7.7521e3
7.83883e3
7.87949e3
7.8219e3
7.87451e3
7.96908e3
7.79046e3
7.79338e3
7.85457e3
7.6995e3
7.60788e3
7.83142e3
7.86329e3
7.90719e3
8.08356e3
8.10977e3
8.03155e3
8.15216e3
8.22112e3
8.19026e3
8.24491e3
8.1234e3
8.11729e3
8.03913e3
8.05948e3
8.01851e3
8.05166e3
8.18476e3
8.22732e3
8.12024e3
8.23418e3
8.37536e3
8.42451e3
8.54717e3
8.56449e3
8.55786e3
8.65723e3
8.78587e3
8.82273e3
8.78909e3
8.8903e3
8.9186e3
8.98064e3
8.83983e3
9.033e3
9.09297e3
9.11051e3
9.12039e3
9.13714e3
8.91926e3
8.93226e3
8.92341e3
9.10406e3
9.08311e3
9.27849e3
9.59224e3
9.6248e3
9.54773e3
9.79516e3
9.89872e3
9.99095e3
9.95562e3
9.63535e3
9.75563e3
9.751e3
9.73597e3
9.49886e3
9.52773e3
9.48597e3
9.61534e3
9.671e3
9.64801e3
9.83991e3
9.83431e3
9.63266e3
9.56321e3
9.61167e3
9.45279e3
9.38258e3
9.32391e3
9.26556e3
9.32753e3
9.4878e3
9.56481e3
9.75275e3
9.91347e3
9.86347e3
1.003297e4
1.01741e4
1.029206e4
1.036269e4
1.028117e4
1.027664e4
1.033257e4
1.030899e4
1.022522e4
1.034355e4
1.067018e4
1.069008e4
1.071569e4
1.064695e4
1.065077e4
1.068376e4
1.092204e4
1.085632e4
1.054633e4
1.071281e4
1.088703e4
1.099011e4
1.103332e4
1.093842e4
1.04751e4
1.050229e4
1.031004e4
1.031844e4
1.022957e4
1.021905e4
1.036124e4
1.059353e4
1.070929e4
1.074014e4
1.082033e4
1.05422e4
1.053144e4
1.078604e4
1.096643e4
1.089995e4
1.102515e4
1.103789e4
1.116171e4
1.103152e4
1.088962e4
1.033516e4
1.03357e4
1.045412e4
1.056101e4
1.073922e4
1.069556e4
1.055959e4
1.084797e4
1.083754e4
1.05523e4
1.062898e4
1.050454e4
1.020704e4
1.022622e4
1.033767e4
1.016706e4
9.78683e3
9.89705e3
9.6146e3
9.8657e3
9.85283e3
9.9602e3
1.014483e4
1.016338e4
1.010057e4
1.040327e4
1.041015e4
1.032639e4
1.042999e4
1.037346e4
1.004534e4
1.012428e4
9.91056e3
1.007514e4
1.016966e4
1.049077e4
1.02716e4
1.009264e4
1.0104e4
1.028454e4
1.037251e4
1.037127e4
1.036535e4
1.041741e4
1.050062e4
1.067664e4
1.082517e4
1.081399e4
1.075782e4
1.083765e4
1.096505e4
1.084968e4
1.0863e4
1.066515e4
1.08572e4
1.103633e4
1.11031e4
1.100239e4
1.10007e4
1.106901e4
1.09726e4
1.092803e4
1.085247e4
1.077944e4
1.078361e4
1.077673e4
1.064192e4
1.044725e4
1.04646e4
1.046092e4
1.040261e4
1.03654e4
1.045926e4
1.055769e4
1.054872e4
1.070113e4
1.067681e4
1.07538e4
1.072069e4
1.086896e4
1.064413e4
1.065873e4
1.081529e4
1.104192e4
1.127112e4
1.136151e4
1.135192e4
1.140179e4
1.153729e4
1.150286e4
1.153204e4
1.143324e4
1.129704e4
1.116275e4
1.13179e4
1.124229e4
1.143686e4
1.148428e4
1.141851e4
1.131851e4
1.128109e4
1.136499e4
1.153091e4
1.177065e4
1.171824e4
1.169368e4
1.171539e4
1.168342e4
1.181595e4
1.195832e4
1.20797e4
1.201962e4
1.209259e4
1.189751e4
1.20427e4
1.212782e4
1.209818e4
1.18004e4
1.182456e4
1.176421e4
1.195226e4
1.19443e4
1.19801e4
1.212066e4
1.216389e4
1.204488e4
1.200429e4
1.176179e4
1.157134e4
1.143882e4
1.08847e4
1.090718e4
1.115358e4
1.08251e4
1.084963e4
1.050505e4
1.071109e4
1.096774e4
1.086204e4
1.107025e4
1.110164e4
1.096293e4
1.115209e4
1.116603e4
1.130957e4
1.123637e4
1.129676e4
1.124234e4
1.102705e4
1.112805e4
1.143992e4
1.152193e4
1.144974e4
1.157597e4
1.152682e4
1.149166e4
1.13877e4
1.164172e4
1.16079e4
1.138208e4
1.160016e4
1.158127e4
1.158056e4
1.174415e4
1.17804e4
1.188406e4
1.186081e4
1.185887e4
1.189601e4
1.172149e4
1.154171e4
1.147527e4
1.138486e4
1.132223e4
1.142353e4
1.158228e4
1.160862e4
1.135665e4
1.140914e4
1.1436e4
1.125837e4
1.143386e4
1.128504e4
1.118733e4
1.115955e4
1.103154e4
1.120437e4
1.111684e4
1.132578e4
1.122224e4
1.114057e4
1.101002e4
1.106089e4
1.097257e4
1.09087e4
1.095355e4
1.104946e4
1.102807e4
1.07572e4
1.068781e4
1.072597e4
1.077426e4
1.090353e4
1.088914e4
1.096097e4
1.098533e4
1.113002e4
1.112933e4
1.120959e4
1.118453e4
1.108179e4
1.112735e4
1.115275e4
1.102249e4
1.124437e4
1.129894e4
1.127919e4
1.117096e4
1.108323e4
1.125311e4
1.129558e4
1.115858e4
1.113936e4
1.108249e4
1.108087e4
1.101941e4
1.089516e4
1.085932e4
1.081557e4
1.07861e4
1.082357e4
1.098517e4
1.127963e4
1.128183e4
1.138538e4
1.135459e4
1.134935e4
1.120181e4
1.119599e4
1.103429e4
1.098295e4
1.096562e4
1.106486e4
1.088218e4
1.078923e4
1.085713e4
1.065915e4
1.067246e4
1.069195e4
1.085312e4
1.077142e4
1.073471e4
1.088781e4
1.094627e4
1.106177e4
1.098383e4
1.096487e4
1.099496e4
1.084692e4
1.101998e4
1.122757e4
1.116175e4
1.113129e4
1.108242e4
1.108284e4
1.084939e4
1.087233e4
1.090034e4
1.083375e4
1.097789e4
1.089925e4
1.078425e4
1.097307e4
1.107489e4
1.098196e4
1.087363e4
1.094137e4
1.077663e4
1.07568e4
1.078925e4
1.091558e4
1.095646e4
1.092437e4
1.107832e4
1.110342e4
1.112592e4
1.120944e4
1.136548e4
1.136235e4
1.142413e4
1.138156e4
1.148876e4
1.151775e4
1.143752e4
1.149226e4
1.143324e4
1.153999e4
1.145339e4
1.135822e4
1.143839e4
1.14871e4
1.142326e4
1.140534e4
1.128477e4
1.123837e4
1.128949e4
1.127691e4
1.137657e4
1.134131e4
1.132058e4
1.138759e4
1.13844e4
1.140714e4
1.138935e4
1.13604e4
1.149986e4
1.149043e4
1.147335e4
1.155356e4
1.16322e4
1.164649e4
1.160168e4
1.158272e4
1.166012e4
1.165102e4
1.159771e4
1.150018e4
1.153115e4
1.165825e4
1.17406e4
1.178053e4
1.181371e4
1.185646e4
1.187305e4
1.192536e4
1.188691e4
1.196669e4
1.186491e4
1.192389e4
1.185025e4
1.182109e4
1.187318e4
1.17755e4
1.187981e4
1.184197e4
1.173912e4
1.174597e4
1.17611e4
1.17923e4
1.159982e4
1.156588e4
1.166895e4
1.172363e4
1.166754e4
1.177431e4
1.182716e4
1.181099e4
1.187475e4
1.174564e4
1.16703e4
1.163752e4
1.156317e4
1.137069e4
1.093844e4
1.106586e4
1.108858e4
1.098439e4
1.104595e4
1.107377e4
1.103583e4
1.100542e4
1.10089e4
1.100211e4
1.119217e4
1.117132e4
1.115946e4
1.11207e4
1.107794e4
1.104911e4
1.094722e4
1.082539e4
1.083541e4
1.107716e4
1.103729e4
1.115865e4
1.113365e4
1.101443e4
1.102794e4
1.119233e4
1.126633e4
1.127659e4
1.132967e4
1.128005e4
1.130005e4
1.127062e4
1.121745e4
1.128103e4
1.116088e4
1.130423e4
1.131151e4
1.133592e4
1.141588e4
1.141638e4
1.151403e4
1.148335e4
1.148874e4
1.154728e4
1.157675e4
1.153703e4
1.141428e4
1.151383e4
1.157744e4
1.158401e4
1.163013e4
1.165155e4
1.16167e4
1.160353e4
1.159014e4
1.156599e4
1.167479e4
1.169214e4
1.165984e4
1.176426e4
1.175868e4
1.176484e4
1.178935e4
1.178673e4
1.169505e4
1.176265e4
1.173796e4
1.183508e4
1.185831e4
1.18996e4
1.194692e4
1.19402e4
1.19818e4
1.188331e4
1.176648e4
1.177898e4
1.190032e4
1.209808e4
1.226332e4
1.226168e4
1.225655e4
1.231567e4
1.227312e4
1.230737e4
1.229173e4
1.245251e4
1.247293e4
1.250226e4
1.240516e4
1.243948e4
1.230983e4
1.245314e4
1.24136e4
1.250697e4
1.26e4
1.263488e4
1.259943e4
1.260759e4
1.253389e4
1.269204e4
1.289643e4
1.290195e4
1.283425e4
1.298678e4
1.295868e4
1.314857e4
1.319657e4
1.315936e4
1.339263e4
1.331004e4
1.343591e4
1.361724e4
1.35743e4
1.352528e4
1.373884e4
1.368989e4
1.335951e4
1.322774e4
1.355671e4
1.346374e4
1.344924e4
1.342054e4
1.340029e4
1.335224e4
1.312949e4
1.319046e4
1.319995e4
1.310618e4
1.328062e4
1.339502e4
1.341708e4
1.334654e4
1.36065e4
1.386786e4
1.389478e4
1.407596e4
1.40616e4
1.403673e4
1.40722e4
1.408088e4
1.415506e4
1.411604e4
1.409177e4
1.417087e4
1.441179e4
1.462312e4
1.468043e4
1.470832e4
1.474258e4
1.478429e4
1.498694e4
1.49277e4
1.487215e4
1.51305e4
1.54216e4
1.555131e4
1.542338e4
1.548466e4
1.518336e4
1.540405e4
1.57387e4
1.577886e4
1.546458e4
1.525444e4
1.517307e4
1.539148e4
1.564126e4
1.595757e4
1.594137e4
1.610767e4
1.59694e4
1.619461e4
1.63442e4
1.611143e4
1.636154e4
1.642537e4
1.642821e4
1.612435e4
1.636359e4
1.644519e4
1.645495e4
1.626803e4
1.580595e4
1.534118e4
1.569628e4
1.569669e4
1.536065e4
1.564889e4
1.5651e4
1.589102e4
1.646068e4
1.655123e4
1.664982e4
1.648009e4
1.671055e4
1.665964e4
1.674776e4
1.672099e4
1.627268e4
1.643967e4
1.625783e4
1.587766e4
1.618487e4
1.593283e4
1.604367e4
1.571345e4
1.543793e4
1.589494e4
1.578178e4
1.60961e4
1.610191e4
1.619295e4
1.620543e4
1.596446e4
1.590976e4
1.566334e4
1.590116e4
1.572602e4
1.562749e4
1.603691e4
1.611563e4
1.636151e4
1.623836e4
1.631904e4
1.609621e4
1.633973e4
1.66248e4
1.649548e4
1.648937e4
1.656087e4
1.66501e4
1.669024e4
1.693841e4
1.704534e4
1.705966e4
1.733331e4
1.729291e4
1.724398e4
1.748933e4
1.756337e4
1.745658e4
1.741813e4
1.716255e4
1.719915e4
1.723382e4
1.700036e4
1.723286e4
1.735012e4
1.731753e4
1.740396e4
1.69144e4
1.697029e4
1.705593e4
1.711454e4
1.690623e4
1.692571e4
1.715377e4
1.729167e4
1.719091e4
1.695193e4
1.686214e4
1.660178e4
1.648691e4
1.615842e4
1.630767e4
1.608718e4
1.615545e4
1.585787e4
1.55992e4
1.59072e4
1.569375e4
1.597076e4
1.591568e4
1.585945e4
1.546733e4
1.550374e4
1.578931e4
1.566831e4
1.538486e4
1.509601e4
1.463303e4
1.475084e4
1.483301e4
1.42186e4
1.430956e4
1.447076e4
1.487934e4
1.486035e4
1.464841e4
1.464426e4
1.513569e4
1.512404e4
1.51524e4
1.517181e4
1.488611e4
1.512115e4
1.550518e4
1.557162e4
1.56385e4
1.552394e4
1.53214e4
1.530761e4
1.555281e4
1.547382e4
1.524932e4
1.509795e4
1.484524e4
1.443724e4
1.450026e4
1.494684e4
1.482126e4
1.47945e4
1.500524e4
1.488407e4
1.517978e4
1.534287e4
1.545681e4
1.544091e4
1.546429e4
1.547037e4
1.549918e4
1.515406e4
1.546466e4
1.565659e4
1.563091e4
1.556502e4
1.585711e4
1.581619e4
1.607136e4
1.602084e4
1.610598e4
1.596904e4
1.618117e4
1.616303e4
1.596062e4
1.593866e4
1.576259e4
1.589056e4
1.587202e4
1.614076e4
1.613425e4
1.635807e4
1.638596e4
1.628409e4
1.601241e4
1.608046e4
1.579438e4
1.571934e4
1.575005e4
1.594239e4
1.586693e4
1.587428e4
1.571867e4
1.583423e4
1.563467e4
1.563381e4
1.555745e4
1.594787e4
1.602485e4
1.612758e4
1.625429e4
1.624209e4
1.608255e4
1.644933e4
1.643606e4
1.647725e4
1.640057e4
1.636881e4
1.653654e4
1.669276e4
1.661159e4
1.6653e4
1.655136e4
1.665163e4
1.678882e4
1.678047e4
1.66993e4
1.68116e4
1.666907e4
1.635185e4
1.639939e4
1.637526e4
1.635002e4
1.636476e4
1.639341e4
1.621574e4
1.619857e4
1.611243e4
1.602249e4
1.628955e4
1.624347e4
1.616387e4
1.609173e4
1.572594e4
1.573414e4
1.591423e4
1.57346e4
1.588538e4
1.585526e4
1.60762e4
1.627433e4
1.632178e4
1.630359e4
1.626576e4
1.637128e4
1.647336e4
1.641782e4
1.652799e4
1.663778e4
1.669293e4
1.68292e4
1.691431e4
1.696211e4
1.677688e4
1.701104e4
1.704783e4
1.710496e4
1.709289e4
1.716919e4
1.722315e4
1.722481e4
1.722583e4
1.735367e4
1.709159e4
1.723777e4
1.69424e4
1.683817e4
1.705701e4
1.720992e4
1.720246e4
1.726135e4
1.737093e4
1.731044e4
1.742418e4
1.740857e4
1.75074e4
1.74583e4
1.742193e4
1.747046e4
1.749019e4
1.738342e4
1.75195e4
1.754711e4
1.73448e4
1.740686e4
1.729232e4
1.729248e4
1.750433e4
1.762145e4
1.775264e4
1.789723e4
1.787565e4
1.794009e4
1.793912e4
1.791321e4
1.810879e4
1.818842e4
1.821535e4
1.811992e4
1.760412e4
1.745351e4
1.721793e4
1.664225e4
1.68445e4
1.676462e4
1.709031e4
1.716404e4
1.729239e4
1.717884e4
1.667689e4
1.686039e4
1.674415e4
1.700955e4
1.71632e4
1.74192e4
1.748061e4
1.752196e4
1.736505e4
1.725473e4
1.726394e4
1.728765e4
1.702841e4
1.724405e4
1.754409e4
1.749142e4
1.748478e4
1.774376e4
1.766469e4
1.767007e4
1.754042e4
1.736395e4
1.76283e4
1.752745e4
1.766733e4
1.737197e4
1.745262e4
1.745537e4
1.745177e4
1.723616e4
1.742917e4
1.740041e4
1.727498e4
1.739492e4
1.766983e4
1.765684e4
1.774812e4
1.773696e4
1.755372e4
1.767794e4
1.751298e4
1.7529e4
1.74986e4
1.739958e4
1.755687e4
1.768005e4
1.770512e4
1.769697e4
1.748121e4
1.758759e4
1.767256e4
1.758826e4
1.787575e4
1.795888e4
1.797342e4
1.805381e4
1.804093e4
1.805338e4
1.777909e4
1.783448e4
1.776091e4
1.773277e4
1.784229e4
1.797149e4
1.814952e4
1.816361e4
1.821168e4
1.82403e4
1.818863e4
1.808748e4
1.806611e4
1.784928e4
1.793227e4
1.813836e4
1.81463e4
1.81499e4
1.816872e4
1.822148e4
1.814094e4
1.826198e4
1.825267e4
1.804951e4
1.798414e4
1.823895e4
1.821727e4
1.801558e4
1.811657e4
1.815793e4
1.796364e4
1.800203e4
1.785842e4
1.770209e4
1.728381e4
1.72893e4
1.724889e4
1.687098e4
1.698411e4
1.697986e4
1.691446e4
1.692177e4
1.702928e4
1.71706e4
1.676409e4
1.680005e4
1.684461e4
1.647561e4
1.614849e4
1.527368e4
1.573248e4
1.590134e4
1.590064e4
1.631632e4
1.624897e4
1.630139e4
1.628749e4
1.601283e4
1.615382e4
1.656909e4
1.652493e4
1.642047e4
1.615845e4
1.6257e4
1.612216e4
1.576497e4
1.587767e4
1.57976e4
1.582119e4
1.612742e4
1.58018e4
1.638154e4
1.641379e4
1.631261e4
1.640173e4
1.643574e4
1.683222e4
1.678569e4
1.684596e4
1.704678e4
1.719989e4
1.709249e4
1.706504e4
1.71599e4
1.717789e4
1.745898e4
1.733117e4
1.735815e4
1.713792e4
1.695531e4
1.710609e4
1.681437e4
1.643847e4
1.645058e4
1.635839e4
1.628417e4
1.650563e4
1.669808e4
1.665101e4
1.673763e4
1.68704e4
1.651748e4
1.626892e4
1.624963e4
1.609668e4
1.577157e4
1.558342e4
1.519709e4
1.512663e4
1.549956e4
1.53963e4
1.515461e4
1.504256e4
1.521152e4
1.483766e4
1.488877e4
1.513521e4
1.522285e4
1.515378e4
1.551374e4
1.568067e4
1.562897e4
1.548019e4
1.560888e4
1.587408e4
1.595637e4
1.592439e4
1.604472e4
1.593226e4
1.553652e4
1.551451e4
1.524979e4
1.520786e4
1.503051e4
1.50316e4
1.5257e4
1.555259e4
1.565354e4
1.556469e4
1.530778e4
1.469141e4
1.450055e4
1.452867e4
1.459916e4
1.438811e4
1.411079e4
1.397263e4
1.350451e4
1.378345e4
1.386129e4
1.332594e4
1.257305e4
1.282906e4
1.309278e4
1.362916e4
1.308791e4
1.347886e4
1.334503e4
1.359247e4
1.349716e4
1.38597e4
1.37455e4
1.309924e4
1.320715e4
1.301724e4
1.302196e4
1.30683e4
1.362645e4
1.362256e4
1.36354e4
1.375791e4
1.331037e4
1.368828e4
1.350046e4
1.391457e4
1.382472e4
1.40313e4
1.392551e4
1.360302e4
1.299218e4
1.299228e4
1.297206e4
1.321542e4
1.27828e4
1.253213e4
1.265828e4
1.286113e4
1.243344e4
1.22416e4
1.178751e4
1.196416e4
1.226044e4
1.248257e4
1.248009e4
1.274522e4
1.270663e4
1.260458e4
1.282047e4
1.252554e4
1.265642e4
1.318936e4
1.33899e4
1.329322e4
1.345023e4
1.325043e4
1.311189e4
1.29453e4
1.332373e4
1.291751e4
1.299058e4
1.314613e4
1.33983e4
1.347645e4
1.369655e4
1.354782e4
1.357916e4
1.354087e4
1.386347e4
1.389437e4
1.384999e4
1.376686e4
1.404926e4
1.410248e4
1.394326e4
1.365534e4
1.374336e4
1.395373e4
1.411855e4
1.425174e4
1.421948e4
1.426961e4
1.416009e4
1.39263e4
1.397846e4
1.40122e4
1.369019e4
1.389331e4
1.370944e4
1.412447e4
1.433854e4
1.444014e4
1.420917e4
1.443557e4
1.434112e4
1.448944e4
1.418138e4
1.402117e4
1.418348e4
1.38886e4
1.397373e4
1.435437e4
1.434837e4
1.445282e4
1.413017e4
1.394208e4
1.385747e4
1.384956e4
1.382992e4
1.382232e4
1.354436e4
1.348138e4
1.34632e4
1.328637e4
1.32654e4
1.323789e4
1.336004e4
1.30331e4
1.305213e4
1.306721e4
1.303969e4
1.301016e4
1.275456e4
1.27608e4
1.288795e4
1.28037e4
1.318496e4
1.331293e4
1.360331e4
1.333476e4
1.335378e4
1.315945e4
1.336779e4
1.337681e4
1.309459e4
1.293318e4
1.291466e4
1.325489e4
1.312499e4
1.316841e4
1.343091e4
1.33036e4
1.302305e4
1.29568e4
1.301941e4
1.316545e4
1.286505e4
1.285169e4
1.275221e4
1.266604e4
1.287866e4
1.277871e4
1.275296e4
1.276825e4
1.307287e4
1.283418e4
1.260947e4
1.268959e4
1.255766e4
1.221223e4
1.262446e4
1.240065e4
1.234663e4
1.21025e4
1.221476e4
1.160972e4
1.174979e4
1.14893e4
1.192086e4
1.209059e4
1.211503e4
1.200653e4
1.189316e4
1.174361e4
1.125986e4
1.136826e4
1.115476e4
1.093814e4
1.047309e4
1.01559e4
9.20332e3
9.15749e3
8.27643e3
9.44757e3
9.54747e3
8.45845e3
8.69382e3
9.00559e3
9.30625e3
8.67469e3
8.46098e3
7.64908e3
7.1629e3
7.62192e3
8.2119e3
9.02976e3
8.57698e3
9.1146e3
9.52124e3
8.89914e3
8.583e3
9.08143e3
8.8093e3
8.69551e3
8.23864e3
8.46239e3
8.52258e3
8.32841e3
8.27322e3
7.70304e3
7.91079e3
8.32393e3
8.21322e3
8.37339e3
8.51227e3
8.39722e3
7.86369e3
8.0041e3
7.92424e3
7.91751e3
8.32905e3
8.39587e3
8.66024e3
8.72055e3
8.23587e3
8.66466e3
8.56802e3
8.61252e3
8.66723e3
8.58852e3
8.72378e3
8.5171e3
8.5995e3
8.73952e3
8.74717e3
8.85956e3
9.04312e3
9.08084e3
9.23924e3
8.87642e3
8.8368e3
8.41391e3
8.43845e3
8.02331e3
8.23015e3
8.25685e3
8.06579e3
7.90164e3
8.05174e3
7.74525e3
7.68214e3
8.06107e3
8.10629e3
8.25124e3
7.99405e3
7.87398e3
7.82551e3
8.03894e3
7.94965e3
8.07662e3
7.96903e3
7.94594e3
7.70536e3
7.7794e3
7.75017e3
7.64551e3
7.53444e3
7.55765e3
7.41638e3
7.37616e3
7.26856e3
7.46122e3
7.45793e3
7.56842e3
7.28015e3
7.22972e3
7.29096e3
7.43349e3
7.1731e3
7.08603e3
7.05498e3
7.37612e3
7.19825e3
7.56928e3
7.70415e3
7.94913e3
7.97217e3
7.94596e3
8.21553e3
8.4883e3
8.47999e3
8.63633e3
8.62697e3
8.23608e3
8.10953e3
8.35191e3
8.71978e3
8.74984e3
8.85793e3
8.83285e3
8.59501e3
8.91606e3
8.96411e3
8.92443e3
8.84268e3
8.74296e3
8.75526e3
8.90758e3
8.92475e3
8.71133e3
8.7273e3
8.84701e3
8.70799e3
8.72634e3
8.49377e3
8.82826e3
8.97737e3
9.3857e3
9.43283e3
9.45198e3
9.29861e3
9.34049e3
9.09373e3
9.26502e3
9.03869e3
9.29029e3
9.34464e3
9.26415e3
9.22581e3
9.347e3
9.31081e3
9.43877e3
9.45139e3
9.5225e3
9.67775e3
9.70431e3
9.74167e3
9.66896e3
9.76801e3
9.86563e3
9.78682e3
9.99149e3
9.98133e3
1.013582e4
1.003967e4
9.75288e3
9.84085e3
9.70372e3
9.78626e3
9.82627e3
9.54961e3
9.59032e3
9.79608e3
9.87739e3
9.78347e3
9.95844e3
9.93993e3
9.87615e3
9.81607e3
9.68087e3
9.64779e3
9.42075e3
9.29106e3
9.28728e3
9.05033e3
9.26181e3
9.26925e3
9.34416e3
9.39532e3
9.65202e3
9.72316e3
9.79294e3
9.94455e3
1.008866e4
1.008726e4
1.011324e4
1.016521e4
1.035683e4
1.035247e4
1.037501e4
1.025253e4
1.038809e4
1.041209e4
1.052426e4
1.058546e4
1.0435e4
1.051719e4
1.059733e4
1.026861e4
1.028496e4
1.0204e4
1.038341e4
1.02382e4
1.058105e4
1.049736e4
1.063971e4
1.047397e4
1.053414e4
1.049253e4
1.053006e4
1.028046e4
1.021464e4
1.018711e4
1.032094e4
1.039323e4
1.031214e4
1.051367e4
1.044433e4
1.020206e4
1.021762e4
1.027077e4
1.04438e4
1.037054e4
1.054422e4
1.026598e4
1.000952e4
1.01002e4
1.013323e4
9.97864e3
9.73187e3
9.67449e3
9.6918e3
9.7996e3
9.83247e3
1.001639e4
1.007656e4
1.006021e4
1.023865e4
1.025756e4
1.023651e4
1.033684e4
1.033339e4
1.026717e4
1.028299e4
1.036262e4
1.021246e4
1.007505e4
9.8911e3
1.003474e4
9.80295e3
9.84431e3
9.71744e3
9.78935e3
9.80899e3
9.87073e3
9.87168e3
9.80449e3
9.77031e3
9.79118e3
9.72993e3
9.6768e3
9.54947e3
9.49768e3
9.40158e3
9.44164e3
9.38324e3
9.08152e3
9.34555e3
9.5722e3
9.60894e3
9.97767e3
1.002259e4
1.01676e4
1.014047e4
1.000472e4
9.86282e3
1.010787e4
1.010568e4
1.008348e4
1.017741e4
1.01638e4
1.014205e4
1.018347e4
1.037803e4
1.053692e4
1.049471e4
1.063423e4
1.063806e4
1.054644e4
1.065479e4
1.068183e4
1.073145e4
1.068166e4
1.079832e4
1.087914e4
1.073503e4
1.090768e4
1.09821e4
1.085508e4
1.07649e4
1.073752e4
1.086841e4
1.059055e4
1.051269e4
1.032528e4
1.025208e4
1.041429e4
1.019804e4
1.020502e4
1.037109e4
1.040433e4
1.035598e4
1.005709e4
9.95182e3
9.9329e3
9.96399e3
1.009219e4
1.00133e4
1.003425e4
1.030683e4
1.033569e4
1.012358e4
1.040047e4
1.03521e4
1.019883e4
1.010196e4
1.012603e4
1.017206e4
1.022184e4
1.025314e4
1.014572e4
1.036896e4
1.058592e4
1.056765e4
1.056392e4
1.066495e4
1.075126e4
1.075198e4
1.072171e4
1.084698e4
1.074403e4
1.082472e4
1.077415e4
1.081503e4
1.082885e4
1.099637e4
1.098647e4
1.109714e4
1.108994e4
1.12444e4
1.128609e4
1.13393e4
1.128232e4
1.129283e4
1.11682e4
1.120434e4
1.12519e4
1.116123e4
1.12049e4
1.127379e4
1.110218e4
1.090877e4
1.090068e4
1.109005e4
1.094909e4
1.091446e4
1.116579e4
1.121266e4
1.092479e4
1.10574e4
1.069569e4
1.036459e4
1.05307e4
1.04111e4
1.039403e4
1.062055e4
1.046251e4
1.023576e4
1.024264e4
1.018684e4
1.003031e4
9.78454e3
9.7584e3
9.45989e3
9.52266e3
9.63972e3
9.76298e3
9.7687e3
9.71183e3
9.60324e3
9.91419e3
9.90119e3
9.5208e3
9.53794e3
9.43913e3
9.54265e3
9.70525e3
9.87985e3
9.88789e3
1.006715e4
9.9994e3
9.99502e3
1.023801e4
1.011289e4
9.9237e3
9.92834e3
9.73748e3
9.69394e3
9.57067e3
9.38264e3
9.1916e3
9.20371e3
9.26678e3
9.33804e3
9.27965e3
9.53574e3
9.58532e3
9.54811e3
9.53723e3
9.79524e3
9.68553e3
9.40836e3
9.30046e3
9.27883e3
9.22088e3
9.43096e3
9.50366e3
9.49685e3
9.75327e3
9.69602e3
9.5373e3
9.57031e3
9.69401e3
9.48934e3
9.65392e3
9.64212e3
9.57249e3
9.55105e3
9.29285e3
9.21259e3
9.25346e3
9.19667e3
9.16168e3
9.24054e3
9.36268e3
9.17938e3
9.11669e3
8.99514e3
8.84539e3
8.90648e3
8.99106e3
9.14926e3
8.82406e3
8.92702e3
9.06284e3
9.11413e3
9.30132e3
9.226e3
9.0246e3
9.09839e3
9.23917e3
9.32182e3
9.29931e3
9.51656e3
9.5095e3
9.62609e3
9.60211e3
9.56632e3
9.47167e3
9.60314e3
9.49576e3
9.55938e3
9.36935e3
9.40423e3
9.38106e3
9.51876e3
9.69143e3
9.68481e3
9.58888e3
9.38864e3
9.40351e3
9.58351e3
9.50025e3
9.49849e3
9.53945e3
9.3816e3
9.37648e3
9.42671e3
9.40116e3
9.37738e3
9.38703e3
9.36603e3
9.20245e3
9.15472e3
9.15998e3
9.35878e3
9.62599e3
9.73292e3
9.69449e3
9.83052e3
9.86146e3
9.72481e3
9.82751e3
9.7971e3
9.81166e3
1.001363e4
1.002239e4
1.011519e4
1.003011e4
1.007976e4
1.003956e4
1.012599e4
9.93704e3
9.98805e3
1.016852e4
1.017832e4
1.016723e4
1.01411e4
1.023233e4
1.028588e4
1.021195e4
1.029389e4
1.031677e4
1.030978e4
1.031129e4
1.030383e4
1.021641e4
1.037053e4
1.034648e4
1.027919e4
1.035599e4
1.029263e4
1.034454e4
1.022892e4
1.03981e4
1.038077e4
1.052976e4
1.054104e4
1.051068e4
1.05128e4
1.058976e4
1.049904e4
1.050286e4
1.051898e4
1.05571e4
1.043731e4
1.027452e4
1.034511e4
1.046442e4
1.04019e4
1.047866e4
1.036034e4
1.023792e4
1.02745e4
1.045736e4
1.043136e4
1.054352e4
1.059204e4
1.063598e4
1.061783e4
1.060565e4
1.072554e4
1.074667e4
1.080829e4
1.083664e4
1.08428e4
1.085753e4
1.06647e4
1.05791e4
1.045271e4
1.052676e4
1.062409e4
1.075403e4
1.049238e4
1.058602e4
1.069366e4
1.050502e4
1.052519e4
1.05895e4
1.043438e4
1.025443e4
9.62049e3
8.60515e3
9.09372e3
8.96267e3
9.20675e3
9.60832e3
9.44947e3
9.43501e3
9.53613e3
9.47853e3
9.45908e3
9.70879e3
9.7551e3
9.70839e3
9.71889e3
9.61555e3
9.58437e3
9.59093e3
9.76808e3
9.7197e3
9.55526e3
9.64118e3
9.65392e3
9.59152e3
9.55665e3
9.44103e3
9.60682e3
9.68577e3
9.68221e3
9.67196e3
9.55869e3
9.69184e3
9.84974e3
1.00042e4
9.8592e3
9.79438e3
9.81876e3
9.86426e3
9.71665e3
9.64877e3
9.5583e3
9.56702e3
9.66208e3
9.62082e3
9.60708e3
9.46063e3
9.47717e3
9.42288e3
9.56205e3
9.52194e3
9.50497e3
9.69373e3
9.71961e3
9.55504e3
9.49221e3
9.38035e3
9.44295e3
9.44946e3
9.46715e3
9.51444e3
9.44821e3
9.54779e3
9.57432e3
9.41128e3
9.3514e3
9.35432e3
9.45966e3
9.62943e3
9.59674e3
9.67871e3
9.57831e3
9.64898e3
9.79726e3
9.81609e3
9.86807e3
9.96509e3
9.97246e3
1.008248e4
1.007114e4
1.013773e4
1.006953e4
9.92592e3
9.96314e3
9.93612e3
9.97447e3
9.88972e3
1.00059e4
1.001039e4
1.013211e4
1.005001e4
1.009772e4
1.004719e4
9.90135e3
9.83303e3
9.96501e3
9.84459e3
9.63714e3
9.65918e3
9.29988e3
9.09756e3
8.94448e3
9.03874e3
8.98194e3
8.96372e3
9.08641e3
9.10743e3
9.05726e3
8.94376e3
8.71924e3
8.62813e3
8.73301e3
8.63961e3
8.77236e3
8.79778e3
8.85135e3
8.9539e3
8.9552e3
9.0608e3
8.95074e3
8.78446e3
8.59057e3
8.76341e3
8.79312e3
8.73766e3
8.53567e3
8.61655e3
8.51857e3
8.66886e3
8.86416e3
8.72124e3
8.74116e3
8.56026e3
8.37413e3
8.60995e3
8.61565e3
8.70123e3
8.70029e3
8.54548e3
8.45612e3
8.38298e3
8.52202e3
8.60562e3
8.77368e3
8.7389e3
8.82325e3
8.74796e3
8.8796e3
8.74191e3
8.77254e3
8.68215e3
8.67889e3
8.84398e3
8.76231e3
8.74847e3
8.92654e3
9.05047e3
8.98839e3
8.83552e3
8.64042e3
8.8014e3
8.76709e3
8.65551e3
8.75544e3
8.5008e3
8.51447e3
8.6037e3
8.54193e3
8.46316e3
8.47963e3
8.37491e3
8.34827e3
8.31474e3
8.16518e3
8.16001e3
8.28749e3
8.47782e3
8.43461e3
8.59738e3
8.64375e3
8.69598e3
8.57516e3
8.72217e3
8.66458e3
8.53646e3
8.65382e3
8.55281e3
8.51913e3
8.37737e3
8.40172e3
8.29612e3
8.33648e3
8.45998e3
8.39516e3
8.47934e3
8.44056e3
8.42362e3
8.39889e3
8.45535e3
8.56011e3
8.48871e3
8.39035e3
8.42226e3
8.44788e3
8.38559e3
8.50002e3
8.37836e3
8.4664e3
8.55058e3
8.63968e3
8.76636e3
8.7659e3
8.78533e3
8.88369e3
8.84947e3
8.84122e3
8.79305e3
8.80251e3
8.80979e3
8.87682e3
8.83193e3
8.9292e3
8.91752e3
9.01559e3
9.00224e3
8.94717e3
8.99918e3
9.05207e3
9.26034e3
9.2381e3
9.38417e3
9.48509e3
9.46302e3
9.554e3
9.59557e3
9.64738e3
9.63393e3
9.72252e3
9.72324e3
9.70737e3
9.77703e3
9.69859e3
9.63763e3
9.57606e3
9.76896e3
9.92974e3
9.88986e3
9.89908e3
1.005052e4
1.012328e4
1.012983e4
1.014199e4
1.008649e4
1.012708e4
1.001147e4
1.001824e4
1.025515e4
1.018257e4
1.011479e4
1.008356e4
1.010987e4
1.005039e4
9.81999e3
9.76761e3
9.68845e3
9.54626e3
9.53802e3
9.45874e3
9.52479e3
9.63799e3
9.47064e3
9.46471e3
9.66726e3
9.58838e3
9.56136e3
9.54217e3
9.46804e3
9.56101e3
9.56183e3
9.52089e3
9.35095e3
9.38025e3
9.11914e3
9.18165e3
9.04506e3
9.00965e3
8.95331e3
8.97384e3
8.90074e3
8.80117e3
8.87659e3
8.61131e3
8.63389e3
8.72929e3
8.5566e3
8.56338e3
8.58039e3
8.59315e3
8.65708e3
8.63319e3
8.54273e3
8.44025e3
8.29563e3
8.382e3
8.53353e3
8.63972e3
8.45926e3
8.6249e3
8.53672e3
8.58784e3
8.56889e3
8.56932e3
8.72102e3
8.65587e3
8.75231e3
8.82407e3
8.79835e3
8.73462e3
8.66399e3
8.73049e3
8.87411e3
9.00678e3
9.00348e3
9.06659e3
9.10417e3
9.0798e3
9.02075e3
8.89688e3
8.85773e3
8.851e3
8.72001e3
8.72412e3
8.755e3
8.72674e3
8.79555e3
8.66987e3
8.50832e3
8.48809e3
8.3659e3
8.4431e3
8.56664e3
8.63544e3
8.69506e3
8.64185e3
8.65318e3
8.55511e3
8.72629e3
8.80331e3
8.88116e3
8.9786e3
8.89144e3
8.88515e3
8.92988e3
8.92504e3
9.09276e3
9.1625e3
9.17116e3
9.15692e3
9.13174e3
9.17812e3
9.07076e3
9.08539e3
9.03329e3
9.06981e3
8.98378e3
8.83991e3
8.78389e3
8.77551e3
8.67982e3
8.68057e3
8.87165e3
8.86937e3
8.80738e3
8.95996e3
8.99515e3
9.15939e3
9.12377e3
9.23221e3
9.08698e3
9.11e3
9.06929e3
9.09154e3
8.9067e3
8.94987e3
8.87016e3
8.79651e3
8.78605e3
8.74687e3
8.82459e3
8.8633e3
8.76959e3
8.59623e3
8.54678e3
8.53412e3
8.57793e3
8.70131e3
8.80655e3
8.98286e3
9.00268e3
9.01071e3
9.01425e3
8.9543e3
9.0552e3
8.93306e3
8.92934e3
8.84198e3
8.92829e3
8.94687e3
9.05122e3
9.00744e3
8.97515e3
8.97289e3
8.83715e3
8.7576e3
8.67644e3
8.66105e3
8.66473e3
8.82972e3
9.02416e3
9.1532e3
9.14264e3
9.22252e3
9.3668e3
9.38894e3
9.4233e3
9.30835e3
9.40088e3
9.44601e3
9.45818e3
9.43246e3
9.46884e3
9.54516e3
9.52739e3
9.53375e3
9.52532e3
9.58146e3
9.74273e3
9.73756e3
9.82888e3
9.92301e3
1.01604e4
1.003933e4
9.94006e3
1.008012e4
1.023036e4
1.032298e4
1.039518e4
1.068811e4
1.059901e4
1.050806e4
1.057857e4
1.065264e4
1.080157e4
1.087908e4
1.060044e4
1.060964e4
1.09133e4
1.074774e4
1.070993e4
1.048699e4
1.062087e4
1.092665e4
1.082431e4
1.086672e4
1.111395e4
1.113866e4
1.119134e4
1.126035e4
1.104692e4
1.146375e4
1.135707e4
1.115316e4
1.136912e4
1.125141e4
1.130728e4
1.117383e4
1.140787e4
1.137234e4
1.146828e4
1.130913e4
1.138594e4
1.166252e4
1.139881e4
1.125397e4
1.155936e4
1.160638e4
1.165229e4
1.168345e4
1.193227e4
1.196808e4
1.228362e4
1.234905e4
1.231481e4
1.223966e4
1.238119e4
1.256095e4
1.222063e4
1.246823e4
1.263569e4
1.233853e4
1.254646e4
1.247162e4
1.249379e4
1.233596e4
1.239791e4
1.213502e4
1.200343e4
1.23622e4
1.263454e4
1.283364e4
1.319259e4
1.319235e4
1.328813e4
1.354916e4
1.348514e4
1.327566e4
1.322144e4
1.338289e4
1.322007e4
1.331648e4
1.356837e4
1.352965e4
1.384346e4
1.392608e4
1.388413e4
1.386086e4
1.379935e4
1.369404e4
1.418024e4
1.428569e4
1.419148e4
1.460754e4
1.478221e4
1.475842e4
1.509603e4
1.503724e4
1.513812e4
1.536081e4
1.538102e4
1.562726e4
1.448398e4
1.461245e4
1.414265e4
1.431198e4
1.432646e4
1.358903e4
1.377454e4
1.326182e4
1.353376e4
1.301487e4
1.290402e4
1.287753e4
1.35142e4
1.331762e4
1.328932e4
1.244538e4
1.268652e4
1.303312e4
1.300728e4
1.324522e4
1.301458e4
1.323013e4
1.306278e4
1.296934e4
1.283401e4
1.321355e4
1.367732e4
1.38525e4
1.409874e4
1.405556e4
1.401893e4
1.430997e4
1.410934e4
1.44729e4
1.44166e4
1.447258e4
1.450625e4
1.459912e4
1.461504e4
1.48085e4
1.458991e4
1.465804e4
1.477851e4
1.473128e4
1.456293e4
1.412998e4
1.366113e4
1.386982e4
1.366832e4
1.400577e4
1.446616e4
1.425804e4
1.440106e4
1.382494e4
1.360556e4
1.361519e4
1.351943e4
1.3867e4
1.405016e4
1.375294e4
1.365011e4
1.375813e4
1.339638e4
1.342433e4
1.336517e4
1.366055e4
1.363628e4
1.354237e4
1.333846e4
1.345971e4
1.338886e4
1.357292e4
1.397844e4
1.405387e4
1.406482e4
1.386081e4
1.420523e4
1.442336e4
1.442507e4
1.438727e4
1.440467e4
1.431167e4
1.450536e4
1.476618e4
1.474242e4
1.473261e4
1.462053e4
1.479912e4
1.476007e4
1.44558e4
1.448472e4
1.417049e4
1.415725e4
1.402431e4
1.385332e4
1.389461e4
1.403784e4
1.419471e4
1.440474e4
1.444154e4
1.446714e4
1.458651e4
1.456154e4
1.469357e4
1.471325e4
1.442605e4
1.448641e4
1.408819e4
1.439604e4
1.432598e4
1.450235e4
1.432794e4
1.420157e4
1.422537e4
1.433731e4
1.422844e4
1.40868e4
1.426984e4
1.458868e4
1.456716e4
1.487641e4
1.516592e4
1.51643e4
1.512656e4
1.507608e4
1.53656e4
1.538172e4
1.561913e4
1.551524e4
1.544963e4
1.572712e4
1.566187e4
1.565507e4
1.574966e4
1.540794e4
1.517749e4
1.529986e4
1.565021e4
1.561131e4
1.551506e4
1.534182e4
1.540311e4
1.515291e4
1.527863e4
1.55878e4
1.585922e4
1.587042e4
1.588933e4
1.600999e4
1.617444e4
1.617894e4
1.629131e4
1.590888e4
1.581437e4
1.612145e4
1.588033e4
1.591206e4
1.54224e4
1.580873e4
1.57472e4
1.573446e4
1.564168e4
1.579596e4
1.582096e4
1.569589e4
1.539156e4
1.500573e4
1.498016e4
1.538391e4
1.500706e4
1.491453e4
1.461913e4
1.400847e4
1.418038e4
1.415512e4
1.446241e4
1.471834e4
1.480006e4
1.453474e4
1.431303e4
1.439311e4
1.484324e4
1.476653e4
1.444918e4
1.486567e4
1.483768e4
1.50516e4
1.497097e4
1.492311e4
1.484107e4
1.465223e4
1.472148e4
1.489763e4
1.513475e4
1.527407e4
1.512014e4
1.522411e4
1.483039e4
1.481598e4
1.432766e4
1.427767e4
1.441127e4
1.446252e4
1.422423e4
1.44753e4
1.442319e4
1.447716e4
1.462289e4
1.469603e4
1.482783e4
1.479199e4
1.494632e4
1.507188e4
1.506377e4
1.480885e4
1.460688e4
1.429969e4
1.430012e4
1.396005e4
1.391016e4
1.399681e4
1.441768e4
1.441753e4
1.451627e4
1.451238e4
1.438877e4
1.454627e4
1.440499e4
1.442926e4
1.428823e4
1.430411e4
1.448513e4
1.445751e4
1.403345e4
1.416378e4
1.419959e4
1.414952e4
1.442544e4
1.440576e4
1.429821e4
1.409659e4
1.400644e4
1.407525e4
1.404217e4
1.433779e4
1.446217e4
1.460252e4
1.463652e4
1.467095e4
1.468172e4
1.463238e4
1.493592e4
1.503425e4
1.506796e4
1.507937e4
1.507724e4
1.5124e4
1.49948e4
1.506948e4
1.497353e4
1.509784e4
1.493329e4
1.497597e4
1.51158e4
1.536116e4
1.534942e4
1.536928e4
1.537624e4
1.526661e4
1.530849e4
1.5095e4
1.51621e4
1.53262e4
1.536997e4
1.534829e4
1.543713e4
1.537944e4
1.531441e4
1.530265e4
1.521647e4
1.516404e4
1.529682e4
1.539516e4
1.53793e4
1.537026e4
1.521571e4
1.534328e4
1.532856e4
1.528442e4
1.545787e4
1.55294e4
1.561807e4
1.564623e4
1.562077e4
1.552311e4
1.54745e4
1.532031e4
1.515979e4
1.523237e4
1.477837e4
1.513052e4
1.516131e4
1.521363e4
1.531457e4
1.531834e4
1.53226e4
1.544979e4
1.545445e4
1.55862e4
1.553919e4
1.561325e4
1.552122e4
1.553482e4
1.545986e4
1.542459e4
1.54766e4
1.56686e4
1.572835e4
1.567618e4
1.566868e4
1.570511e4
1.574915e4
1.578878e4
1.59092e4
1.594829e4
1.591153e4
1.588867e4
1.606757e4
1.632117e4
1.62059e4
1.616745e4
1.637414e4
1.622986e4
1.631064e4
1.617352e4
1.608225e4
1.566199e4
1.570865e4
1.589095e4
1.578383e4
1.559598e4
1.547893e4
1.530055e4
1.493651e4
1.507352e4
1.473838e4
1.453251e4
1.511123e4
1.480428e4
1.519577e4
1.513896e4
1.529164e4
1.538872e4
1.532991e4
1.555391e4
1.56582e4
1.641376e4
1.686247e4
1.693732e4
1.679248e4
1.688038e4
1.678053e4
1.712411e4
1.719705e4
1.739279e4
1.749083e4
1.69738e4
1.734406e4
1.728875e4
1.730086e4
1.735751e4
1.740762e4
1.738358e4
1.72485e4
1.745985e4
1.75901e4
1.766322e4
1.772043e4
1.788721e4
1.792045e4
1.793564e4
1.781338e4
1.741258e4
1.72574e4
1.737158e4
1.70994e4
1.675532e4
1.681973e4
1.721005e4
1.76214e4
1.763514e4
1.785423e4
1.780875e4
1.781896e4
1.772984e4
1.745077e4
1.740871e4
1.688319e4
1.688533e4
1.71671e4
1.719773e4
1.708771e4
1.679596e4
1.71087e4
1.686416e4
1.701429e4
1.73663e4
1.728048e4
1.732902e4
1.751175e4
1.746852e4
1.77683e4
1.779573e4
1.760622e4
1.767439e4
1.755804e4
1.733585e4
1.767874e4
1.750462e4
1.76485e4
1.771193e4
1.765268e4
1.797972e4
1.791336e4
1.800477e4
1.798709e4
1.819917e4
1.826479e4
1.83323e4
1.846692e4
1.860348e4
1.85852e4
1.878579e4
1.879794e4
1.882688e4
1.881516e4
1.87036e4
1.875184e4
1.8971e4
1.879055e4
1.866511e4
1.872352e4
1.899111e4
1.925425e4
1.924606e4
1.9437e4
1.954448e4
1.947656e4
1.956022e4
1.975436e4
1.971345e4
1.97462e4
1.947112e4
1.928563e4
1.94114e4
1.920699e4
1.903484e4
1.931279e4
1.943508e4
1.939798e4
1.964054e4
1.978981e4
1.993772e4
1.990763e4
1.990546e4
1.990868e4
1.986976e4
1.988577e4
1.965288e4
1.963449e4
1.990909e4
2.01339e4
2.018765e4
2.002004e4
1.998332e4
2.005895e4
1.952001e4
1.953163e4
1.929199e4
1.937919e4
1.962091e4
1.962484e4
1.976472e4
1.957024e4
1.973292e4
1.989027e4
2.002638e4
2.019656e4
2.020287e4
2.026441e4
2.041377e4
2.043748e4
2.047258e4
2.055146e4
2.056315e4
2.056987e4
2.054319e4
2.047351e4
2.048819e4
2.04609e4
2.045719e4
2.00963e4
2.004636e4
2.038297e4
2.040708e4
2.038779e4
2.025794e4
2.021927e4
1.999082e4
2.017424e4
2.042819e4
2.080942e4
2.086803e4
2.07714e4
2.070615e4
2.010995e4
2.023573e4
2.032932e4
2.05225e4
2.053979e4
2.011212e4
2.037659e4
1.973764e4
1.98555e4
1.977983e4
2.008977e4
2.038533e4
2.046333e4
2.060012e4
2.065092e4
2.084197e4
2.059367e4
2.068395e4
2.054453e4
2.03501e4
2.032889e4
2.030291e4
2.052283e4
2.058524e4
2.054811e4
2.052036e4
2.061406e4
2.066444e4
2.072456e4
2.080869e4
2.072075e4
2.039277e4
2.059555e4
2.051945e4
2.062026e4
2.055447e4
2.022263e4
2.003352e4
1.943583e4
1.854068e4
1.78067e4
1.837683e4
1.857444e4
1.913632e4
1.889048e4
1.816569e4
1.80954e4
1.818239e4
1.779216e4
1.786047e4
1.742708e4
1.877051e4
1.829962e4
1.826422e4
1.79657e4
1.802648e4
1.81716e4
1.843227e4
1.807021e4
1.757183e4
1.788051e4
1.764511e4
1.693084e4
1.738815e4
1.772242e4
1.772513e4
1.800549e4
1.81861e4
1.832298e4
1.814117e4
1.843867e4
1.823474e4
1.7891e4
1.80969e4
1.82918e4
1.813123e4
1.820715e4
1.855428e4
1.843587e4
1.88253e4
1.894712e4
1.877704e4
1.890302e4
1.893571e4
1.90831e4
1.868324e4
1.892691e4
1.911641e4
1.92656e4
1.964274e4
1.967126e4
1.969139e4
1.969777e4
1.959691e4
1.939369e4
1.963063e4
1.964918e4
1.985981e4
1.987981e4
1.992489e4
1.984758e4
1.994441e4
1.988394e4
1.974747e4
2.00124e4
1.993813e4
1.99399e4
1.950448e4
1.969815e4
1.94926e4
1.930107e4
1.904655e4
1.923048e4
1.888342e4
1.85659e4
1.904991e4
1.935356e4
1.89868e4
1.891602e4
1.88867e4
1.878969e4
1.876906e4
1.887335e4
1.898223e4
1.903371e4
1.845098e4
1.8374e4
1.819132e4
1.776734e4
1.769796e4
1.721896e4
1.771563e4
1.724095e4
1.714711e4
1.695557e4
1.704837e4
1.641619e4
1.601726e4
1.695853e4
1.711091e4
1.67089e4
1.716392e4
1.704145e4
1.75183e4
1.786523e4
1.775068e4
1.719125e4
1.704499e4
1.681959e4
1.70043e4
1.608544e4
1.571339e4
1.495261e4
1.602258e4
1.605443e4
1.583636e4
1.61968e4
1.596717e4
1.611105e4
1.605205e4
1.591579e4
1.614034e4
1.618841e4
1.602676e4
1.608551e4
1.674655e4
1.696016e4
1.701478e4
1.691132e4
1.678315e4
1.66422e4
1.685235e4
1.693887e4
1.723375e4
1.711707e4
1.697445e4
1.693638e4
1.672481e4
1.704855e4
1.700098e4
1.689233e4
1.700275e4
1.713437e4
1.710353e4
1.687896e4
1.675867e4
1.616416e4
1.612327e4
1.573282e4
1.571536e4
1.574984e4
1.582152e4
1.575113e4
1.592879e4
1.638122e4
1.691105e4
1.684803e4
1.627595e4
1.687444e4
1.690654e4
1.736362e4
1.757249e4
1.74393e4
1.735328e4
1.729049e4
1.666605e4
1.614738e4
1.610672e4
1.621603e4
1.656519e4
1.657901e4
1.664634e4
1.641221e4
1.64664e4
1.66528e4
1.664469e4
1.664666e4
1.673635e4
1.66546e4
1.649876e4
1.675735e4
1.677246e4
1.683484e4
1.706802e4
1.723498e4
1.695573e4
1.656255e4
1.664223e4
1.658003e4
1.667545e4
1.683092e4
1.666841e4
1.660136e4
1.601918e4
1.5859e4
1.591958e4
1.543414e4
1.559966e4
1.59653e4
1.616911e4
1.606572e4
1.623835e4
1.495202e4
1.530921e4
1.532314e4
1.556683e4
1.557592e4
1.568248e4
1.57758e4
1.566933e4
1.537899e4
1.527624e4
1.510698e4
1.570882e4
1.609565e4
1.623143e4
1.6385890625e4
1.6497849609e4
1.6723310547e4
1.6681890625e4
1.6810220703e4
1.662725e4
1.6620289063e4
1.6383040039e4
1.6664820313e4
1.6476839844e4
1.6569269531e4
1.6635769531e4
1.6391449219e4
1.6083110352e4
1.6254889648e4
1.6254450195e4
1.6650570313e4
1.6764970703e4
1.6735119141e4
1.6919919922e4
1.6869560547e4
1.6596509766e4
1.6745640625e4
1.6486009766e4
1.6545820313e4
1.6598189453e4
1.6497359375e4
1.6597300781e4
1.6555949219e4
1.6360709961e4
1.6737490234e4
1.6725359375e4
1.6887400391e4
1.6926839844e4
1.6925679688e4
1.7037630859e4
1.7081980469e4
1.7012439453e4
1.6958769531e4
1.6965759766e4
1.6672919922e4
1.6729039063e4
1.6614240234e4
1.6405009766e4
1.6519289063e4
1.6492150391e4
1.6807619141e4
1.6754019531e4
1.6544560547e4
1.6683929688e4
1.6465400391e4
1.6693710938e4
1.6449839844e4
1.6598669922e4
1.6735650391e4
1.6819240234e4
1.6899099609e4
1.6860089844e4
1.7024759766e4
1.684e4
1.6774240234e4
1.6856369141e4
1.6900119141e4
1.6963609375e4
1.6998910156e4
1.72355e4
1.7184589844e4
1.7234419922e4
1.736525e4
1.7391839844e4
1.7336419922e4
1.7446410156e4
1.7425019531e4
1.7442400391e4
1.7134679688e4
1.6905359375e4
1.7177210938e4
1.7171380859e4
1.6251540039e4
1.7344419922e4
1.7374789063e4
1.7672619141e4
1.7668150391e4
1.7862210938e4
1.7862630859e4
1.7967410156e4
1.8106019531e4
1.8162939453e4
1.8333410156e4
1.8381220703e4
1.8356890625e4
1.8307039063e4
1.8308480469e4
1.8513119141e4
1.8426080078e4
1.8274990234e4
1.8360539063e4
1.8496689453e4
1.8765470703e4
1.8996369141e4
1.9155029297e4
1.9250519531e4
1.9253609375e4
1.9273789063e4
1.9401150391e4
1.9391599609e4
1.9494529297e4
1.9444490234e4
1.9427669922e4
1.9396640625e4
1.9403060547e4
1.9401720703e4
1.9145140625e4
1.9114369141e4
1.9594160156e4
1.9520689453e4
1.9454330078e4
1.9301439453e4
1.9364669922e4
1.9134699219e4
1.9287279297e4
1.9095240234e4
1.8813529297e4
1.8894369141e4
1.907225e4
1.9137910156e4
1.8891029297e4
1.8787990234e4
1.90575e4
1.9402390625e4
1.9467400391e4
1.9368849609e4
1.9041339844e4
1.9148080078e4
1.8914580078e4
1.8918199219e4
1.8976710938e4
1.8910779297e4
1.9007599609e4
1.8907669922e4
1.9378929688e4
1.9459150391e4
1.9238980469e4
1.9437980469e4
1.9347529297e4
1.9234619141e4
1.9251080078e4
1.9381439453e4
1.9379869141e4
1.9371460938e4
1.9283539063e4
1.9107470703e4
1.9118990234e4
1.9393539063e4
1.9564800781e4
1.9469169922e4
1.9379140625e4
1.9344150391e4
1.9254029297e4
1.9318580078e4
1.9604609375e4
1.963375e4
1.96095e4
1.9577380859e4
1.9590140625e4
1.9521589844e4
1.9455880859e4
1.9041380859e4
1.9085310547e4
1.9262529297e4
1.8985589844e4
1.9202869141e4
1.9217480469e4
1.9063220703e4
1.8909259766e4
1.8983230469e4
1.881025e4
1.8861269531e4
1.8597060547e4
1.8664630859e4
1.8797880859e4
1.8747869141e4
1.8552609375e4
1.8426839844e4
1.8335630859e4
1.8355259766e4
1.8418589844e4
1.8432199219e4
1.8430490234e4
1.862075e4
1.8875880859e4
1.9079330078e4
1.9289429688e4
1.9251869141e4
1.9196740234e4
1.9310519531e4
1.9445699219e4
1.9895699219e4
1.9843e4
1.9900089844e4
1.9961550781e4
1.9883900391e4
1.9869849609e4
1.9919820313e4
1.9814880859e4
1.9553859375e4
1.9590759766e4
1.9678279297e4
1.9613279297e4
1.9742980469e4
1.9813130859e4
1.9686839844e4
1.9682570313e4
1.9677849609e4
1.9650570313e4
1.9860029297e4
2.0177279297e4
2.0170820313e4
1.9979900391e4
1.9984619141e4
1.9909259766e4
2.0013259766e4
1.9908580078e4
1.989875e4
1.9883519531e4
1.9831820313e4
1.9943259766e4
2.006775e4
2.0230410156e4
2.0138789063e4
2.0110509766e4
2.0132669922e4
2.0153349609e4
2.0225089844e4
2.0130410156e4
2.0220300781e4
2.0033429688e4
2.0055800781e4
2.0032349609e4
2.0081630859e4
1.9994060547e4
1.9929089844e4
2.0080980469e4
2.0195480469e4
2.0098380859e4
2.0099810547e4
2.0118859375e4
1.9999910156e4
2.0020859375e4
2.0144589844e4
2.009975e4
1.9975669922e4
1.9955199219e4
2.0050160156e4
2.0079640625e4
1.9959839844e4
1.9925179688e4
1.9985789063e4
2.0080039063e4
2.0029259766e4
1.9952330078e4
2.0055890625e4
1.9996009766e4
1.9738710938e4
1.9729740234e4
1.9537099609e4
1.9753310547e4
1.9729279297e4
1.9702630859e4
1.9470410156e4
1.9393130859e4
1.9383839844e4
1.9434640625e4
1.9353769531e4
1.9452609375e4
1.9449900391e4
1.9362550781e4
1.9506539063e4
1.9646240234e4
1.9691470703e4
1.950825e4
1.9385810547e4
1.9357970703e4
1.9396519531e4
1.9274820313e4
1.9545769531e4
1.9776619141e4
1.9865820313e4
1.9807439453e4
1.99095e4
2.0299380859e4
2.0310460938e4
2.0347480469e4
2.0296449219e4
2.0397580078e4
2.0330189453e4
2.0267050781e4
2.0363109375e4
2.0356279297e4
2.0400779297e4
2.0614070313e4
2.0626660156e4
2.0628560547e4
2.0690710938e4
2.0823509766e4
2.0881269531e4
2.0954720703e4
2.1155179688e4
2.1255560547e4
2.1336119141e4
2.1363050781e4
2.1448519531e4
2.1457640625e4
2.1696650391e4
2.1805169922e4
2.1707619141e4
2.1739779297e4
2.2008449219e4
2.2011669922e4
2.2011609375e4
2.2420080078e4
2.2539119141e4
2.2539119141e4
2.2548349609e4
2.2937599609e4
2.2913820313e4
2.2868710938e4
2.2681419922e4
2.2380990234e4
2.2380009766e4
2.2028320313e4
2.2351119141e4
2.2396800781e4
2.2261759766e4
2.2416480469e4
2.2523150391e4
2.2550849609e4
2.2495990234e4
2.2486240234e4
2.2597199219e4
2.2724960938e4
2.2819029297e4
2.2707160156e4
2.2622380859e4
2.2177039063e4
2.2498029297e4
2.2811080078e4
2.2938730469e4
2.2866169922e4
2.2758070313e4
2.2694449219e4
2.2553220703e4
2.2901769531e4
2.2868e4
2.2891720703e4
2.2866099609e4
2.2902759766e4
2.2939179688e4
2.2892689453e4
2.2911210938e4
2.2783980469e4
2.2764939453e4
2.3506330078e4
2.3714529297e4
2.3849990234e4
2.3788199219e4
2.3710429688e4
2.3653820313e4
2.3714880859e4
2.3951810547e4
2.3868339844e4
2.3763369141e4
2.3808060547e4
2.3816330078e4
2.4124150391e4
2.3940779297e4
2.3669490234e4
2.3631880859e4
2.3629339844e4
2.3291970703e4
2.3098289063e4
2.3486109375e4
2.3274529297e4
2.2682080078e4
2.1610240234e4
2.1645369141e4
2.1890859375e4
2.1382619141e4
"null"
2.1244679688e4
2.1154169922e4
2.1464980469e4
2.172025e4
2.2149210938e4
2.1925099609e4
2.1970810547e4
2.1736439453e4
2.1892779297e4
2.2153630859e4
2.2389859375e4
2.2068240234e4
2.1724470703e4
2.1181640625e4
2.1042089844e4
2.1417759766e4
2.1252720703e4
2.1368070313e4
2.1469199219e4
2.1824029297e4
2.1968099609e4
2.1777289063e4
2.1803949219e4
2.1676509766e4
2.1480900391e4
2.1380970703e4
"null"
2.1591990234e4
2.0617859375e4
2.0766099609e4
2.1317320313e4
2.1031310547e4
2.1159080078e4
2.1454300781e4
2.1388580078e4
2.1292289063e4
2.1319550781e4
2.1645419922e4
2.1567519531e4
2.1678259766e4
2.1794320313e4
2.1687099609e4
2.1660279297e4
2.1778740234e4
2.1835529297e4
2.1847589844e4
2.2158199219e4
2.2191179688e4
2.2162240234e4
2.2088039063e4
2.2278119141e4
2.2215320313e4
2.2319609375e4
2.2467869141e4
"null"
2.2508029297e4
2.2472779297e4
"null"
"null"
2.2467160156e4
2.2508689453e4
2.2408880859e4
2.2497179688e4
2.2758480469e4
2.2865859375e4
2.2818019531e4
2.2717230469e4
2.2838369141e4
2.2930359375e4
2.3002369141e4
2.2960339844e4
2.2689740234e4
2.2437009766e4
2.2450789063e4
2.2481089844e4
2.2358429688e4
2.2018519531e4
2.2201820313e4
2.2171349609e4
2.2475939453e4
2.2539539063e4
2.2625730469e4
2.2823259766e4
2.26945e4
2.2804039063e4
2.2878349609e4
2.2966380859e4
2.2738609375e4
2.285175e4
2.2680330078e4
2.2278480469e4
2.2555429688e4
2.2693039063e4
2.2516830078e4
2.2338150391e4
2.2342e4
2.2271769531e4
2.2270390625e4
2.2304509766e4
2.1811929688e4
2.1785539063e4
2.1717039063e4
2.1546990234e4
2.1788140625e4
2.2052179688e4
2.2196890625e4
2.1932210938e4
2.2187960938e4
2.2597349609e4
2.2597349609e4
2.2697359375e4
2.2794189453e4
2.2764679688e4
2.2697880859e4
2.2396990234e4
2.2510480469e4
2.261425e4
2.2586869141e4
2.271275e4
2.2544839844e4
2.2553720703e4
2.2746699219e4
2.2512529297e4
2.2525179688e4
2.2507320313e4
2.2662740234e4
2.2644310547e4
2.2598390625e4
2.2298080078e4
2.1857429688e4
2.2356080078e4
2.2204220703e4
2.2192039063e4
2.2270380859e4
2.2199e4
2.2219730469e4
2.2362550781e4
2.2410820313e4
2.2601769531e4
2.2799640625e4
2.2813470703e4
2.2848220703e4
2.28695e4
2.2865150391e4
2.2707380859e4
2.2696900391e4
2.2580830078e4
2.2487939453e4
2.2307060547e4
2.2373089844e4
2.2664689453e4
2.2604609375e4
2.2821320313e4
2.3094669922e4
"null"
2.3420539063e4
2.3672519531e4
2.3674929688e4
2.3869929688e4
"null"
2.3940259766e4
2.4033789063e4
2.3796740234e4
2.4120039063e4
2.4245759766e4
2.4270619141e4
2.4110960938e4
2.3975619141e4
2.3783720703e4
"null"
2.3469390625e4
2.3506039063e4
2.2590859375e4
2.2694660156e4
2.2271300781e4
2.2549240234e4
2.2841119141e4
2.2658160156e4
2.2532080078e4
2.2614820313e4
2.2010779297e4
2.2091179688e4
2.1268730469e4
2.1184599609e4
2.1149800781e4
2.1457289063e4
2.1920460938e4
2.1687650391e4
2.2243660156e4
2.1898990234e4
2.214775e4
2.2085800781e4
2.2486919922e4
2.225025e4
2.2269880859e4
2.1810519531e4
2.1846480469e4
2.1803619141e4
2.1680339844e4
2.1821160156e4
2.1583119141e4
2.1507539063e4
2.1646550781e4
"null"
2.1812e4
2.1952400391e4
2.2177019531e4
2.2262599609e4
2.2351060547e4
2.2574759766e4
2.2036050781e4
2.1919330078e4
2.1501619141e4
2.1678679688e4
2.12195e4
2.1148019531e4
2.160275e4
2.1816189453e4
2.1374830078e4
2.1506880859e4
2.1115449219e4
2.0987919922e4
2.0392580078e4
2.0166189453e4
"null"
1.9155740234e4
1.9327060547e4
2.0077619141e4
2.0014769531e4
"null"
1.9561960938e4
2.0038970703e4
2.0204039063e4
2.0427060547e4
2.0163800781e4
2.0359699219e4
2.0555289063e4
2.044275e4
2.0402269531e4
2.0666070313e4
2.0719330078e4
2.0622910156e4
2.0593720703e4
2.0574630859e4
2.0773560547e4
2.0649e4
2.0664640625e4
2.0556539063e4
2.0773490234e4
2.0788390625e4
2.0883769531e4
2.0844449219e4
2.0874060547e4
2.0751279297e4
2.0333169922e4
2.0864210938e4
2.1144480469e4
2.1139710938e4
2.0900630859e4
2.1281849609e4
2.1302650391e4
2.1431490234e4
2.1464230469e4
2.1425509766e4
2.1528230469e4
2.1449390625e4
2.1556509766e4
2.1385160156e4
2.1602689453e4
2.1822039063e4
2.1726279297e4
2.1596810547e4
2.1456009766e4
2.1025560547e4
2.1125089844e4
2.1503689453e4
2.1290240234e4
2.1287019531e4
2.1450849609e4
2.15845e4
2.1566849609e4
2.1608919922e4
2.1627339844e4
2.0977109375e4
2.1428390625e4
2.1378730469e4
2.1033759766e4
2.1205810547e4
2.1509029297e4
2.1505310547e4
2.1713210938e4
2.1724949219e4
2.18075e4
2.1761650391e4
2.1802589844e4
2.1687570313e4
2.1711380859e4
2.1870560547e4
2.2169109375e4
2.2221660156e4
2.2277970703e4
2.2090119141e4
2.2200560547e4
2.2217900391e4
2.2259740234e4
2.22e4
2.2307580078e4
2.2258730469e4
2.1923720703e4
2.1602589844e4
2.1402130859e4
2.1344919922e4
2.1191279297e4
2.1067230469e4
2.1188560547e4
2.1062980469e4
2.1250089844e4
2.1301730469e4
2.1272449219e4
2.1283369141e4
2.1151140625e4
2.1117220703e4
2.1182580078e4
2.1260140625e4
2.1003369141e4
2.0942529297e4
2.0601189453e4
2.0410880859e4
2.0408539063e4
2.0776099609e4
2.0774039063e4
2.0884710938e4
2.1134419922e4
2.1204279297e4
2.1129720703e4
2.1032e4
2.1116890625e4
2.1124e4
2.0972710938e4
2.1333869141e4
2.1462859375e4
2.1258640625e4
2.1285990234e4
2.1193810547e4
2.1086589844e4
2.1338169922e4
2.1275919922e4
2.1729970703e4
2.1754269531e4
2.1638160156e4
2.1702449219e4
2.1746380859e4
2.1534349609e4
2.1565150391e4
2.1533480469e4
2.1643529297e4
2.1685900391e4
2.153525e4
2.1469179688e4
2.1046240234e4
2.1466990234e4
2.1416789063e4
2.1620880859e4
2.1709570313e4
2.1756550781e4
2.1658150391e4
2.1616800781e4
2.1709310547e4
2.1521529297e4
2.1540990234e4
2.1087160156e4
2.0720289063e4
2.0585310547e4
2.0516560547e4
2.0593349609e4
2.0684820313e4
2.0455439453e4
2.0655130859e4
2.0405650391e4
2.0418810547e4
2.0563160156e4
2.0677220703e4
2.0618570313e4
2.0628009766e4
2.0710910156e4
2.0261039063e4
2.0456080078e4
2.0479419922e4
2.0460929688e4
2.0704369141e4
2.0620189453e4
2.0625160156e4
2.0649140625e4
2.1085939453e4
2.1199570313e4
2.1318419922e4
2.1392099609e4
2.1597759766e4
2.1759609375e4
2.1988289063e4
2.2001320313e4
2.1960710938e4
2.2044449219e4
2.2079089844e4
2.2098839844e4
2.2020150391e4
2.2048240234e4
2.1878900391e4
2.1885240234e4
2.1778609375e4
2.1341740234e4
2.1410199219e4
2.137525e4
2.1587779297e4
2.1456380859e4
2.1551980469e4
2.1798869141e4
2.2207210938e4
2.2472919922e4
2.2451859375e4
2.2492679688e4
2.2548900391e4
2.2625380859e4
2.2750599609e4
2.2799810547e4
2.2867269531e4
2.2974130859e4
2.2843119141e4
2.2927039063e4
2.2850769531e4
2.3251990234e4
2.3303820313e4
2.3330320313e4
2.3391869141e4
2.3331839844e4
2.3520009766e4
2.3319869141e4
2.3141550781e4
2.3303320313e4
2.3416759766e4
2.3292650391e4
2.3148570313e4
2.3038580078e4
2.3112880859e4
2.3292810547e4
2.3373320313e4
2.3437769531e4
2.3409140625e4
2.3293910156e4
2.35295e4
2.3379810547e4
2.3135230469e4
2.3300089844e4
2.3354400391e4
2.3430699219e4
2.3410189453e4
2.3391859375e4
2.3424810547e4
2.4023099609e4
2.3952349609e4
2.4066119141e4
2.3934429688e4
2.3864849609e4
2.3816630859e4
2.3821109375e4
2.3830580078e4
2.3782869141e4
2.3924919922e4
2.3837720703e4
2.3656619141e4
2.3204859375e4
2.3575720703e4
2.3204759766e4
2.3739869141e4
2.3850570313e4
2.4025169922e4
2.3916580078e4
2.3933130859e4
2.4041259766e4
2.4083509766e4
2.3864560547e4
2.4031349609e4
2.3795439453e4
2.3827179688e4
2.3343509766e4
2.3215710938e4
2.3379400391e4
2.297775e4
2.3205179688e4
2.2971939453e4
2.3084589844e4
2.3319560547e4
2.3873589844e4
2.3827980469e4
2.3685980469e4
2.3861210938e4
2.3827730469e4
2.3687589844e4
2.3523240234e4
2.3193800781e4
2.3400699219e4
2.3479150391e4
2.3386740234e4
2.2605410156e4
2.2426189453e4
2.1948230469e4
2.1142960938e4
2.1344080078e4
2.1082730469e4
2.1100060547e4
2.1329119141e4
2.074975e4
1.9698759766e4
1.9867119141e4
1.9416060547e4
1.8559630859e4
1.7431050781e4
1.7002039063e4
1.7011529297e4
1.6726550781e4
1.6552830078e4
1.6887779297e4
1.8092349609e4
1.9546630859e4
1.8664599609e4
1.9389429688e4
1.9084970703e4
1.8917009766e4
1.8065410156e4
1.7818720703e4
1.7820189453e4
1.8576300781e4
1.8950179688e4
1.9353240234e4
1.9345769531e4
1.94985e4
1.9043400391e4
1.9638810547e4
1.9550089844e4
1.9290199219e4
1.9897259766e4
1.9669119141e4
1.9280779297e4
1.9137949219e4
1.9429439453e4
1.9262e4
1.9783220703e4
1.9771189453e4
2.0193689453e4
1.9619349609e4
1.9674769531e4
2.0179089844e4
2.0390660156e4
2.0366480469e4
2.0267050781e4
1.9914779297e4
2.0037470703e4
2.0133730469e4
2.0433449219e4
2.0595150391e4
2.0552310547e4
2.0388160156e4
2.0741650391e4
2.1271169922e4
2.1419230469e4
2.1916310547e4
2.1877890625e4
2.2062390625e4
2.2325609375e4
2.2613759766e4
2.2695740234e4
2.2863730469e4
2.3178099609e4
2.3091029297e4
2.3124949219e4
2.2472910156e4
2.2305480469e4
2.1530949219e4
2.2582210938e4
2.2455759766e4
2.2355460938e4
2.2478789063e4
2.2437269531e4
2.2549050781e4
2.2534320313e4
2.2259789063e4
2.2512080078e4
2.1995039063e4
2.2288140625e4
2.2121730469e4
2.2145960938e4
2.2306480469e4
2.2714439453e4
2.2614689453e4
2.2438650391e4
2.2529289063e4
2.2290810547e4
2.2784740234e4
2.2587009766e4
2.29455e4
2.2770359375e4
2.2696419922e4
2.2717480469e4
2.2884220703e4
2.2751609375e4
2.2715849609e4
2.2657380859e4
2.2397109375e4
2.2339230469e4
2.171e4
2.2195380859e4
2.2573660156e4
2.2514849609e4
2.2418150391e4
2.2329939453e4
