# Supplementary material for: An empirical data analysis of “price runs” in daily financial indices: Dynamically assessing market geometric distributional behavior
Source: PLoS One. 2022 Jul 7;17(7):e0270492. doi: 10.1371/journal.pone.0270492 (PMC9262240; doi:10.1371/journal.pone.0270492)
Supplement: S1 Dataset — (ZIP) [file pone.0270492.s001.zip › README.txt]

This directory contains the data analyzed in the paper PONE-D-21-27632, published in the journal PLOS One. All records correspond to daily records of DJIA, Nasdaq, IPC and Nikkei 225 indices from October 10th, 1978 to August 7th, 2020.

The description of the files is the following:

     File      		    	 Ticker      	 index
-----------------------------------------------------------------------------
DJIA_10301978-08072020.dat	 ^DJI	Dow Jones Industrial Average
Nasdaq_10301978-08072020.dat	 ^IXIC	Nasdaq 
IPC_10301978-08072020.dat	 ^MXX	Mexican IPC 
Nikkei_10301978-08072020.dat	 ^N225	Japanese Nikkei

These data files have been freely and publicly available on various websites, such as yahoo finance, but the time range of available records has varied over time, usually data becoming more restricted.  We have obtained this data over a number of years, when their time period was broader and were more available. 
In any case, we provide links to yahoo finance, where the data for these financial indices can be downloaded, although not necessarily for the time period for which these data was analyzed:

https://es-us.finanzas.yahoo.com/quote/%5EDJI/history?p=%5EDJI
Data available since '1992-01-02'

https://es-us.finanzas.yahoo.com/quote/%5EIXIC/history?p=%5EIXIC
Data available since 2000-09-17.

https://es-us.finanzas.yahoo.com/quote/%5EMXX/history?p=%5EMXX&.tsrc=fin-srch
Data available since 1991-11-08.

https://es-us.finanzas.yahoo.com/quote/%5EN225/history?p=%5EN225
Data available since 1965-91-04.

Note: As of the current date of June 21, 2022. 
